# Supplementary material for: Distributed and retinotopically asymmetric processing of coherent motion in mouse visual cortex
Source: Nat Commun. 2020 Jul 16;11:3565. doi: 10.1038/s41467-020-17283-5 (PMC7366664; doi:10.1038/s41467-020-17283-5)
Supplement: Supplementary file 6 — Source Data [file 41467_2020_17283_MOESM6_ESM.zip]

Archive with 3 entries (3 files):
- FigureS4A_motion_correlation.txt
- FigureS4A_reliability.txt
- Sit&Goard_source_data_12Jun2020.xlsx
