# Supplementary material for: Distributed and retinotopically asymmetric processing of coherent motion in mouse visual cortex
Source: Nat Commun. 2020 Jul 16;11:3565. doi: 10.1038/s41467-020-17283-5 (PMC7366664; doi:10.1038/s41467-020-17283-5)
Supplement: Supplementary file 6 — Source Data [file 41467_2020_17283_MOESM6_ESM.zip › FigureS4A_motion_correlation.txt]

   8.6033702e-02
   1.1955810e-01
   9.1264807e-02
   5.3443421e-02
   1.2825753e-01
   9.4794527e-02
   1.5872094e-01
   1.0674414e-01
   6.8873368e-02
   6.8353578e-02
   1.1255980e-01
   1.0929271e-01
   1.1725825e-01
   6.2689610e-02
   1.5439197e-01
   7.5623371e-02
   6.4523727e-02
   1.3623282e-01
   9.2716262e-02
   8.7878622e-02
   9.4006293e-02
   1.1201286e-01
   5.8172893e-02
   9.9232122e-02
   8.4815428e-02
   6.0712401e-02
   6.0338371e-02
   1.4888167e-01
   6.4295776e-02
   8.2242221e-02
   7.7856988e-02
   6.3160852e-02
   6.5224864e-02
   9.0483747e-02
   9.2413917e-02
   8.8881940e-02
   5.2830063e-02
   1.1428884e-01
   7.5183414e-02
   8.4113292e-02
   1.2471288e-01
   7.1045443e-02
   6.2357545e-02
   8.2139552e-02
   4.5217223e-02
   8.5522763e-02
   9.2829987e-02
   1.2055538e-01
   9.3669362e-02
   9.6813507e-02
   6.8182185e-02
   5.1750600e-02
   8.6486809e-02
   1.0907742e-01
   1.1579373e-01
   2.8785095e-02
   1.1718412e-01
   7.7966437e-02
   1.4701582e-01
   1.3728261e-01
   1.0008004e-01
   9.4207220e-02
   5.3618122e-02
   1.0515041e-01
   9.7148761e-02
   1.2597606e-01
   7.6050267e-02
   7.7543519e-02
   7.8307472e-02
   1.5737347e-01
   9.4100773e-02
   1.0705529e-01
   6.1113521e-02
   1.3502452e-01
   9.2169076e-02
   1.0968049e-01
   5.7993960e-02
   1.1148912e-01
   8.1402667e-02
   7.9302132e-02
   1.1091004e-01
   1.9656938e-01
   1.0389166e-01
   4.0252052e-02
   1.1361296e-01
   5.1073670e-02
   1.3861910e-01
   1.2142881e-01
   5.8602840e-02
   1.2294482e-01
   9.1739342e-02
   1.2249069e-01
   7.7443391e-02
   7.6373994e-02
   1.1079343e-01
   1.4595050e-01
   7.0725709e-02
   1.1249363e-01
   6.4141259e-02
   1.0077053e-01
   8.1952766e-02
   6.0414985e-02
   7.0778571e-02
   9.5192239e-02
   7.9002522e-02
   1.1367636e-01
   1.0367496e-01
   1.1157324e-01
   8.9453131e-02
   8.7570511e-02
   8.5685663e-02
   7.7092648e-02
   7.4606165e-02
   1.0237674e-01
   6.4988486e-02
   6.9706447e-02
   1.2384389e-01
   9.1165558e-02
   8.8018827e-02
   1.2500101e-01
   8.2525030e-02
   1.2212049e-01
   8.7889828e-02
   7.0245124e-02
   1.4755738e-01
   8.1593066e-02
   6.0043089e-02
   1.1227155e-01
   5.1730938e-02
   9.5955521e-02
   5.7698034e-02
   1.2469937e-01
   1.1229812e-01
   1.2008218e-01
   1.3625412e-01
   5.4981783e-02
   1.0293894e-01
   9.9079594e-02
   1.1723571e-01
   7.4756190e-02
   7.4070141e-02
   1.3012733e-01
   8.0981858e-02
   9.0921737e-02
   9.1362014e-02
   1.1502887e-01
   1.1722682e-01
   1.1707658e-01
   1.0492192e-01
   1.1158005e-01
   6.0216438e-02
   8.7732509e-02
   9.7330451e-02
   1.0816950e-01
   1.4194974e-01
   7.8619219e-02
   1.3275295e-01
   1.0473117e-01
   8.2826108e-02
   8.6247757e-02
   7.3493205e-02
   9.8192647e-02
   6.7191504e-02
   8.6214364e-02
   1.3419810e-01
   9.9690378e-02
   9.4300076e-02
   1.1277805e-01
   9.4566412e-02
   1.0676537e-01
   6.1018080e-02
   1.1005479e-01
   9.4867580e-02
   7.9701908e-02
   7.4805237e-02
   1.7532584e-01
   5.2712269e-02
   1.2609076e-01
   8.7309971e-02
   9.8268494e-02
   5.0323077e-02
   9.7298682e-02
   1.3079400e-01
   1.5769358e-01
   1.0925043e-01
   9.9801749e-02
   7.6345161e-02
   7.9245135e-02
   9.8515183e-02
   7.4983761e-02
   1.2747662e-01
   9.7465731e-02
   1.1990507e-01
   1.3074887e-01
   1.0456885e-01
   8.4023431e-02
   6.8129376e-02
   1.0969242e-01
   9.6381746e-02
   5.9080988e-02
   1.4174280e-01
   8.5249789e-02
   1.2217953e-01
   8.1981309e-02
   1.5267865e-01
   6.1437123e-02
   9.4313413e-02
   1.5768799e-01
   1.1819196e-01
   7.7455364e-02
   1.5585700e-01
   1.2696064e-01
   1.0355289e-01
   1.2818170e-01
   1.1579418e-01
   1.3263157e-01
   6.2920868e-02
   7.6164238e-02
   6.4835168e-02
   1.2611684e-01
   9.6943386e-02
   5.4361518e-02
   5.1101584e-02
   1.8186903e-01
   5.4174494e-02
   1.2687571e-01
   1.2459328e-01
   1.2272417e-01
   7.2556339e-02
   8.7955102e-02
   8.2817748e-02
   1.0218243e-01
   9.5984936e-02
   1.1468615e-01
   9.0117522e-02
   8.7297522e-02
   8.9812078e-02
   6.3712403e-02
   9.2999823e-02
   1.4162835e-01
   9.7999789e-02
   6.6143423e-02
   8.5191034e-02
   1.7427456e-01
   1.1665704e-01
   1.1391019e-01
   1.2557375e-01
   8.9366265e-02
   6.0772367e-02
   8.7029956e-02
   1.0766428e-01
   1.3355437e-01
   1.0776921e-01
   5.9502002e-02
   9.7524390e-02
   7.1489111e-02
   8.8576362e-02
   1.2269667e-01
   9.5359139e-02
   7.7743873e-02
   6.9666311e-02
   1.0027523e-01
   5.3254101e-02
   6.1836127e-02
   4.3358974e-02
   1.2669353e-01
   1.1423024e-01
   7.2859026e-02
   1.1005336e-01
   1.1120120e-01
   9.9597722e-02
   8.4778078e-02
   1.5251109e-01
   1.0874590e-01
   7.3356293e-02
   8.7431736e-02
   7.8664787e-02
   1.1466444e-01
   8.3943404e-02
   7.8340940e-02
   9.6598990e-02
   1.0447557e-01
   8.7548919e-02
   6.0433056e-02
   8.5343033e-02
   8.8095270e-02
   1.5018371e-01
   1.3013172e-01
   9.8515928e-02
   1.0858009e-01
   8.4628120e-02
   5.1908445e-02
   1.2665677e-01
   1.6099161e-01
   8.8843308e-02
   1.0016677e-01
   1.2206245e-01
   1.2219080e-01
   1.1902245e-01
   9.4712958e-02
   1.0260998e-01
   1.3141054e-01
   1.0218246e-01
   1.0924511e-01
   1.5172060e-01
   7.7469066e-02
   8.4321171e-02
   9.1788910e-02
   1.1304265e-01
   1.0539643e-01
   4.3689668e-02
   1.3965495e-01
   9.0975448e-02
   5.1628664e-02
   1.4450547e-01
   1.1799914e-01
   8.7369032e-02
   8.5646532e-02
   1.1400041e-01
   9.6393116e-02
   7.1188815e-02
   7.8699149e-02
   7.7929229e-02
   7.8087814e-02
   1.2865262e-01
   1.2408790e-01
   9.0846308e-02
   9.0253934e-02
   6.0885884e-02
   9.8097198e-02
   1.0650366e-01
   7.9986490e-02
   1.3829733e-01
   9.3058467e-02
   9.2601106e-02
   1.2340159e-01
   1.0577838e-01
   1.1777454e-01
   6.3226946e-02
   1.4170741e-01
   8.9572832e-02
   1.0701501e-01
   7.8424409e-02
   8.1115536e-02
   9.4214454e-02
   1.1921228e-01
   1.1147881e-01
   1.0937203e-01
   8.1272930e-02
   1.1846077e-01
   1.0095775e-01
   7.7795625e-02
   7.9934791e-02
   1.2396625e-01
   9.7838648e-02
   1.3214931e-01
   5.9582040e-02
   7.4045934e-02
   6.6489160e-02
   1.1629660e-01
   1.6742095e-01
   8.6984605e-02
   6.2239978e-02
   1.1417028e-01
   1.1496259e-01
   9.3831293e-02
   9.0315983e-02
   3.4389630e-02
   1.0358769e-01
   8.7428145e-02
   8.7895676e-02
   8.2605131e-02
   1.1564533e-01
   8.4399715e-02
   9.4571225e-02
   9.6663944e-02
   9.1771558e-02
   7.6736353e-02
   8.3295882e-02
   1.0637549e-01
   8.9759566e-02
   8.8403419e-02
   7.5596660e-02
   9.2266947e-02
   1.0016390e-01
   6.8028085e-02
   8.0922633e-02
   1.2856749e-01
   9.9797212e-02
   1.1837431e-01
   7.6965734e-02
   1.0420176e-01
   1.2536369e-01
   7.0450537e-02
   6.3893124e-02
   5.9290230e-02
   1.2954631e-01
   1.0332891e-01
   7.2799407e-02
   7.4250445e-02
   8.1973717e-02
   1.3653527e-01
   1.6026783e-01
   1.4075691e-01
   3.9131679e-02
   7.4022844e-02
   1.2056419e-01
   7.2398372e-02
   8.9490265e-02
   9.5209926e-02
   1.2688866e-01
   1.2283818e-01
   1.2219231e-01
   8.0629557e-02
   7.8108974e-02
   9.6748859e-02
   8.1348620e-02
   5.5386998e-02
   1.0794497e-01
   1.2184951e-01
   1.0091534e-01
   8.4526598e-02
   6.8451449e-02
   1.1401989e-01
   7.0994064e-02
   8.8921674e-02
   1.1156222e-01
   8.2041696e-02
   7.2908938e-02
   9.9863678e-02
   1.1596654e-01
   8.4853306e-02
   8.7913521e-02
   1.1699366e-01
   1.2131768e-01
   8.4982865e-02
   8.6870395e-02
   4.1100848e-02
   9.9452794e-02
   9.8643474e-02
   1.1513288e-01
   1.0920344e-01
   1.0482474e-01
   8.0568977e-02
   1.2232318e-01
   1.2475799e-01
   4.0901072e-02
   9.4025031e-02
   8.0932990e-02
   8.4293939e-02
   1.4857528e-01
   1.4742310e-01
   1.0763453e-01
   8.0370337e-02
   9.3512289e-02
   9.4956860e-02
   1.3073970e-01
   6.8807833e-02
   4.9104519e-02
   8.0446757e-02
   7.4769109e-02
   9.2144281e-02
   1.2643875e-01
   1.0688671e-01
   6.4726651e-02
   9.5510140e-02
   9.8945566e-02
   1.1648389e-01
   8.6437702e-02
   7.1063913e-02
   1.0241262e-01
   6.9012038e-02
   8.1829593e-02
   9.1276653e-02
   1.2037357e-01
   9.6300080e-02
   7.7883705e-02
   9.4834857e-02
   1.0920495e-01
   9.4638646e-02
   7.8638904e-02
   1.0149885e-01
   1.0431065e-01
   1.4932312e-01
   1.2217743e-01
   1.0429718e-01
   1.1206590e-01
   1.0342865e-01
   1.0843617e-01
   1.1447643e-01
   8.5190997e-02
   1.5090904e-01
   1.2939441e-01
   8.4951289e-02
   8.2445033e-02
   6.1102673e-02
   1.8608430e-01
   7.6675393e-02
   1.1424135e-01
   7.7446617e-02
   7.8819960e-02
   1.3235602e-01
   1.5689926e-01
   1.2960963e-01
   8.2835190e-02
   8.9222796e-02
   1.7662285e-01
   9.0626016e-02
   6.9429040e-02
   9.9488042e-02
   7.8798383e-02
   1.2532066e-01
   9.0806223e-02
   1.6093406e-01
   1.2039442e-01
   1.2553605e-01
   6.7729101e-02
   1.5982623e-01
   7.7418849e-02
   1.2993060e-01
   1.6514643e-01
   1.2083197e-01
   9.1290124e-02
   7.9777174e-02
   9.9530995e-02
   1.4074790e-01
   9.1438815e-02
   9.8322168e-02
   7.0370331e-02
   8.3270267e-02
   8.4787883e-02
   9.8683253e-02
   1.1422986e-01
   9.6007012e-02
   1.2555404e-01
   1.1974113e-01
   1.2041795e-01
   8.3840273e-02
   1.1378341e-01
   1.1492751e-01
   8.4239930e-02
   8.0806956e-02
   7.8655496e-02
   1.3593085e-01
   9.1052011e-02
   1.3219707e-01
   8.5352182e-02
   8.0702990e-02
   9.9102587e-02
   9.1699421e-02
   9.7845681e-02
   8.0875613e-02
   9.1016345e-02
   6.8823017e-02
   9.6256718e-02
   6.2056374e-02
   1.1832517e-01
   8.3771966e-02
   6.2579148e-02
   1.2472922e-01
   1.1214069e-01
   1.0134861e-01
   1.0194343e-01
   8.2741767e-02
   6.8717472e-02
   1.5962368e-01
   1.2774356e-01
   1.2526186e-01
   4.4942133e-02
   1.2667495e-01
   8.0328159e-02
   8.9002050e-02
   5.5346794e-02
   1.1794203e-01
   1.2044308e-01
   1.0095058e-01
   1.2250937e-01
   1.2387480e-01
   1.1710381e-01
   1.2436724e-01
   1.2230776e-01
   8.4016077e-02
   8.7146387e-02
   9.6475258e-02
   8.0252141e-02
   9.6704438e-02
   1.3118985e-01
   1.2422323e-01
   8.7777421e-02
   1.1816873e-01
   9.6531823e-02
   1.1204349e-01
   9.7477891e-02
   1.1749534e-01
   8.7119959e-02
   1.2458359e-01
   1.3076241e-01
   1.3316850e-01
   1.0247291e-01
   1.2391429e-01
   9.4986416e-02
   1.1629470e-01
   9.0762280e-02
   7.7513866e-02
   1.0657637e-01
   9.2919193e-02
   1.1511190e-01
   1.5299854e-01
   1.2021210e-01
   1.3277952e-01
   9.8199956e-02
   1.2733114e-01
   8.4162623e-02
   1.0015020e-01
   9.9817283e-02
   9.2795312e-02
   1.0583577e-01
   7.9027355e-02
   1.0894883e-01
   7.6991372e-02
   1.4035681e-01
   5.9226830e-02
   7.5795591e-02
   1.1589465e-01
   9.0783104e-02
   7.6785065e-02
   8.0133364e-02
   9.3587495e-02
   1.1443753e-01
   1.0170628e-01
   1.0877360e-01
   1.1048727e-01
   1.1628027e-01
   8.9446560e-02
   7.9962753e-02
   5.6969039e-02
   1.1112066e-01
   9.9648528e-02
   8.6642750e-02
   9.1641717e-02
   8.1544220e-02
   1.2219412e-01
   8.7377481e-02
   9.4824746e-02
   8.4099472e-02
   1.1492635e-01
   9.5269524e-02
   9.5021494e-02
   9.2428081e-02
   7.2072774e-02
   7.6797135e-02
   6.7045376e-02
   9.4810024e-02
   9.5388271e-02
   1.0213710e-01
   7.0994847e-02
   7.6201670e-02
   1.1918285e-01
   9.5481679e-02
   1.7302679e-01
   9.4589114e-02
   5.1085457e-02
   1.1011581e-01
   9.5631815e-02
   6.0823619e-02
   8.6958446e-02
   1.4776568e-01
   1.1764967e-01
   7.2125763e-02
   1.0998449e-01
   5.5789798e-02
   6.3435972e-02
   7.3176146e-02
   1.4697920e-01
   8.5966803e-02
   1.4056115e-01
   7.7018723e-02
   1.3446467e-01
   9.4150089e-02
   7.3823906e-02
   6.7064457e-02
   7.2078221e-02
   6.4839609e-02
   1.1965526e-01
   1.1632726e-01
   9.4637461e-02
   8.7400340e-02
   1.0186341e-01
   1.2393006e-01
   1.0136676e-01
   1.0879502e-01
   1.2020317e-01
   7.6213568e-02
   7.9522990e-02
   1.0580900e-01
   1.0520396e-01
   1.1691169e-01
   1.1382867e-01
   7.7541091e-02
   9.3389243e-02
   9.1833219e-02
   6.7659460e-02
   8.1514969e-02
   1.0142443e-01
   1.2012459e-01
   8.1621870e-02
   9.4646282e-02
   8.3335899e-02
   8.4126994e-02
   9.7558871e-02
   7.9035245e-02
   1.0070732e-01
   8.5931495e-02
   7.7465989e-02
   8.4819756e-02
   9.7296894e-02
   8.3269224e-02
   7.9399467e-02
   6.1866220e-02
   9.5187560e-02
   8.8265873e-02
   1.0601906e-01
   9.4954714e-02
   1.0210704e-01
   1.4167123e-01
   1.1473373e-01
   1.0115734e-01
   1.0200584e-01
   9.3017086e-02
   5.2672595e-02
   1.0518911e-01
   1.1682641e-01
   1.0215651e-01
   1.3097820e-01
   1.3640094e-01
   7.6274812e-02
   1.3474588e-01
   1.4012662e-01
   1.0668290e-01
   6.5989055e-02
   1.2573254e-01
   6.6257313e-02
   7.0132464e-02
   1.1522788e-01
   8.5155591e-02
   5.7348002e-02
   1.5694436e-01
   8.8653147e-02
   1.0625350e-01
   1.0930780e-01
   7.2243840e-02
   1.0373564e-01
   9.3769535e-02
   9.4790339e-02
   1.0976510e-01
   9.3672499e-02
   6.8640150e-02
   1.0938836e-01
   8.1586704e-02
   8.3083794e-02
   1.0285062e-01
   1.0303590e-01
   1.1997220e-01
   1.5497097e-01
   1.5280552e-01
   1.2496713e-01
   1.1028843e-01
   8.0950089e-02
   1.3608474e-01
   1.0809836e-01
   1.3940006e-01
   1.0486584e-01
   9.3919307e-02
   1.3453619e-01
   1.1522084e-01
   5.6108218e-02
   9.9275284e-02
   5.4011125e-02
   6.9934748e-02
   1.1998205e-01
   5.2300438e-02
   1.5867764e-01
   1.1288005e-01
   9.8971248e-02
   5.8708534e-02
   1.1186800e-01
   1.2734167e-01
   1.6111355e-01
   1.1475524e-01
   9.0799719e-02
   1.1636554e-01
   9.8303683e-02
   7.2067775e-02
   5.3324010e-02
   1.0503510e-01
   1.0839383e-01
   1.2430506e-01
   1.3167270e-01
   1.3499646e-01
   7.5093366e-02
   1.0531908e-01
   8.7488659e-02
   1.4577791e-01
   8.1123903e-02
   1.5246758e-01
   1.1563551e-01
   7.0416123e-02
   1.2797467e-01
   6.8717621e-02
   8.2189098e-02
   8.2174949e-02
   1.1083249e-01
   8.0157220e-02
   1.1352073e-01
   1.1540485e-01
   9.8939843e-02
   9.1707997e-02
   7.7606134e-02
   8.6581908e-02
   9.1624968e-02
   1.0888376e-01
   1.0974931e-01
   9.1713637e-02
   1.2830836e-01
   8.6868040e-02
   1.0164849e-01
   1.4093198e-01
   8.8898867e-02
   8.3927050e-02
   1.0830057e-01
   1.4658831e-01
   1.2731574e-01
   1.0707625e-01
   1.5376686e-01
   1.0367908e-01
   8.1900202e-02
   1.0801795e-01
   9.8758593e-02
   1.0965820e-01
   1.3775563e-01
   8.9520492e-02
   8.2494833e-02
   9.5697008e-02
   6.7507796e-02
   9.6009955e-02
   7.1707927e-02
   1.0811179e-01
   1.2944485e-01
   8.3070129e-02
   8.3971702e-02
   9.1342509e-02
   8.6755238e-02
   7.7719070e-02
   1.7640637e-01
   1.4456397e-01
   7.5128309e-02
   1.0775089e-01
   9.9956043e-02
   1.4277083e-01
   1.2225056e-01
   5.4786891e-02
   8.6642124e-02
   1.0656998e-01
   8.7429509e-02
   6.0003541e-02
   8.3482780e-02
   1.1033822e-01
   8.9000978e-02
   7.7582158e-02
   1.1372719e-01
   1.0377896e-01
   8.2962394e-02
   9.8713838e-02
   9.6340686e-02
   9.3556359e-02
   1.0933238e-01
   1.1228557e-01
   7.8775756e-02
   1.0414570e-01
   7.3477954e-02
   8.1215478e-02
   1.3653643e-01
   9.9662833e-02
   1.2152738e-01
   1.0848235e-01
   1.0799563e-01
   1.3318101e-01
   8.9814402e-02
   8.6470090e-02
   8.1382193e-02
   1.3794699e-01
   1.0374057e-01
   1.2942457e-01
   4.6712209e-02
   8.1877664e-02
   6.4186938e-02
   9.7134613e-02
   6.8178035e-02
   9.7650766e-02
   5.6488372e-02
   1.2077832e-01
   1.0067631e-01
   6.7991227e-02
   1.6709256e-01
   7.0913926e-02
   1.2198072e-01
   1.2202872e-01
   9.5457874e-02
   7.3943049e-02
   9.3017645e-02
   1.0860950e-01
   9.9233940e-02
   1.2160976e-01
   1.2488490e-01
   4.5387074e-02
   8.6778656e-02
   9.9376298e-02
   1.1672614e-01
   9.5945336e-02
   1.0572008e-01
   7.3413268e-02
   1.1422788e-01
   7.5296752e-02
   9.8219916e-02
   7.5491980e-02
   1.3994962e-01
   1.3770621e-01
   1.1229702e-01
   1.0509780e-01
   1.3296227e-01
   9.6467368e-02
   1.1047073e-01
   1.0161342e-01
   9.4169959e-02
   1.2205865e-01
   1.1423355e-01
   9.3774788e-02
   8.0458783e-02
   9.1557339e-02
   9.7266689e-02
   8.8355877e-02
   8.9644760e-02
   9.4507217e-02
   9.4774313e-02
   7.5857915e-02
   1.0648043e-01
   8.1384614e-02
   9.2367336e-02
   9.5438391e-02
   8.2561642e-02
   9.3956642e-02
   9.2219725e-02
   8.8264689e-02
   1.2641990e-01
   1.4114036e-01
   1.0916695e-01
   1.2486338e-01
   1.3496622e-01
   8.4429890e-02
   7.5400479e-02
   8.6340390e-02
   9.4833516e-02
   9.6506707e-02
   1.2839146e-01
   1.0965750e-01
   5.2178584e-02
   1.1243996e-01
   7.9203904e-02
   1.0515843e-01
   7.5024493e-02
   5.5059917e-02
   1.6442996e-01
   1.0365696e-01
   1.2361815e-01
   8.7580025e-02
   9.4474360e-02
   1.3286059e-01
   7.5328656e-02
   1.4311811e-01
   8.8893145e-02
   8.2671173e-02
   1.1642575e-01
   1.0486174e-01
   8.7935269e-02
   1.1437694e-01
   1.2012624e-01
   1.0225084e-01
   1.1412857e-01
   1.0401935e-01
   6.7935228e-02
   1.5080261e-01
   4.6580054e-02
   1.3988414e-01
   1.0666809e-01
   7.6696165e-02
   1.3652161e-01
   9.3958333e-02
   7.8278810e-02
   8.7441847e-02
   1.1064490e-01
   8.8616215e-02
   1.0321678e-01
   8.6655229e-02
   8.2215816e-02
   7.8564033e-02
   9.3774565e-02
   8.7147698e-02
   1.3013487e-01
   1.0546482e-01
   1.0885399e-01
   1.0119570e-01
   9.0987451e-02
   9.5318399e-02
   1.0394523e-01
   8.4167227e-02
   7.5563833e-02
   8.8126116e-02
   9.3486175e-02
   9.2527024e-02
   7.9881608e-02
   8.3002165e-02
   9.8424390e-02
   8.2205698e-02
   8.2607195e-02
   7.7797070e-02
   8.9172624e-02
   9.8794259e-02
   9.9713750e-02
   1.2582433e-01
   9.7245134e-02
   9.7833581e-02
   7.8296430e-02
   1.0514680e-01
   1.0355286e-01
   1.3006449e-01
   1.5457726e-01
   1.2917279e-01
   1.1106394e-01
   1.0768367e-01
   1.3760535e-01
   1.1667047e-01
   9.5936678e-02
   9.6131958e-02
   1.5300021e-01
   1.0957284e-01
   7.3349938e-02
   6.9761649e-02
   6.6495948e-02
   1.5138873e-01
   8.7147929e-02
   7.3391266e-02
   6.2348165e-02
   1.2685604e-01
   9.1187060e-02
   1.0062092e-01
   9.1105267e-02
   1.0594033e-01
   1.1036527e-01
   1.3004866e-01
   5.9422255e-02
   1.3898286e-01
   6.2446833e-02
   7.9024956e-02
   6.0299519e-02
   1.1650905e-01
   1.1054719e-01
   1.5664986e-01
   1.4261861e-01
   7.2635263e-02
   7.9762042e-02
   1.4944898e-01
   1.2283088e-01
   8.9148752e-02
   1.2334489e-01
   5.1285766e-02
   1.1136129e-01
   1.5306927e-01
   1.1641514e-01
   9.2943899e-02
   9.8304391e-02
   1.0033280e-01
   1.0113724e-01
   9.9020556e-02
   1.1347734e-01
   9.2517652e-02
   1.0238907e-01
   1.1721443e-01
   9.8295100e-02
   1.2582859e-01
   8.9983240e-02
   9.3591183e-02
   1.0073963e-01
   6.8553202e-02
   9.8432064e-02
   9.5516235e-02
   1.0660468e-01
   8.5111380e-02
   7.5669609e-02
   8.3875924e-02
   9.5500939e-02
   9.1229253e-02
   8.5844338e-02
   7.7988163e-02
   9.8410718e-02
   7.5122759e-02
   8.6038239e-02
   7.6872371e-02
   8.6868942e-02
   9.3638971e-02
   7.2647430e-02
   1.1392453e-01
   1.2955700e-01
   1.1471587e-01
   1.0720707e-01
   1.2317645e-01
   1.0744278e-01
   1.2402083e-01
   1.6784129e-01
   1.1782532e-01
   8.8872910e-02
   1.6253577e-01
   1.0916794e-01
   7.6878086e-02
   8.5389562e-02
   1.0414306e-01
   1.1085255e-01
   1.1997992e-01
   1.2297476e-01
   1.2498862e-01
   1.0615405e-01
   1.4835429e-01
   9.9065438e-02
   1.4271508e-01
   1.1625618e-01
   1.1294916e-01
   8.7026037e-02
   1.0481597e-01
   9.0928562e-02
   8.5459918e-02
   8.1392065e-02
   8.6425878e-02
   1.0403616e-01
   8.9613594e-02
   1.5201356e-01
   1.4538915e-01
   6.5988533e-02
   7.5599596e-02
   1.1967199e-01
   7.8693032e-02
   1.0127810e-01
   8.6520717e-02
   8.9837201e-02
   9.7335607e-02
   1.1703844e-01
   8.6159036e-02
   7.5194828e-02
   7.4197784e-02
   7.8687884e-02
   1.1376936e-01
   7.7251762e-02
   1.2135252e-01
   1.1438733e-01
   1.5658019e-01
   1.1046329e-01
   1.0305332e-01
   1.0931006e-01
   8.5215330e-02
   1.0530594e-01
   8.2983203e-02
   9.1231368e-02
   1.1951174e-01
   8.0283768e-02
   1.0254035e-01
   1.1340759e-01
   1.0704355e-01
   1.0207971e-01
   9.4790459e-02
   1.1134569e-01
   9.5927507e-02
   8.0467790e-02
   7.0742078e-02
   8.8723920e-02
   8.6843520e-02
   8.3055139e-02
   9.6631274e-02
   8.4525563e-02
   8.8523664e-02
   8.2036346e-02
   1.1000006e-01
   9.3357213e-02
   8.3896033e-02
   9.6377283e-02
   9.2403747e-02
   9.8940730e-02
   9.2109375e-02
   1.0399983e-01
   7.7755734e-02
   1.2488325e-01
   1.1117339e-01
   1.1207874e-01
   1.1561516e-01
   1.4997827e-01
   1.0964122e-01
   1.2842296e-01
   8.5928366e-02
   9.5402613e-02
   1.1802085e-01
   1.1708342e-01
   1.3705416e-01
   1.0250925e-01
   9.6322991e-02
   1.0823844e-01
   9.4766594e-02
   1.6339633e-01
   1.1882492e-01
   1.0142127e-01
   1.0370532e-01
   1.0493869e-01
   1.9620028e-01
   1.1139548e-01
   1.3967788e-01
   1.0816961e-01
   7.0373535e-02
   1.0962737e-01
   8.5039608e-02
   1.0416100e-01
   9.8618060e-02
   1.1483803e-01
   8.0514349e-02
   1.1495356e-01
   1.2521549e-01
   6.9206275e-02
   1.8169393e-01
   7.7337414e-02
   1.1690754e-01
   1.1676954e-01
   9.8454088e-02
   8.3887577e-02
   8.7822773e-02
   1.3590671e-01
   1.2377546e-01
   1.1396132e-01
   6.6687956e-02
   1.2525795e-01
   9.7932763e-02
   1.2220270e-01
   1.1045583e-01
   1.0278783e-01
   9.4602197e-02
   9.2971168e-02
   1.0223421e-01
   1.0437687e-01
   7.2444089e-02
   1.0780398e-01
   1.0272656e-01
   9.5953666e-02
   1.0245911e-01
   9.6312046e-02
   1.1657096e-01
   8.1173889e-02
   9.7815253e-02
   1.0790773e-01
   9.7852528e-02
   1.0215707e-01
   1.0425968e-01
   7.3408552e-02
   7.9210795e-02
   9.0834685e-02
   8.9915909e-02
   7.0581406e-02
   9.0375535e-02
   7.5108700e-02
   7.5259425e-02
   1.0132210e-01
   1.1607173e-01
   9.1387346e-02
   1.0566027e-01
   7.2110981e-02
   6.0288716e-02
   8.1748292e-02
   9.6830182e-02
   7.6255307e-02
   9.5515572e-02
   1.1737283e-01
   1.1576835e-01
   9.7397372e-02
   1.2918508e-01
   1.4353360e-01
   1.2527525e-01
   7.9451703e-02
   1.0347651e-01
   8.4137812e-02
   1.4280644e-01
   9.3631536e-02
   7.5129181e-02
   5.3491373e-02
   8.1789367e-02
   1.1831948e-01
   6.7520753e-02
   1.4067613e-01
   7.8979984e-02
   7.8080110e-02
   8.3821267e-02
   1.0449281e-01
   1.1439375e-01
   1.2613668e-01
   8.6974911e-02
   8.0149949e-02
   6.9293380e-02
   1.0034657e-01
   1.3617636e-01
   1.2713484e-01
   1.0029978e-01
   8.5519195e-02
   7.2330326e-02
   6.9104560e-02
   7.3515765e-02
   7.4719392e-02
   9.0013169e-02
   9.0015128e-02
   9.6713535e-02
   1.0766476e-01
   1.1778063e-01
   1.1272411e-01
   1.2872574e-01
   1.0917792e-01
   8.4725112e-02
   9.6227519e-02
   1.0598697e-01
   9.6906446e-02
   1.0760807e-01
   1.0640278e-01
   1.1642257e-01
   9.8981641e-02
   1.0777625e-01
   1.3307314e-01
   8.7944739e-02
   9.1478162e-02
   1.0318360e-01
   1.1035700e-01
   8.7516941e-02
   8.1572160e-02
   1.0138150e-01
   9.3285933e-02
   1.0634260e-01
   1.1671975e-01
   1.1038002e-01
   1.2682512e-01
   1.3409773e-01
   1.0927245e-01
   9.1590971e-02
   1.0124758e-01
   8.2179628e-02
   8.1322022e-02
   7.1455248e-02
   1.0066949e-01
   8.2210056e-02
   6.9239497e-02
   7.1863897e-02
   8.6663894e-02
   8.5582152e-02
   6.9190077e-02
   7.3056370e-02
   7.3682383e-02
   7.9005145e-02
   8.7447166e-02
   8.4200539e-02
   9.7329594e-02
   1.3247047e-01
   1.1425758e-01
   9.3110517e-02
   9.2634417e-02
   1.5347086e-01
   1.3669537e-01
   1.2055902e-01
   1.2670034e-01
   9.8404929e-02
   1.3596576e-01
   8.2043484e-02
   9.2759535e-02
   1.2766185e-01
   1.2255051e-01
   1.1417226e-01
   1.3139190e-01
   9.0169042e-02
   1.1221922e-01
   1.1401806e-01
   9.4954573e-02
   1.1151561e-01
   1.3266467e-01
   1.0580742e-01
   6.8284616e-02
   5.7398733e-02
   7.4623629e-02
   1.1703382e-01
   5.5606097e-02
   1.1863391e-01
   6.6765949e-02
   1.2878984e-01
   1.1719673e-01
   5.4473855e-02
   7.9009764e-02
   9.4318800e-02
   8.2617648e-02
   1.1283187e-01
   6.3299485e-02
   1.3787642e-01
   8.6792521e-02
   1.2386133e-01
   1.1955842e-01
   1.5313445e-01
   1.4871211e-01
   1.0932492e-01
   1.0916211e-01
   1.0105494e-01
   1.3270305e-01
   1.5427250e-01
   1.1884414e-01
   8.3059251e-02
   1.2197674e-01
   1.2096041e-01
   9.1860577e-02
   1.1427363e-01
   9.3182586e-02
   8.2539774e-02
   8.8743851e-02
   7.8973785e-02
   1.0801370e-01
   1.0988528e-01
   9.2672251e-02
   8.0372445e-02
   1.2310018e-01
   9.2002556e-02
   9.5479988e-02
   1.0706671e-01
   8.9986935e-02
   1.0629633e-01
   9.5822409e-02
   7.6670066e-02
   8.6962953e-02
   7.5481795e-02
   7.9864189e-02
   8.8424996e-02
   8.2193963e-02
   8.0911733e-02
   8.5820921e-02
   7.4617751e-02
   8.6509280e-02
   7.6254755e-02
   6.7531243e-02
   7.2529264e-02
   7.8008063e-02
   8.0589198e-02
   5.8314297e-02
   8.4310122e-02
   5.6695152e-02
   8.4211268e-02
   9.4983965e-02
   7.8676879e-02
   1.1300033e-01
   1.0058681e-01
   1.0082105e-01
   1.0056268e-01
   1.0232569e-01
   1.1076166e-01
   1.1181375e-01
   1.8508986e-01
   1.2890604e-01
   9.3696430e-02
   9.8642364e-02
   1.4614306e-01
   1.1955233e-01
   8.8781737e-02
   1.1397564e-01
   1.0744373e-01
   1.2169211e-01
   9.0169497e-02
   8.1062570e-02
   8.7818183e-02
   1.1200742e-01
   1.4346032e-01
   7.8366198e-02
   8.2114086e-02
   9.7862951e-02
   1.2462994e-01
   1.1330679e-01
   1.5487587e-01
   7.2425589e-02
   1.0828850e-01
   1.5781255e-01
   9.4952263e-02
   1.6469927e-01
   8.7439880e-02
   1.1854371e-01
   1.2100862e-01
   1.1462574e-01
   1.9921158e-01
   1.3187166e-01
   1.3015480e-01
   1.2963212e-01
   1.7108788e-01
   1.5888001e-01
   1.3155311e-01
   1.2154453e-01
   1.2603815e-01
   6.6593967e-02
   1.1307665e-01
   1.5455413e-01
   8.5779943e-02
   9.4383806e-02
   1.2102848e-01
   1.0303376e-01
   1.0317963e-01
   9.8975070e-02
   9.3250155e-02
   9.7031713e-02
   7.8827575e-02
   8.9617670e-02
   9.2340656e-02
   1.0396648e-01
   9.6152626e-02
   9.3417555e-02
   9.5045283e-02
   1.0656279e-01
   1.1158931e-01
   8.8096455e-02
   9.7217374e-02
   1.1365805e-01
   1.0194848e-01
   9.6752711e-02
   1.0101011e-01
   1.0685224e-01
   9.1574058e-02
   1.1036284e-01
   8.2643680e-02
   8.2715929e-02
   8.1290573e-02
   8.0695309e-02
   8.2858942e-02
   8.5016131e-02
   6.4495757e-02
   8.1249364e-02
   7.9360105e-02
   6.4254232e-02
   7.1117535e-02
   8.2256064e-02
   6.9137610e-02
   7.7824198e-02
   1.0017504e-01
   8.5001677e-02
   8.6712696e-02
   8.7095618e-02
   7.0137620e-02
   6.2249314e-02
   9.0926588e-02
   9.4778694e-02
   8.6186603e-02
   9.2375681e-02
   1.2462290e-01
   1.1198601e-01
   8.6963646e-02
   1.1497193e-01
   1.2737291e-01
   9.0000957e-02
   1.2967700e-01
   1.3366432e-01
   1.3180080e-01
   1.2184507e-01
   1.3048045e-01
   1.4566506e-01
   8.4139399e-02
   1.1425073e-01
   1.4815107e-01
   1.4051153e-01
   1.4918454e-01
   1.4919123e-01
   1.2035455e-01
   1.1473265e-01
   7.4329190e-02
   5.0149836e-02
   1.0543391e-01
   7.6621383e-02
   1.1255216e-01
   9.0489902e-02
   6.3793860e-02
   9.4830334e-02
   1.2140721e-01
   1.6031560e-01
   1.1492261e-01
   1.1940476e-01
   1.2020636e-01
   1.7588682e-01
   1.0390998e-01
   1.1747164e-01
   1.2624894e-01
   1.4704046e-01
   6.9789603e-02
   1.1446299e-01
   7.3290244e-02
   7.6914512e-02
   1.0489928e-01
   8.4784806e-02
   1.0748710e-01
   1.1699618e-01
   1.4534357e-01
   8.2190156e-02
   1.4719358e-01
   1.0471473e-01
   1.3933043e-01
   1.4612409e-01
   1.2550907e-01
   9.6496552e-02
   7.6286532e-02
   9.9268854e-02
   9.0254240e-02
   1.1344526e-01
   1.1556580e-01
   9.0524435e-02
   1.0325667e-01
   1.0813337e-01
   8.9720085e-02
   8.0932602e-02
   1.0629176e-01
   9.2159487e-02
   1.0632282e-01
   9.1765881e-02
   1.1720662e-01
   8.2490392e-02
   1.1093266e-01
   1.0877492e-01
   1.2066012e-01
   9.5357649e-02
   1.0997831e-01
   1.0383844e-01
   1.0481002e-01
   1.1103493e-01
   9.8227553e-02
   8.3657496e-02
   8.8161699e-02
   7.6233163e-02
   7.4028537e-02
   7.1231261e-02
   7.4496031e-02
   7.1976647e-02
   6.9883667e-02
   7.0492335e-02
   6.0410034e-02
   6.6562206e-02
   6.7716859e-02
   8.1032440e-02
   7.3451072e-02
   6.9176145e-02
   7.0100807e-02
   6.4055882e-02
   7.8168921e-02
   7.7525198e-02
   8.6301394e-02
   6.8123989e-02
   8.3435401e-02
   6.8421490e-02
   8.5230768e-02
   6.7732267e-02
   8.8688508e-02
   8.7453544e-02
   8.6615711e-02
   7.3451504e-02
   9.7998805e-02
   6.3786224e-02
   8.0860175e-02
   1.0872789e-01
   1.0690387e-01
   1.2521394e-01
   1.3336985e-01
   1.1231553e-01
   1.4809434e-01
   1.4040112e-01
   1.1988528e-01
   9.5859639e-02
   1.0471192e-01
   1.0676472e-01
   1.5516102e-01
   1.0798647e-01
   1.1480638e-01
   1.5669997e-01
   1.2297725e-01
   5.6267105e-02
   1.3363768e-01
   9.0648927e-02
   1.1183845e-01
   9.9967234e-02
   2.7140047e-02
   7.5446606e-02
   1.1255942e-01
   7.5611994e-02
   1.0329543e-01
   1.6150188e-01
   1.1479764e-01
   1.2738588e-01
   1.1614981e-01
   1.1569428e-01
   1.0540794e-01
   1.3961443e-01
   8.1735790e-02
   6.1590493e-02
   1.2832691e-01
   1.0571622e-01
   1.1883833e-01
   1.2460367e-01
   1.0263379e-01
   1.5453717e-01
   1.0503252e-01
   9.3329653e-02
   8.4960438e-02
   1.2208409e-01
   1.4345460e-01
   9.2946872e-02
   1.1119469e-01
   1.0894564e-01
   8.9740843e-02
   7.6006673e-02
   8.9705139e-02
   1.5256104e-01
   1.0179449e-01
   1.0027135e-01
   1.1409685e-01
   9.6142359e-02
   9.4927013e-02
   9.1083713e-02
   1.0037988e-01
   1.0831662e-01
   9.4950810e-02
   7.6968275e-02
   1.0745329e-01
   1.0536095e-01
   1.1070660e-01
   7.9564661e-02
   7.4240170e-02
   1.1124782e-01
   1.0511498e-01
   9.9965394e-02
   1.1318142e-01
   1.1800346e-01
   1.3851115e-01
   1.1352328e-01
   8.3225027e-02
   8.7881856e-02
   9.0006009e-02
   7.8251265e-02
   7.7872172e-02
   7.9724409e-02
   7.6217167e-02
   8.1716239e-02
   7.1537182e-02
   7.6935247e-02
   7.8637816e-02
   8.1695348e-02
   6.8898484e-02
   7.6166861e-02
   6.9406465e-02
   7.2770923e-02
   6.1252024e-02
   5.9354216e-02
   6.5563090e-02
   6.9746964e-02
   8.8893205e-02
   8.3150446e-02
   8.7701060e-02
   7.6430656e-02
   7.0762828e-02
   7.0448421e-02
   8.2306653e-02
   8.3552830e-02
   8.5960962e-02
   8.8786252e-02
   8.6557426e-02
   9.4875470e-02
   8.7979905e-02
   7.7686630e-02
   8.5203260e-02
   1.1581233e-01
   1.0282001e-01
   1.1492132e-01
   1.1488871e-01
   1.5334427e-01
   1.2975220e-01
   1.6757429e-01
   1.1889922e-01
   1.4124142e-01
   1.7050174e-01
   1.2912771e-01
   1.2082567e-01
   1.1008333e-01
   1.0713749e-01
   1.3798727e-01
   9.2149876e-02
   7.9559498e-02
   7.8402609e-02
   9.4899885e-02
   1.2173195e-01
   1.0206413e-01
   9.1072187e-02
   5.5954430e-02
   6.5739326e-02
   1.1453250e-01
   1.1368497e-01
   1.1641092e-01
   8.6998396e-02
   8.1014052e-02
   1.2246247e-01
   6.3514940e-02
   9.5447987e-02
   1.2181175e-01
   1.0112109e-01
   1.0039392e-01
   9.7018130e-02
   1.1633437e-01
   9.5772058e-02
   1.4615504e-01
   1.0594829e-01
   1.3320211e-01
   9.5203273e-02
   1.5325469e-01
   1.8975803e-01
   1.2812555e-01
   1.0744988e-01
   8.0904312e-02
   1.7491555e-01
   9.2613600e-02
   1.0294653e-01
   1.0045891e-01
   1.3933013e-01
   1.0299847e-01
   1.0164117e-01
   1.1101602e-01
   9.6393749e-02
   1.0869867e-01
   1.1158308e-01
   1.1183152e-01
   9.9673130e-02
   8.9434125e-02
   1.0664724e-01
   1.1691279e-01
   8.8485688e-02
   9.6481510e-02
   9.8864391e-02
   8.7676167e-02
   1.0314307e-01
   1.0647549e-01
   1.0601147e-01
   9.6795499e-02
   1.0517248e-01
   8.6322136e-02
   1.0445018e-01
   9.2060752e-02
   1.2442245e-01
   9.6473724e-02
   1.2788114e-01
   8.8247932e-02
   7.6310657e-02
   8.4384911e-02
   7.1056314e-02
   7.7155106e-02
   7.2983265e-02
   6.9583774e-02
   6.9947362e-02
   7.2673678e-02
   8.1748016e-02
   6.8660758e-02
   7.5300723e-02
   7.2260447e-02
   7.7208988e-02
   6.6368498e-02
   8.2061321e-02
   5.5698216e-02
   7.3081091e-02
   8.4894218e-02
   7.5270832e-02
   8.1505790e-02
   7.9955392e-02
   1.0334669e-01
   7.5719319e-02
   6.1982960e-02
   7.8864053e-02
   8.7109163e-02
   8.0382980e-02
   8.2160912e-02
   8.3084948e-02
   1.0314055e-01
   9.0844460e-02
   9.6601635e-02
   8.1338972e-02
   8.9196615e-02
   1.2194490e-01
   1.2010337e-01
   1.2506551e-01
   1.2939788e-01
   1.3562825e-01
   1.1135101e-01
   1.3799050e-01
   1.2531640e-01
   1.6025068e-01
   1.5855244e-01
   1.3253999e-01
   1.3069634e-01
   9.0747975e-02
   8.7093219e-02
   8.6401120e-02
   1.5402988e-01
   8.7455593e-02
   9.4578825e-02
   1.6796520e-01
   1.1042655e-01
   1.0100897e-01
   7.9209931e-02
   9.1696806e-02
   6.2699750e-02
   1.0442726e-01
   1.0261131e-01
   1.0838851e-01
   1.2711944e-01
   1.0360859e-01
   1.2170041e-01
   8.9553989e-02
   2.0672436e-01
   7.8458957e-02
   8.3567046e-02
   1.2740217e-01
   7.8296646e-02
   5.4116771e-02
   1.3622548e-01
   8.9007474e-02
   1.1972725e-01
   1.2017800e-01
   1.1184244e-01
   8.2796454e-02
   8.4551848e-02
   1.0829537e-01
   5.8130670e-02
   9.8528899e-02
   1.2274483e-01
   1.0049653e-01
   1.4643455e-01
   1.2177237e-01
   1.1788550e-01
   9.3666531e-02
   1.1731101e-01
   9.1450296e-02
   1.1141876e-01
   9.4447210e-02
   9.1358826e-02
   9.5199063e-02
   1.2226696e-01
   8.9058362e-02
   7.9580344e-02
   9.7038239e-02
   1.0033777e-01
   1.2128370e-01
   9.6648462e-02
   1.1870988e-01
   9.6407540e-02
   9.0352781e-02
   9.3281709e-02
   1.0071502e-01
   1.0515371e-01
   9.7764462e-02
   1.0410313e-01
   1.1881522e-01
   1.1377871e-01
   9.7271279e-02
   9.7896755e-02
   7.9476945e-02
   1.0299168e-01
   6.5990776e-02
   6.5367959e-02
   9.3664862e-02
   7.5188145e-02
   7.5261220e-02
   6.7641854e-02
   8.6960144e-02
   7.6917075e-02
   6.6490963e-02
   7.3174708e-02
   7.4402153e-02
   6.4645179e-02
   7.3777199e-02
   7.4655756e-02
   7.5276926e-02
   7.0889689e-02
   6.8933748e-02
   8.3860196e-02
   8.1184618e-02
   8.0319501e-02
   6.9814816e-02
   7.4240774e-02
   9.0122655e-02
   9.1910332e-02
   6.9245413e-02
   1.0473818e-01
   8.3300941e-02
   8.7125845e-02
   8.1076257e-02
   7.5303040e-02
   1.0639976e-01
   9.6734777e-02
   1.0974619e-01
   8.5880890e-02
   1.1855972e-01
   1.0998648e-01
   1.1843608e-01
   1.2458413e-01
   1.3048875e-01
   1.1667684e-01
   2.0086439e-01
   1.1239245e-01
   1.1806089e-01
   1.2288615e-01
   1.7197196e-01
   1.6744937e-01
   1.0132272e-01
   1.3872494e-01
   1.1845876e-01
   1.1295089e-01
   1.3022558e-01
   8.1552677e-02
   1.0394531e-01
   1.0873192e-01
   8.7029599e-02
   1.1208962e-01
   1.4195932e-01
   8.9861117e-02
   1.1815715e-01
   6.9288440e-02
   1.1041480e-01
   8.3543062e-02
   9.7982481e-02
   1.2084053e-01
   6.3271560e-02
   1.3569675e-01
   1.1955935e-01
   1.1654194e-01
   9.7211003e-02
   8.2820408e-02
   7.7647410e-02
   1.0568827e-01
   1.1065468e-01
   1.4515527e-01
   1.2137198e-01
   1.5731700e-01
   1.1071774e-01
   9.6462213e-02
   6.6381924e-02
   9.3633734e-02
   6.1416499e-02
   1.1981730e-01
   1.5952511e-01
   1.3178146e-01
   1.4023052e-01
   1.2034354e-01
   1.0767969e-01
   1.3130113e-01
   1.0598097e-01
   1.1968025e-01
   1.2241971e-01
   1.2834896e-01
   9.8414309e-02
   1.1641360e-01
   1.2778999e-01
   9.9648945e-02
   1.0144135e-01
   9.3182690e-02
   9.9170305e-02
   9.0501308e-02
   1.0508066e-01
   1.0514530e-01
   9.9149168e-02
   8.4965877e-02
   1.0998268e-01
   9.3186527e-02
   9.8586626e-02
   9.3415216e-02
   1.0167153e-01
   7.7617884e-02
   8.8996679e-02
   9.6300170e-02
   7.2526909e-02
   7.6600365e-02
   7.3060535e-02
   7.3591471e-02
   8.4568277e-02
   7.4596263e-02
   6.5687887e-02
   8.6757459e-02
   7.2572634e-02
   7.1649224e-02
   6.2549822e-02
   8.3223388e-02
   9.2434995e-02
   7.4774772e-02
   6.4084873e-02
   7.5675592e-02
   6.7302398e-02
   7.8964941e-02
   7.4871667e-02
   9.6738383e-02
   7.8692541e-02
   8.6295187e-02
   7.7977769e-02
   7.4117824e-02
   7.3772646e-02
   9.4549172e-02
   9.4647355e-02
   8.2151219e-02
   9.1258287e-02
   9.2337288e-02
   9.2842005e-02
   1.0401139e-01
   9.7110629e-02
   9.7485945e-02
   1.1245784e-01
   9.7017273e-02
   1.1602945e-01
   1.1245875e-01
   1.5610264e-01
   9.4874248e-02
   1.3164134e-01
   1.1808651e-01
   1.5231416e-01
   1.3203207e-01
   1.4565791e-01
   1.2886724e-01
   1.4425460e-01
   7.3507063e-02
   1.7144151e-01
   1.0630176e-01
   1.1912253e-01
   1.0375011e-01
   8.7513693e-02
   9.1991767e-02
   1.1529397e-01
   9.4577454e-02
   1.3306823e-01
   9.2733979e-02
   1.1073934e-01
   6.3676305e-02
   1.2425313e-01
   1.9525273e-01
   1.0173495e-01
   1.2569211e-01
   1.0932948e-01
   1.2392769e-01
   1.0934490e-01
   1.1947271e-01
   1.2080456e-01
   9.5493995e-02
   1.0111196e-01
   7.5988986e-02
   1.0578467e-01
   9.9766530e-02
   1.2607786e-01
   1.0960566e-01
   8.0498092e-02
   1.1729387e-01
   1.0964947e-01
   9.0887308e-02
   1.2645766e-01
   1.0856885e-01
   1.3915639e-01
   1.4692923e-01
   1.1041666e-01
   1.6719463e-01
   1.0437381e-01
   1.0200040e-01
   9.8542087e-02
   1.1304142e-01
   1.0286880e-01
   8.8370547e-02
   1.1390346e-01
   1.4281860e-01
   1.1272560e-01
   1.0709733e-01
   1.1226100e-01
   7.7604786e-02
   9.4618343e-02
   1.0536629e-01
   1.1334996e-01
   1.0857394e-01
   9.6351579e-02
   1.1340194e-01
   1.0063658e-01
   1.0191587e-01
   8.3831571e-02
   8.1599146e-02
   8.1965655e-02
   8.1227273e-02
   9.8823488e-02
   8.8444091e-02
   8.5379101e-02
   7.9701327e-02
   7.7784240e-02
   7.1995124e-02
   7.5058512e-02
   7.0933945e-02
   6.6376448e-02
   8.0402315e-02
   6.2942855e-02
   7.8481928e-02
   7.3308684e-02
   7.5503834e-02
   7.0798226e-02
   6.6428207e-02
   7.3329575e-02
   7.8584403e-02
   7.1900167e-02
   8.9999460e-02
   7.6702811e-02
   9.8282114e-02
   8.1951872e-02
   8.9291938e-02
   9.1476560e-02
   8.8147752e-02
   7.9312526e-02
   8.5570380e-02
   1.0402124e-01
   1.0904365e-01
   9.0407982e-02
   9.0800725e-02
   1.1553012e-01
   9.1575302e-02
   9.8101817e-02
   9.5146701e-02
   1.0712976e-01
   1.1572753e-01
   9.8716572e-02
   1.4143501e-01
   8.3161429e-02
   1.2200919e-01
   1.1468058e-01
   1.4000838e-01
   1.1949034e-01
   1.3627227e-01
   1.2547672e-01
   9.9390000e-02
   1.3909689e-01
   1.2113304e-01
   8.3167322e-02
   1.1447475e-01
   1.1356559e-01
   7.6486960e-02
   1.2338471e-01
   8.5137218e-02
   9.4081998e-02
   8.9391090e-02
   1.0148871e-01
   9.1698438e-02
   8.4283084e-02
   6.9104567e-02
   1.3553010e-01
   1.1158375e-01
   8.2061805e-02
   1.1553515e-01
   1.0867234e-01
   9.1570072e-02
   1.2552978e-01
   1.2768878e-01
   1.1404591e-01
   8.9570999e-02
   9.6978284e-02
   9.1023959e-02
   1.0025311e-01
   8.6849853e-02
   9.9965520e-02
   1.1272021e-01
   1.2658499e-01
   9.0452448e-02
   1.1636827e-01
   1.0943612e-01
   9.0360709e-02
   7.8634843e-02
   8.8956825e-02
   1.0186367e-01
   1.5000680e-01
   1.4197455e-01
   1.6929349e-01
   9.1877908e-02
   1.6173783e-01
   1.0032184e-01
   1.4730573e-01
   1.2620950e-01
   1.0011728e-01
   1.0060989e-01
   1.1316253e-01
   9.2540808e-02
   9.7760230e-02
   9.7463846e-02
   1.0820768e-01
   1.3251837e-01
   8.4678605e-02
   1.0526032e-01
   9.2031091e-02
   1.3419461e-01
   9.8986551e-02
   1.1791268e-01
   7.8630924e-02
   8.8283747e-02
   8.9334272e-02
   7.4497692e-02
   7.9990827e-02
   8.4094808e-02
   9.4277836e-02
   8.3132155e-02
   9.2140436e-02
   7.8031749e-02
   8.6659618e-02
   6.8453223e-02
   7.2744340e-02
   5.9669733e-02
   8.1828408e-02
   7.4801765e-02
   6.7300163e-02
   8.4519997e-02
   8.8827483e-02
   9.3308501e-02
   5.9978195e-02
   5.7087678e-02
   7.0563853e-02
   8.5702352e-02
   6.9342941e-02
   8.6327143e-02
   7.5249366e-02
   7.9192027e-02
   8.0248006e-02
   8.2831606e-02
   8.5308880e-02
   9.7800881e-02
   8.6613581e-02
   1.1106309e-01
   9.0797715e-02
   9.5893875e-02
   9.2512958e-02
   9.9093392e-02
   8.7180786e-02
   8.4860429e-02
   8.6949959e-02
   1.0489663e-01
   8.8173233e-02
   9.4113089e-02
   1.1669239e-01
   1.1076776e-01
   1.0870265e-01
   8.6181395e-02
   1.2702598e-01
   1.4543600e-01
   1.5452106e-01
   1.2786789e-01
   1.3235292e-01
   1.0810331e-01
   1.0732291e-01
   1.2025892e-01
   1.0126198e-01
   1.0411206e-01
   8.4823675e-02
   1.1347080e-01
   1.1564544e-01
   1.4741777e-01
   1.0137367e-01
   1.1218259e-01
   1.0955037e-01
   1.1270878e-01
   8.3342262e-02
   8.2077019e-02
   7.4287489e-02
   8.4121801e-02
   9.8332286e-02
   8.4451146e-02
   1.3941832e-01
   1.1056394e-01
   1.1163193e-01
   9.0740532e-02
   5.5933371e-02
   1.2270954e-01
   1.0547911e-01
   1.4690480e-01
   1.0858044e-01
   1.3650933e-01
   1.3586345e-01
   7.4055918e-02
   8.5333899e-02
   1.0189606e-01
   1.0409106e-01
   1.1608666e-01
   1.2225850e-01
   1.0177208e-01
   1.2013540e-01
   1.1419892e-01
   1.3215715e-01
   1.4261037e-01
   1.2347772e-01
   1.0640780e-01
   1.2273248e-01
   1.1668741e-01
   1.2390935e-01
   9.9794276e-02
   1.3884069e-01
   1.0910407e-01
   1.0764580e-01
   1.0988801e-01
   1.1668435e-01
   1.0127170e-01
   1.0728374e-01
   1.0254444e-01
   1.0174201e-01
   1.2348448e-01
   8.8220894e-02
   1.0737459e-01
   1.0439844e-01
   7.3948994e-02
   9.0975761e-02
   9.7477101e-02
   1.0707279e-01
   7.3803328e-02
   7.7216908e-02
   7.0945241e-02
   7.5065285e-02
   9.7553365e-02
   7.9766721e-02
   6.5466166e-02
   7.3425837e-02
   7.3956706e-02
   6.8900846e-02
   7.0881724e-02
   6.4374775e-02
   7.6623283e-02
   6.9115222e-02
   7.8546055e-02
   7.3021807e-02
   7.3439963e-02
   7.2155632e-02
   7.7518165e-02
   8.5027017e-02
   6.8390340e-02
   8.3309799e-02
   7.8198060e-02
   7.5075604e-02
   7.2449647e-02
   9.3102634e-02
   8.8055141e-02
   8.2378902e-02
   9.1477491e-02
   1.1006872e-01
   9.5943592e-02
   9.4799802e-02
   9.9846050e-02
   1.0234492e-01
   8.7434247e-02
   9.2765316e-02
   7.8704648e-02
   8.8162206e-02
   1.0049880e-01
   9.5646150e-02
   1.3664179e-01
   9.9027075e-02
   1.2800565e-01
   1.0420240e-01
   1.0736394e-01
   9.4257608e-02
   1.3013090e-01
   1.1785065e-01
   1.5665089e-01
   1.4186844e-01
   1.5118775e-01
   1.0342235e-01
   9.8778434e-02
   7.9102866e-02
   8.6358264e-02
   1.2501942e-01
   9.4010450e-02
   8.3017021e-02
   1.2627159e-01
   7.2768688e-02
   1.5539171e-01
   9.6810855e-02
   1.1148836e-01
   1.2848575e-01
   1.1464115e-01
   1.4907858e-01
   1.5610239e-01
   1.3005246e-01
   7.3970363e-02
   1.3435179e-01
   1.0247725e-01
   1.3924673e-01
   1.1509360e-01
   1.0346710e-01
   8.4121071e-02
   1.1477104e-01
   1.3864787e-01
   1.2331376e-01
   1.1526371e-01
   8.5334659e-02
   1.1227346e-01
   1.0646670e-01
   1.3129826e-01
   1.1444433e-01
   1.1800662e-01
   1.0771991e-01
   1.1322829e-01
   1.0565140e-01
   7.8544259e-02
   1.4666574e-01
   1.2130920e-01
   1.5235360e-01
   1.2513298e-01
   1.4946222e-01
   1.2913796e-01
   1.2050518e-01
   1.3049209e-01
   1.3069960e-01
   1.2966149e-01
   1.1109267e-01
   1.2887768e-01
   1.2474389e-01
   1.2173840e-01
   8.5165679e-02
   9.0145648e-02
   8.6859085e-02
   1.1291344e-01
   9.6411020e-02
   1.0045591e-01
   9.0882361e-02
   1.1685666e-01
   1.0556184e-01
   7.9532087e-02
   9.4246998e-02
   8.5881725e-02
   8.3983257e-02
   8.4690876e-02
   8.0004022e-02
   9.7687110e-02
   8.9611992e-02
   8.7353617e-02
   6.3178301e-02
   7.5107500e-02
   7.7076823e-02
   8.3301857e-02
   9.5870182e-02
   8.5875183e-02
   8.1005633e-02
   6.7651398e-02
   8.4998772e-02
   7.3196992e-02
   8.5855603e-02
   8.4879637e-02
   7.5963125e-02
   8.1875518e-02
   9.0968050e-02
   8.5640438e-02
   8.1911229e-02
   7.0379920e-02
   8.8601559e-02
   9.9904872e-02
   8.6269066e-02
   1.0175460e-01
   1.0849018e-01
   1.0728782e-01
   9.8695576e-02
   8.9056745e-02
   9.6248999e-02
   8.7119974e-02
   1.0024118e-01
   9.7454667e-02
   9.3788467e-02
   9.9504009e-02
   1.1028281e-01
   1.0176571e-01
   1.0414707e-01
   9.9884272e-02
   9.0927981e-02
   8.9062445e-02
   1.1482047e-01
   1.2467250e-01
   1.1049917e-01
   1.2509918e-01
   1.2704855e-01
   1.4051105e-01
   1.1235676e-01
   9.0525940e-02
   1.2189735e-01
   1.1052748e-01
   1.3071713e-01
   1.2948272e-01
   1.2082810e-01
   1.3948083e-01
   9.1939256e-02
   7.4051149e-02
   1.3093957e-01
   8.2565129e-02
   6.3743755e-02
   1.0272323e-01
   1.0413247e-01
   9.8494843e-02
   8.0500878e-02
   1.2394416e-01
   9.0392537e-02
   9.9150173e-02
   1.1923034e-01
   1.1276512e-01
   1.2273923e-01
   1.2012394e-01
   1.5907030e-01
   1.6533685e-01
   1.2578712e-01
   1.2186182e-01
   1.2600929e-01
   9.8938331e-02
   9.1315910e-02
   6.3694820e-02
   9.9049509e-02
   9.2753828e-02
   9.2594095e-02
   1.2035137e-01
   1.3226670e-01
   1.3790993e-01
   1.3927260e-01
   1.4946689e-01
   1.3054806e-01
   1.2111325e-01
   1.3873458e-01
   1.2879282e-01
   1.0873134e-01
   1.2395974e-01
   1.2402527e-01
   1.1019126e-01
   1.0630819e-01
   1.0319346e-01
   1.1519381e-01
   1.0985598e-01
   1.0262438e-01
   9.0997577e-02
   8.6678952e-02
   8.5573055e-02
   9.8036915e-02
   1.0249764e-01
   8.6398743e-02
   1.0288826e-01
   9.4453894e-02
   9.0304330e-02
   8.7059841e-02
   8.2655497e-02
   8.9150347e-02
   8.3585046e-02
   8.8657886e-02
   8.0757119e-02
   7.8646980e-02
   8.4457517e-02
   7.7553451e-02
   9.3103208e-02
   7.7169545e-02
   7.5955957e-02
   7.5724557e-02
   7.8016154e-02
   6.8698853e-02
   7.1755178e-02
   6.8580836e-02
   7.7822566e-02
   7.5785279e-02
   8.9979999e-02
   7.5760745e-02
   7.2930060e-02
   8.1576824e-02
   1.0083018e-01
   8.7433808e-02
   9.4381519e-02
   1.1592089e-01
   8.4007174e-02
   1.0046741e-01
   1.1184841e-01
   9.7320333e-02
   9.5069900e-02
   9.9219128e-02
   8.0113083e-02
   7.6739088e-02
   9.7200386e-02
   9.0421773e-02
   8.1590652e-02
   8.0813073e-02
   9.7177550e-02
   1.1045535e-01
   8.6577132e-02
   9.3554154e-02
   1.0950559e-01
   1.0738274e-01
   1.2947215e-01
   1.0625358e-01
   1.4509648e-01
   9.8602973e-02
   1.5325963e-01
   1.3631596e-01
   1.1391208e-01
   9.8883606e-02
   1.1695879e-01
   1.2106623e-01
   8.9961424e-02
   1.2465531e-01
   9.4808824e-02
   1.0327221e-01
   1.1725236e-01
   9.4548143e-02
   1.1352442e-01
   9.9140629e-02
   1.2149012e-01
   7.4268408e-02
   6.9581755e-02
   1.0819709e-01
   1.0017117e-01
   1.3698179e-01
   1.6559608e-01
   1.1897864e-01
   1.4303562e-01
   1.1291996e-01
   9.3806878e-02
   7.3272750e-02
   9.5223226e-02
   1.3191453e-01
   1.8207867e-01
   8.2910709e-02
   1.0538453e-01
   1.1494251e-01
   1.5998712e-01
   1.3511921e-01
   1.0537305e-01
   8.2635537e-02
   1.5416865e-01
   1.0733097e-01
   1.1470403e-01
   1.1547378e-01
   1.3343360e-01
   1.1842038e-01
   1.3104448e-01
   1.1840303e-01
   1.3019776e-01
   1.1935787e-01
   1.0870427e-01
   1.2974004e-01
   1.2216377e-01
   1.4799818e-01
   1.5568151e-01
   1.1350263e-01
   1.3313355e-01
   1.0965502e-01
   1.2146817e-01
   1.1264418e-01
   1.0533182e-01
   9.1784440e-02
   1.0470305e-01
   1.0816246e-01
   8.1184417e-02
   8.7854557e-02
   1.0588465e-01
   8.2570024e-02
   9.0325244e-02
   7.5707868e-02
   9.3567573e-02
   9.7262137e-02
   8.9494497e-02
   8.6127937e-02
   9.3315594e-02
   7.9708047e-02
   8.3267570e-02
   6.3886665e-02
   7.5449310e-02
   8.0658875e-02
   8.4205687e-02
   6.1664309e-02
   8.6990148e-02
   7.0262164e-02
   7.4736215e-02
   8.0329895e-02
   8.2263246e-02
   6.9156490e-02
   8.7241851e-02
   8.7778121e-02
   7.9505458e-02
   1.0192186e-01
   9.5902018e-02
   8.7380797e-02
   9.8477162e-02
   9.1946602e-02
   1.1093652e-01
   8.4678382e-02
   7.2081372e-02
   7.1238697e-02
   7.7218786e-02
   7.9565600e-02
   8.6114570e-02
   9.3538590e-02
   8.6052343e-02
   1.0272151e-01
   7.7125348e-02
   1.1099877e-01
   1.0889355e-01
   9.0046339e-02
   1.0785235e-01
   9.7378768e-02
   1.1210800e-01
   1.0306563e-01
   1.1908730e-01
   1.1349791e-01
   1.3722023e-01
   9.4186954e-02
   1.2543072e-01
   1.2599182e-01
   1.1306239e-01
   1.0794801e-01
   1.0153822e-01
   1.0492423e-01
   1.0358919e-01
   1.1725166e-01
   9.6615061e-02
   9.4158322e-02
   1.0019822e-01
   1.2336548e-01
   9.2408583e-02
   1.2312461e-01
   9.5949374e-02
   8.3268598e-02
   1.2048183e-01
   9.0310715e-02
   9.6779771e-02
   1.1859613e-01
   1.2062173e-01
   1.0632326e-01
   9.6147530e-02
   8.7844536e-02
   7.8135639e-02
   1.0049608e-01
   1.6886760e-01
   1.3844170e-01
   1.3249442e-01
   9.9704117e-02
   1.4257680e-01
   8.8758320e-02
   6.8281502e-02
   1.0227359e-01
   8.6608447e-02
   1.0284061e-01
   1.2072148e-01
   1.5204798e-01
   1.1734272e-01
   1.1082554e-01
   1.2384983e-01
   1.1155905e-01
   1.2017152e-01
   1.4844425e-01
   1.5399677e-01
   1.2794814e-01
   1.4559972e-01
   1.2077271e-01
   1.3258684e-01
   1.1170887e-01
   9.8003939e-02
   1.2521370e-01
   1.3143608e-01
   9.6540399e-02
   1.0247388e-01
   1.1317581e-01
   1.2314674e-01
   9.6089765e-02
   1.1274835e-01
   1.0002842e-01
   9.8943904e-02
   8.8431902e-02
   9.0928912e-02
   8.3489127e-02
   8.0079071e-02
   7.5670578e-02
   8.6464494e-02
   7.3226325e-02
   6.5484799e-02
   8.7669805e-02
   8.4368646e-02
   7.4669495e-02
   8.1167467e-02
   7.6769896e-02
   7.8781478e-02
   7.5645737e-02
   6.7399941e-02
   8.1493609e-02
   7.2542377e-02
   8.4449343e-02
   8.6399652e-02
   8.3224580e-02
   8.9782760e-02
   8.5158072e-02
   8.5905559e-02
   8.4224343e-02
   9.2013873e-02
   1.0331879e-01
   1.1659712e-01
   9.0297811e-02
   9.9141039e-02
   7.9757601e-02
   9.7292222e-02
   6.6129528e-02
   9.0143129e-02
   1.0440741e-01
   1.0008207e-01
   8.5822687e-02
   1.0179645e-01
   1.0609913e-01
   8.9671455e-02
   9.3837433e-02
   1.1162802e-01
   9.2624724e-02
   8.8766448e-02
   1.3651454e-01
   1.2137707e-01
   1.3945884e-01
   1.1502396e-01
   1.1962251e-01
   1.0513863e-01
   1.1647531e-01
   1.2861870e-01
   1.1347935e-01
   1.2055703e-01
   1.3283733e-01
   1.1579014e-01
   1.4263843e-01
   9.1742933e-02
   1.2759858e-01
   9.8006777e-02
   1.6808547e-01
   1.0566185e-01
   7.6075532e-02
   1.1706989e-01
   7.0755161e-02
   1.4840174e-01
   6.8818092e-02
   1.1391436e-01
   8.9499623e-02
   8.8914685e-02
   8.4545247e-02
   1.3681686e-01
   1.2105308e-01
   1.1276686e-01
   1.2694119e-01
   1.3605432e-01
   9.6297689e-02
   9.5279440e-02
   1.0592615e-01
   1.1919219e-01
   8.3006643e-02
   1.4406885e-01
   1.5447146e-01
   7.7178717e-02
   9.0807341e-02
   1.4045212e-01
   1.0304710e-01
   8.5062154e-02
   1.1427111e-01
   1.0783963e-01
   1.2375638e-01
   1.1060775e-01
   1.3952312e-01
   1.3378511e-01
   1.3236552e-01
   1.1880862e-01
   1.2246544e-01
   1.2226180e-01
   1.1060978e-01
   1.1189417e-01
   1.1729454e-01
   1.0436788e-01
   9.6142143e-02
   1.2866208e-01
   1.1698305e-01
   1.1375384e-01
   1.1690217e-01
   1.0708779e-01
   8.4079362e-02
   9.1578335e-02
   1.1551054e-01
   1.0103017e-01
   7.4136876e-02
   8.8157028e-02
   7.7997252e-02
   8.8223286e-02
   9.5695607e-02
   8.0187000e-02
   7.7136539e-02
   7.7894025e-02
   6.8106890e-02
   7.6928981e-02
   7.4817523e-02
   8.9625835e-02
   8.0772147e-02
   7.1101055e-02
   8.5605986e-02
   7.6139592e-02
   7.4412838e-02
   9.6099123e-02
   1.0288351e-01
   8.0232538e-02
   9.7400546e-02
   1.0230632e-01
   7.6581106e-02
   8.5359894e-02
   1.0268783e-01
   8.6251415e-02
   7.1311556e-02
   9.0459526e-02
   9.0856463e-02
   8.6589172e-02
   1.0360517e-01
   1.0496242e-01
   9.7692467e-02
   1.0746696e-01
   1.1358782e-01
   8.8212661e-02
   8.1167571e-02
   9.4608568e-02
   9.3627416e-02
   9.6146345e-02
   1.0450383e-01
   1.0613459e-01
   1.1078113e-01
   9.9442601e-02
   8.9346521e-02
   9.7056486e-02
   1.0862552e-01
   1.0142723e-01
   1.2283872e-01
   1.3718463e-01
   1.2999469e-01
   1.0949202e-01
   1.1105314e-01
   1.3926640e-01
   1.3387242e-01
   1.5147701e-01
   1.4408147e-01
   1.0243028e-01
   7.9987720e-02
   9.7803578e-02
   1.2076484e-01
   9.6035965e-02
   9.2617974e-02
   9.0713926e-02
   1.1827227e-01
   5.9770647e-02
   1.1767209e-01
   8.3435901e-02
   1.1302325e-01
   1.4946194e-01
   1.5561159e-01
   1.0647333e-01
   1.6130710e-01
   1.1677866e-01
   1.1351577e-01
   1.1551111e-01
   1.1462439e-01
   1.1102435e-01
   1.1658005e-01
   9.3646184e-02
   8.9966461e-02
   1.0617986e-01
   8.8264383e-02
   1.2233137e-01
   1.0745760e-01
   1.2091501e-01
   1.0978017e-01
   9.3502119e-02
   1.1130715e-01
   1.2489234e-01
   1.2200778e-01
   1.3685913e-01
   1.1738306e-01
   1.0082597e-01
   1.4763321e-01
   1.2851106e-01
   1.1824313e-01
   1.3377623e-01
   1.3826658e-01
   1.2883231e-01
   1.1639949e-01
   1.1789989e-01
   1.2490824e-01
   9.5592037e-02
   1.3162909e-01
   1.2359818e-01
   1.2098596e-01
   1.2861730e-01
   9.7532064e-02
   1.1348085e-01
   9.3398407e-02
   1.2186202e-01
   1.1980492e-01
   7.8957938e-02
   8.1342518e-02
   7.4737258e-02
   9.0281799e-02
   7.3166601e-02
   6.9170967e-02
   8.5832901e-02
   7.3775135e-02
   8.0708735e-02
   7.5244837e-02
   7.3603101e-02
   8.5840501e-02
   8.7053470e-02
   7.3661529e-02
   7.1577378e-02
   8.9912444e-02
   8.2167447e-02
   8.9486405e-02
   9.3017541e-02
   9.2575252e-02
   7.4889392e-02
   9.3751326e-02
   7.7163018e-02
   9.3344785e-02
   8.5947625e-02
   1.0195205e-01
   9.5615208e-02
   8.9872912e-02
   9.5218591e-02
   1.0878981e-01
   8.2234010e-02
   8.8215262e-02
   1.0235684e-01
   8.6311698e-02
   9.0191245e-02
   8.3610117e-02
   8.5906416e-02
   9.6400917e-02
   1.2139159e-01
   1.1286746e-01
   8.4913082e-02
   8.7946773e-02
   8.8437006e-02
   9.8629780e-02
   1.0199300e-01
   1.0687444e-01
   1.0884500e-01
   1.2005293e-01
   1.2076680e-01
   1.0839543e-01
   1.2954411e-01
   1.2118376e-01
   1.1592814e-01
   1.1839767e-01
   1.1117119e-01
   1.3816181e-01
   1.2550649e-01
   1.1475756e-01
   1.2260528e-01
   1.1383602e-01
   1.0872096e-01
   9.4885699e-02
   1.0924242e-01
   8.8957973e-02
   7.4859850e-02
   1.6304763e-01
   1.1059802e-01
   8.2718894e-02
   1.3918348e-01
   1.0279039e-01
   1.1987453e-01
   1.7393309e-01
   9.9884562e-02
   8.3891600e-02
   1.7669211e-01
   1.1653143e-01
   1.0362880e-01
   1.2853961e-01
   1.1364412e-01
   7.8055717e-02
   1.1568968e-01
   1.1167646e-01
   1.0013513e-01
   1.4745426e-01
   9.6179508e-02
   1.2652074e-01
   7.2516799e-02
   9.2563152e-02
   8.8129342e-02
   8.7759010e-02
   1.0203290e-01
   9.6140489e-02
   1.1285236e-01
   1.1843654e-01
   1.3345116e-01
   1.3258570e-01
   1.2646106e-01
   1.1402021e-01
   1.0286733e-01
   1.1098649e-01
   1.2734111e-01
   1.0404773e-01
   1.1530855e-01
   1.3046330e-01
   1.3242152e-01
   1.2658730e-01
   1.2674224e-01
   1.1839381e-01
   1.1967380e-01
   1.1836756e-01
   1.1093558e-01
   1.2532896e-01
   7.1112335e-02
   9.3366742e-02
   7.5659439e-02
   9.7658381e-02
   7.6256715e-02
   7.0460670e-02
   7.7451959e-02
   7.8815922e-02
   7.8247502e-02
   8.2417637e-02
   9.5833473e-02
   7.6832600e-02
   8.5461430e-02
   7.5274795e-02
   7.0819825e-02
   8.8784002e-02
   8.0844954e-02
   8.1069082e-02
   8.2596578e-02
   8.6876266e-02
   8.5599400e-02
   8.1689075e-02
   8.4615767e-02
   8.6565331e-02
   7.9392351e-02
   8.4860563e-02
   9.4175451e-02
   8.4914148e-02
   8.1184261e-02
   8.6547501e-02
   1.0927726e-01
   8.3486497e-02
   9.1082960e-02
   8.9598998e-02
   9.4893329e-02
   9.4350122e-02
   9.7170018e-02
   9.2177950e-02
   1.0457044e-01
   9.8039702e-02
   9.6781641e-02
   1.0716005e-01
   9.8508708e-02
   8.5509636e-02
   9.4434105e-02
   1.1672187e-01
   1.1151052e-01
   1.4163589e-01
   9.4624788e-02
   9.4586618e-02
   1.1092860e-01
   1.0334986e-01
   7.8277312e-02
   1.2048799e-01
   1.0794974e-01
   1.3868962e-01
   1.1038233e-01
   1.1189147e-01
   1.3174286e-01
   9.6971571e-02
   9.9437192e-02
   5.4144002e-02
   9.4131447e-02
   1.3593578e-01
   1.0905541e-01
   8.9705400e-02
   1.0932657e-01
   1.1818293e-01
   1.5253882e-01
   9.8155066e-02
   1.2499563e-01
   1.0971821e-01
   9.6240103e-02
   1.1094877e-01
   1.4172579e-01
   1.4655894e-01
   1.0235862e-01
   1.1427941e-01
   1.1450913e-01
   1.5690564e-01
   9.8784387e-02
   9.8527551e-02
   1.1944199e-01
   1.1225146e-01
   1.0862917e-01
   1.5020080e-01
   1.0852441e-01
   1.0530289e-01
   9.6970357e-02
   1.0509121e-01
   1.0249209e-01
   1.1059355e-01
   1.1196979e-01
   1.4839973e-01
   1.3064608e-01
   1.2549734e-01
   1.0690297e-01
   1.2857112e-01
   1.3097514e-01
   1.1912312e-01
   1.1800473e-01
   1.3231044e-01
   1.1622714e-01
   1.1790678e-01
   1.3927558e-01
   1.2167496e-01
   1.2271205e-01
   1.1224822e-01
   1.4374511e-01
   1.0860225e-01
   8.7871604e-02
   8.4303334e-02
   8.8157296e-02
   9.1192745e-02
   8.3172835e-02
   8.7280370e-02
   8.9295842e-02
   8.2181543e-02
   8.2794577e-02
   9.8631501e-02
   1.0032278e-01
   9.5398977e-02
   8.7663032e-02
   7.0803985e-02
   9.7126141e-02
   9.6249491e-02
   7.6785430e-02
   8.1216402e-02
   8.5087523e-02
   7.2283998e-02
   8.6484231e-02
   9.3919575e-02
   9.1330126e-02
   7.5461440e-02
   8.6674780e-02
   7.6097436e-02
   9.7033486e-02
   9.5929936e-02
   9.4690263e-02
   9.5920347e-02
   8.1039801e-02
   1.1581302e-01
   9.7915612e-02
   9.2274591e-02
   8.4426336e-02
   1.0131080e-01
   8.1372328e-02
   8.6554058e-02
   8.7288439e-02
   1.0656008e-01
   9.7611688e-02
   1.0293372e-01
   1.1000854e-01
   8.3038762e-02
   9.3643844e-02
   1.0147847e-01
   9.9547304e-02
   1.2706818e-01
   1.1584234e-01
   1.1718206e-01
   1.0664109e-01
   8.7296754e-02
   1.0471728e-01
   8.1890859e-02
   9.7328901e-02
   9.7289376e-02
   1.0136207e-01
   9.4412081e-02
   1.0347482e-01
   1.2965907e-01
   1.4557379e-01
   1.2115676e-01
   1.5403152e-01
   1.3116427e-01
   1.1227693e-01
   1.5067305e-01
   1.1723108e-01
   1.5442801e-01
   1.3869356e-01
   1.1865377e-01
   9.3587793e-02
   1.0909566e-01
   1.1140400e-01
   1.3558871e-01
   9.1538958e-02
   1.1545366e-01
   1.2473916e-01
   1.5004984e-01
   1.1487360e-01
   1.2717758e-01
   1.1399936e-01
   1.0245923e-01
   1.1481998e-01
   1.4032678e-01
   5.6420445e-02
   1.2643166e-01
   1.2182166e-01
   9.8889895e-02
   1.0469786e-01
   1.0663038e-01
   9.3530566e-02
   1.0450340e-01
   8.7368898e-02
   8.8205390e-02
   1.0283976e-01
   1.0810234e-01
   1.0609403e-01
   9.7833648e-02
   1.1989319e-01
   9.8904185e-02
   1.1262880e-01
   1.1118752e-01
   1.1551683e-01
   1.0519847e-01
   1.2854686e-01
   1.3446759e-01
   1.1947877e-01
   1.2110601e-01
   1.3983884e-01
   1.2499179e-01
   1.2264165e-01
   1.2468153e-01
   1.0565653e-01
   1.0926770e-01
   1.0073550e-01
   9.1891088e-02
   1.1505778e-01
   9.2194736e-02
   1.0058697e-01
   8.8118508e-02
   1.0139319e-01
   9.1196425e-02
   8.3017424e-02
   8.4811889e-02
   9.1336392e-02
   1.0000098e-01
   9.6615650e-02
   8.9330636e-02
   8.6667359e-02
   8.7557919e-02
   9.1336198e-02
   9.4517127e-02
   9.0845034e-02
   9.2776299e-02
   1.0117980e-01
   9.8368920e-02
   8.6716808e-02
   9.1495737e-02
   9.6536376e-02
   1.0567891e-01
   9.1096401e-02
   9.4865099e-02
   1.0094955e-01
   9.0397082e-02
   9.7863272e-02
   7.6845832e-02
   8.5905083e-02
   8.6136922e-02
   8.8401452e-02
   9.1918297e-02
   9.2379607e-02
   7.8163370e-02
   9.5837824e-02
   1.0201021e-01
   8.3841227e-02
   1.0059392e-01
   9.4941273e-02
   1.2361719e-01
   1.0407658e-01
   1.2138249e-01
   9.6006945e-02
   9.6117727e-02
   1.1636265e-01
   1.2302385e-01
   9.9190965e-02
   9.4138354e-02
   1.1711861e-01
   1.1557821e-01
   1.0826384e-01
   1.1106326e-01
   1.1107220e-01
   1.2265235e-01
   1.3211840e-01
   9.1265842e-02
   1.2458436e-01
   7.6974444e-02
   1.0437340e-01
   1.0007505e-01
   1.3004741e-01
   8.4205702e-02
   1.2251367e-01
   8.4592342e-02
   7.2760090e-02
   1.2419349e-01
   1.3108481e-01
   1.1307551e-01
   1.1200913e-01
   9.0991564e-02
   1.0239315e-01
   9.1532111e-02
   1.2431337e-01
   1.3052541e-01
   7.1488991e-02
   8.0991969e-02
   9.9442922e-02
   1.1043849e-01
   9.7183168e-02
   9.7930178e-02
   1.1390132e-01
   1.0401458e-01
   9.3568489e-02
   1.2503706e-01
   8.1609733e-02
   9.5100857e-02
   9.9912494e-02
   9.6202180e-02
   1.0418436e-01
   1.1167754e-01
   9.9377856e-02
   1.1869717e-01
   1.1055137e-01
   9.5066093e-02
   1.3111550e-01
   1.2382031e-01
   1.1162981e-01
   1.0283673e-01
   1.3403274e-01
   1.0887641e-01
   1.3924108e-01
   1.1348074e-01
   1.2270498e-01
   1.4531443e-01
   1.3076232e-01
   1.1815505e-01
   1.3229945e-01
   1.5231967e-01
   1.2122402e-01
   1.0082999e-01
   1.0843264e-01
   9.9933937e-02
   1.0061678e-01
   9.2125759e-02
   9.4967738e-02
   7.6771520e-02
   8.8387527e-02
   9.9340163e-02
   8.8648677e-02
   1.1459453e-01
   9.0401173e-02
   1.1621553e-01
   1.0136499e-01
   8.6027615e-02
   1.0007258e-01
   9.6862607e-02
   8.2673766e-02
   8.9500435e-02
   9.6847892e-02
   1.0518076e-01
   7.8625351e-02
   1.1761139e-01
   9.7709723e-02
   8.9154258e-02
   1.0278181e-01
   9.9371091e-02
   8.9535862e-02
   9.2011996e-02
   9.1872014e-02
   1.0326239e-01
   8.4782615e-02
   1.1035150e-01
   9.0123236e-02
   1.0567443e-01
   1.0034464e-01
   1.0546935e-01
   1.0558158e-01
   8.2206905e-02
   9.2780776e-02
   9.3318440e-02
   1.0269512e-01
   1.0469534e-01
   1.0948373e-01
   1.1579469e-01
   1.0554635e-01
   1.0183693e-01
   1.0880676e-01
   9.5644102e-02
   1.0884894e-01
   1.0261726e-01
   9.0141162e-02
   1.1364820e-01
   1.1921702e-01
   1.1437071e-01
   1.1719730e-01
   1.3924091e-01
   1.0370047e-01
   9.9862427e-02
   1.1970926e-01
   8.5251011e-02
   1.3696790e-01
   1.1519799e-01
   7.9122141e-02
   1.3299695e-01
   9.3524151e-02
   8.2091533e-02
   1.2858491e-01
   1.1958227e-01
   1.3964306e-01
   9.4584025e-02
   1.0624602e-01
   1.5263017e-01
   1.7749189e-01
   9.8159343e-02
   1.4004773e-01
   1.2821074e-01
   1.2361465e-01
   1.2224852e-01
   1.1913569e-01
   9.3624271e-02
   1.3578981e-01
   9.5646746e-02
   8.6170584e-02
   8.7830588e-02
   9.8217316e-02
   9.5085822e-02
   8.9366347e-02
   1.1761388e-01
   1.0773506e-01
   9.5758848e-02
   1.1397754e-01
   1.2434857e-01
   1.0175360e-01
   1.0194461e-01
   1.1309358e-01
   1.0942586e-01
   1.0110880e-01
   9.0205498e-02
   8.8823736e-02
   1.3464546e-01
   1.2655842e-01
   1.3769001e-01
   1.3228802e-01
   1.3069050e-01
   1.3648011e-01
   1.1822670e-01
   1.0453594e-01
   1.1929672e-01
   1.2594788e-01
   9.9519096e-02
   1.1777591e-01
   1.4189705e-01
   1.0427018e-01
   1.1268046e-01
   9.5004939e-02
   9.8333903e-02
   1.0825115e-01
   1.0262487e-01
   8.8931657e-02
   8.4024966e-02
   9.0268083e-02
   1.0585206e-01
   1.0116488e-01
   1.0509366e-01
   1.1354665e-01
   1.0697374e-01
   1.1164363e-01
   9.6802652e-02
   9.9005297e-02
   9.6035004e-02
   1.0766397e-01
   1.1275370e-01
   9.5581554e-02
   9.1764115e-02
   8.9196257e-02
   9.5928065e-02
   8.7635696e-02
   9.5818654e-02
   1.1091194e-01
   8.1079334e-02
   8.4820136e-02
   7.7311255e-02
   8.2696266e-02
   1.0169590e-01
   9.1288015e-02
   1.0889596e-01
   1.0375883e-01
   1.0783836e-01
   1.0761896e-01
   9.1850810e-02
   1.0530646e-01
   1.2317749e-01
   1.0003189e-01
   1.0405988e-01
   1.0513765e-01
   9.7622827e-02
   1.1514066e-01
   1.1121357e-01
   1.1881684e-01
   9.9698320e-02
   1.0450637e-01
   1.2264474e-01
   1.0132392e-01
   1.2879837e-01
   1.0323776e-01
   1.0803524e-01
   1.1881527e-01
   1.2583536e-01
   1.1000123e-01
   1.2505135e-01
   9.4775483e-02
   1.2097225e-01
   1.0278113e-01
   1.3375914e-01
   1.2454039e-01
   1.2190817e-01
   8.5537314e-02
   1.4035404e-01
   8.4366553e-02
   1.0705147e-01
   9.1937959e-02
   1.1573422e-01
   1.1897010e-01
   1.3784093e-01
   1.2597442e-01
   7.6538943e-02
   9.6071869e-02
   8.6730570e-02
   9.6869871e-02
   1.2752114e-01
   1.0898367e-01
   8.4394313e-02
   1.1594855e-01
   1.0413958e-01
   7.6139495e-02
   9.0841085e-02
   9.9503897e-02
   9.7925022e-02
   9.8859593e-02
   9.8367728e-02
   9.5227107e-02
   9.5558025e-02
   1.0815351e-01
   1.0617938e-01
   1.0466954e-01
   9.3688257e-02
   1.1355055e-01
   1.0667675e-01
   8.7383538e-02
   1.0506400e-01
   1.0136472e-01
   9.6875854e-02
   1.0712085e-01
   9.7819358e-02
   1.1567122e-01
   1.0608599e-01
   1.0800171e-01
   1.0669071e-01
   1.3056839e-01
   1.2009852e-01
   1.3012755e-01
   1.3477327e-01
   1.4827877e-01
   1.3019635e-01
   1.2714788e-01
   1.3682033e-01
   1.1357164e-01
   1.0300425e-01
   9.6244149e-02
   9.6030943e-02
   1.0099870e-01
   8.3940558e-02
   9.7769685e-02
   9.6432820e-02
   1.0470384e-01
   1.2444229e-01
   1.0980812e-01
   9.6202962e-02
   8.4050499e-02
   1.0948230e-01
   9.4317093e-02
   7.6529041e-02
   9.0120040e-02
   1.1107907e-01
   8.8926926e-02
   9.9490583e-02
   9.6967138e-02
   9.6331574e-02
   1.0083898e-01
   1.1226996e-01
   1.1613449e-01
   1.0787284e-01
   1.0582985e-01
   8.2995050e-02
   8.3740152e-02
   8.7880239e-02
   9.6827067e-02
   1.0677187e-01
   1.0446639e-01
   9.1345556e-02
   9.4095431e-02
   9.5264338e-02
   1.0275725e-01
   9.2374600e-02
   8.4530994e-02
   9.8241419e-02
   1.2007289e-01
   1.0556595e-01
   1.2165571e-01
   1.0139679e-01
   1.0814700e-01
   1.0478971e-01
   9.5934629e-02
   8.6964332e-02
   1.0168032e-01
   1.1121035e-01
   1.0395641e-01
   1.3481723e-01
   1.2816040e-01
   1.0961373e-01
   1.1985373e-01
   1.1174217e-01
   1.1756060e-01
   1.1829092e-01
   1.0554073e-01
   9.1764219e-02
   1.2565812e-01
   1.0219084e-01
   1.1321238e-01
   1.0639510e-01
   7.8871623e-02
   1.1088924e-01
   8.8869944e-02
   1.2325005e-01
   8.7783203e-02
   8.8586010e-02
   1.1086046e-01
   1.1660827e-01
   9.7061977e-02
   1.3276747e-01
   1.1550160e-01
   1.1349873e-01
   1.7445743e-01
   1.2229503e-01
   1.0723286e-01
   1.0087429e-01
   1.1162277e-01
   1.1085885e-01
   1.0912105e-01
   1.0086114e-01
   9.6022613e-02
   1.0426860e-01
   9.3980581e-02
   9.2528909e-02
   1.0164551e-01
   1.1145350e-01
   1.1114219e-01
   1.0015398e-01
   1.1385124e-01
   1.0334897e-01
   1.0076438e-01
   9.5625043e-02
   9.9128142e-02
   8.9584127e-02
   9.1219693e-02
   9.6735217e-02
   1.1293327e-01
   9.6505798e-02
   9.1679335e-02
   1.1696983e-01
   1.1796246e-01
   1.0692928e-01
   1.3555172e-01
   1.2365394e-01
   1.0077643e-01
   1.1598082e-01
   1.2391030e-01
   1.1870156e-01
   1.2236205e-01
   9.9710360e-02
   1.2423323e-01
   9.9354394e-02
   1.1685929e-01
   1.0210989e-01
   9.6623972e-02
   9.2320889e-02
   1.0997282e-01
   9.0767987e-02
   9.2858724e-02
   1.0204527e-01
   1.0387100e-01
   9.2427373e-02
   1.0670803e-01
   1.0722813e-01
   9.6434012e-02
   8.3058394e-02
   1.0682300e-01
   1.0989430e-01
   9.5011719e-02
   9.9139377e-02
   9.7785957e-02
   1.0961454e-01
   9.8878451e-02
   1.2094117e-01
   9.6368849e-02
   9.2696376e-02
   9.7945303e-02
   8.2869403e-02
   8.3091833e-02
   9.6007720e-02
   8.8041306e-02
   8.9362785e-02
   1.0340479e-01
   9.5193319e-02
   9.4899282e-02
   8.9073926e-02
   9.0685055e-02
   1.0006878e-01
   1.0091428e-01
   9.9307343e-02
   1.0134582e-01
   1.0042740e-01
   1.1863451e-01
   1.0563052e-01
   9.7183108e-02
   1.0353117e-01
   1.0230917e-01
   9.7989812e-02
   1.2453236e-01
   1.2106714e-01
   1.2067383e-01
   1.0244867e-01
   1.1031768e-01
   1.3110827e-01
   1.3689147e-01
   9.8602951e-02
   9.1916993e-02
   1.5155591e-01
   1.0439938e-01
   1.4293960e-01
   1.5707897e-01
   1.0248724e-01
   9.9052824e-02
   1.3059860e-01
   1.2709695e-01
   6.9887452e-02
   1.0397170e-01
   1.4882059e-01
   1.2283829e-01
   1.1065901e-01
   9.2722006e-02
   9.9444181e-02
   1.1940692e-01
   7.4348904e-02
   1.0766070e-01
   9.5910139e-02
   1.0967099e-01
   1.0476855e-01
   1.0488521e-01
   9.7183377e-02
   1.0902363e-01
   9.6851878e-02
   1.1335152e-01
   1.0674427e-01
   1.0641173e-01
   1.0928074e-01
   1.2091368e-01
   1.0078301e-01
   9.6059173e-02
   1.0346114e-01
   9.3449011e-02
   1.0177208e-01
   9.2238776e-02
   1.0294320e-01
   8.8842057e-02
   9.7760610e-02
   9.8936118e-02
   1.0418501e-01
   1.2221928e-01
   1.1342539e-01
   1.1386324e-01
   1.1361102e-01
   1.0070496e-01
   1.0012980e-01
   1.0718059e-01
   1.6308285e-01
   1.1260523e-01
   1.2706721e-01
   1.2903926e-01
   1.1897363e-01
   1.0007454e-01
   1.0473120e-01
   1.0718469e-01
   1.0363629e-01
   9.4999544e-02
   9.7696081e-02
   9.9837355e-02
   9.5531084e-02
   1.0247299e-01
   1.0810535e-01
   8.4661141e-02
   8.8496909e-02
   9.2207305e-02
   7.7815466e-02
   8.8158652e-02
   1.0056912e-01
   9.6178249e-02
   9.6669741e-02
   1.0023960e-01
   9.3305774e-02
   9.0749025e-02
   1.0889087e-01
   1.0618007e-01
   1.1274876e-01
   1.1189590e-01
   8.9687228e-02
   8.7377414e-02
   1.0605370e-01
   9.8561481e-02
   1.1871935e-01
   9.1900341e-02
   8.7499097e-02
   1.1124317e-01
   1.0332596e-01
   1.0972455e-01
   1.0574836e-01
   1.0618205e-01
   1.0280628e-01
   1.0099968e-01
   1.0412370e-01
   9.1136582e-02
   1.0753248e-01
   9.6513793e-02
   1.0632766e-01
   9.7329631e-02
   9.5077075e-02
   9.8197363e-02
   1.0482352e-01
   1.0786336e-01
   1.1813001e-01
   1.1146163e-01
   1.1557139e-01
   1.0096686e-01
   1.2201395e-01
   1.2549561e-01
   1.1220179e-01
   1.1773311e-01
   9.7939387e-02
   9.5058627e-02
   1.0115296e-01
   1.2073968e-01
   1.4741285e-01
   1.1281803e-01
   9.8123401e-02
   9.8491371e-02
   1.4359084e-01
   1.3265954e-01
   1.0651683e-01
   8.2633466e-02
   8.7829560e-02
   1.1957686e-01
   8.9340024e-02
   1.1080431e-01
   1.1728153e-01
   6.9378391e-02
   9.2421696e-02
   9.5667146e-02
   9.7874492e-02
   9.1334186e-02
   9.8389231e-02
   1.0180643e-01
   1.0539883e-01
   1.0070304e-01
   1.1443318e-01
   1.1278679e-01
   1.1060245e-01
   1.1967473e-01
   1.0093341e-01
   1.0765788e-01
   1.1651695e-01
   1.0379253e-01
   9.6284933e-02
   9.2116669e-02
   9.2215814e-02
   8.5832059e-02
   9.0746321e-02
   9.1526307e-02
   1.0288282e-01
   8.5516535e-02
   1.1560346e-01
   1.3173442e-01
   1.2061355e-01
   1.1554105e-01
   1.3045615e-01
   1.2143347e-01
   1.0476359e-01
   1.2603001e-01
   1.3640665e-01
   1.1974782e-01
   1.2316572e-01
   1.2256905e-01
   1.2292650e-01
   1.0701910e-01
   9.7524032e-02
   9.6629232e-02
   1.0605080e-01
   1.0807075e-01
   1.1519933e-01
   1.0486563e-01
   9.7375318e-02
   8.8788018e-02
   8.6095273e-02
   8.8565424e-02
   1.0582386e-01
   9.5867276e-02
   7.9542920e-02
   1.1175733e-01
   9.7377509e-02
   9.9043109e-02
   1.1399440e-01
   9.5950544e-02
   8.6496778e-02
   8.7694213e-02
   8.8593498e-02
   9.9013373e-02
   9.9157490e-02
   8.5308902e-02
   8.3664231e-02
   8.7491050e-02
   1.0143466e-01
   9.9504746e-02
   9.8235451e-02
   9.8313220e-02
   9.6210763e-02
   1.0460488e-01
   1.1626171e-01
   1.0817979e-01
   1.0303348e-01
   1.0731337e-01
   1.0423974e-01
   1.0277011e-01
   1.0557517e-01
   1.0497612e-01
   1.1677911e-01
   1.0453898e-01
   1.1087793e-01
   1.0732846e-01
   9.6198507e-02
   1.0485654e-01
   1.0854869e-01
   1.1416952e-01
   1.0729080e-01
   1.0217573e-01
   1.3224187e-01
   1.2824143e-01
   1.0046797e-01
   9.9891812e-02
   1.1919488e-01
   1.1026218e-01
   1.5453999e-01
   1.2230516e-01
   1.2571307e-01
   1.3899867e-01
   9.2936695e-02
   1.2323026e-01
   1.2998575e-01
   1.1596613e-01
   1.1454794e-01
   1.4206588e-01
   9.1132693e-02
   1.1724514e-01
   8.7572820e-02
   9.9868611e-02
   9.7897425e-02
   1.0452789e-01
   8.9735486e-02
   9.2953473e-02
   1.1994282e-01
   1.0921242e-01
   1.2536816e-01
   1.0415587e-01
   1.1055648e-01
   1.0028747e-01
   9.5521696e-02
   1.1695771e-01
   1.0677189e-01
   9.5190480e-02
   9.7912125e-02
   1.0965835e-01
   8.8807017e-02
   8.7813661e-02
   9.4430462e-02
   9.0450063e-02
   9.2785500e-02
   9.3435042e-02
   1.0457366e-01
   1.0983895e-01
   8.6428054e-02
   1.0379798e-01
   1.2869141e-01
   1.1526722e-01
   1.4791811e-01
   1.2235133e-01
   1.2422888e-01
   1.1593536e-01
   1.3255551e-01
   1.1048859e-01
   1.0487441e-01
   1.1230180e-01
   9.8615296e-02
   9.7168908e-02
   1.0959652e-01
   9.2468612e-02
   9.8148152e-02
   1.0013623e-01
   9.6058957e-02
   1.1313862e-01
   8.8273428e-02
   1.0565042e-01
   9.3927346e-02
   9.2306077e-02
   1.0138570e-01
   7.6884776e-02
   7.4213393e-02
   1.1839654e-01
   1.2093826e-01
   8.5447028e-02
   8.9076936e-02
   1.0929945e-01
   1.1968183e-01
   8.7549537e-02
   7.9317316e-02
   8.1451513e-02
   9.2006795e-02
   9.5008694e-02
   1.0727052e-01
   1.0299715e-01
   8.6825266e-02
   9.0476923e-02
   9.4298340e-02
   9.7393349e-02
   1.1067615e-01
   1.0574823e-01
   1.0053156e-01
   1.1170758e-01
   1.0329933e-01
   1.0623283e-01
   1.0811493e-01
   1.0834029e-01
   1.2122686e-01
   1.2115242e-01
   1.1751653e-01
   1.1673691e-01
   9.7533211e-02
   1.1274724e-01
   1.1391965e-01
   1.1890884e-01
   1.0382188e-01
   1.2293608e-01
   1.2781456e-01
   1.0919484e-01
   1.0656854e-01
   9.6233398e-02
   1.2213144e-01
   1.4207207e-01
   1.0842401e-01
   1.2377498e-01
   1.2572090e-01
   1.0294234e-01
   1.1123475e-01
   1.1430815e-01
   1.2821041e-01
   1.3754669e-01
   1.0293168e-01
   1.4552002e-01
   1.4251256e-01
   8.8688053e-02
   9.5081493e-02
   9.6720628e-02
   9.1070257e-02
   9.4238631e-02
   9.1470212e-02
   1.1095830e-01
   1.0383907e-01
   1.0156220e-01
   1.0615984e-01
   1.1611952e-01
   1.1679494e-01
   1.1730829e-01
   1.2912284e-01
   9.7767979e-02
   9.9709198e-02
   1.1192179e-01
   9.5756046e-02
   9.3706705e-02
   9.8717228e-02
   1.0090084e-01
   9.4257787e-02
   1.1332917e-01
   1.0027002e-01
   7.9878554e-02
   1.0492179e-01
   9.6662670e-02
   1.1037796e-01
   1.0901868e-01
   1.1477190e-01
   1.0253307e-01
   1.0844404e-01
   1.0988245e-01
   1.2124647e-01
   1.3084790e-01
   1.2638360e-01
   1.0737754e-01
   9.5428988e-02
   9.3781106e-02
   9.7974926e-02
   1.2621337e-01
   1.0775171e-01
   1.0880235e-01
   1.0775946e-01
   1.0146059e-01
   1.0725948e-01
   1.1199724e-01
   9.3427598e-02
   9.9833630e-02
   9.6623264e-02
   8.6418457e-02
   8.6419784e-02
   1.2686239e-01
   1.1253346e-01
   1.0029869e-01
   1.1570410e-01
   9.1761217e-02
   9.0103038e-02
   9.5640384e-02
   9.3748793e-02
   9.5779784e-02
   1.0375040e-01
   9.8859340e-02
   9.9131979e-02
   1.0262118e-01
   1.0001793e-01
   9.6556917e-02
   9.5758110e-02
   9.2597842e-02
   8.8433430e-02
   1.0414498e-01
   1.0778604e-01
   1.0277214e-01
   1.1108390e-01
   1.2031173e-01
   1.0240208e-01
   1.0643943e-01
   1.0169059e-01
   1.3050991e-01
   1.1213430e-01
   1.0732670e-01
   1.1290208e-01
   1.0388873e-01
   1.0964847e-01
   9.1658436e-02
   1.0526608e-01
   1.2101179e-01
   1.3670383e-01
   9.8815024e-02
   1.1933942e-01
   1.2117343e-01
   1.2801953e-01
   1.1991410e-01
   1.3138670e-01
   1.1596885e-01
   1.0963468e-01
   1.0608286e-01
   1.0480259e-01
   1.0776682e-01
   1.0791792e-01
   1.0476045e-01
   1.5025121e-01
   1.0285063e-01
   9.0402097e-02
   9.8635510e-02
   9.6319027e-02
   9.9300399e-02
   9.5322937e-02
   8.7865204e-02
   9.7783655e-02
   1.0698140e-01
   1.1174512e-01
   1.2118167e-01
   1.1519399e-01
   1.2886006e-01
   1.1579868e-01
   1.0316788e-01
   1.0716201e-01
   1.1304034e-01
   9.2061967e-02
   9.7188048e-02
   1.0691090e-01
   9.6115202e-02
   9.2092715e-02
   8.8796988e-02
   8.6303338e-02
   1.1395389e-01
   9.6658319e-02
   9.9240549e-02
   1.0014034e-01
   1.0951632e-01
   9.2436261e-02
   9.7210795e-02
   9.0271465e-02
   1.0840566e-01
   1.2332968e-01
   1.2897205e-01
   1.1267577e-01
   1.2032363e-01
   1.1105727e-01
   1.2200423e-01
   1.1475328e-01
   1.1262289e-01
   1.0580292e-01
   9.8966546e-02
   9.8573007e-02
   8.4735066e-02
   9.5943525e-02
   9.0742208e-02
   1.0975564e-01
   1.1605138e-01
   9.3587533e-02
   8.2521789e-02
   1.0434049e-01
   8.5926503e-02
   9.6993215e-02
   1.0368278e-01
   9.0571687e-02
   9.5867395e-02
   9.8202758e-02
   1.0268683e-01
   9.4670244e-02
   8.0137514e-02
   8.7702669e-02
   8.6544327e-02
   8.4585257e-02
   1.0498446e-01
   9.8816440e-02
   1.0721317e-01
   1.0245588e-01
   1.0671707e-01
   1.1985768e-01
   1.0359371e-01
   8.9544885e-02
   1.0306073e-01
   1.1089040e-01
   1.0693696e-01
   1.0979155e-01
   1.1452313e-01
   9.8107137e-02
   1.1124679e-01
   1.0299656e-01
   1.1336181e-01
   1.0440445e-01
   1.1282806e-01
   1.0432168e-01
   1.1178965e-01
   1.1873584e-01
   1.0604035e-01
   1.0769711e-01
   1.2534827e-01
   1.2508012e-01
   1.1807907e-01
   1.3004968e-01
   1.2285665e-01
   1.0693138e-01
   1.3501580e-01
   9.4903089e-02
   1.0566735e-01
   1.1513621e-01
   1.0530538e-01
   1.0149823e-01
   1.1057464e-01
   1.1563706e-01
   9.9613070e-02
   9.0973370e-02
   1.0417403e-01
   9.9262692e-02
   1.1024669e-01
   1.1708181e-01
   1.1228938e-01
   9.3044415e-02
   9.9704251e-02
   1.0059218e-01
   1.2300338e-01
   1.0700990e-01
   1.0119531e-01
   1.0647059e-01
   9.8074459e-02
   1.0766081e-01
   9.3316428e-02
   9.5578551e-02
   9.4877303e-02
   9.2458211e-02
   9.6668743e-02
   1.0369319e-01
   9.2234477e-02
   1.0446192e-01
   9.0540290e-02
   1.0879689e-01
   1.0565851e-01
   8.4348187e-02
   1.0373712e-01
   1.0075515e-01
   1.0732755e-01
   9.9176466e-02
   1.1158150e-01
   1.1926085e-01
   1.0450553e-01
   1.0311457e-01
   1.2637088e-01
   1.1751139e-01
   1.3358688e-01
   1.3951395e-01
   1.2032138e-01
   1.1012139e-01
   9.5399894e-02
   1.0302554e-01
   9.0409420e-02
   1.0145243e-01
   9.6061356e-02
   1.2731895e-01
   9.7127177e-02
   8.6392902e-02
   9.3369000e-02
   1.0294469e-01
   1.0076923e-01
   9.6558884e-02
   9.3688428e-02
   8.8872835e-02
   1.1010098e-01
   8.3983615e-02
   8.9610837e-02
   9.2238113e-02
   8.8287316e-02
   9.3468159e-02
   9.6264996e-02
   9.3230858e-02
   9.3089491e-02
   9.2883870e-02
   1.1572635e-01
   1.0731592e-01
   9.4308421e-02
   1.0607845e-01
   1.0188767e-01
   1.0242967e-01
   1.1741198e-01
   1.0507084e-01
   9.9362984e-02
   1.0076824e-01
   1.1458414e-01
   1.1013244e-01
   1.0053597e-01
   1.0238219e-01
   9.8413780e-02
   1.0707095e-01
   9.8950639e-02
   1.0740352e-01
   8.6239800e-02
   1.1531221e-01
   1.1116668e-01
   1.2043462e-01
   1.3498640e-01
   1.2499890e-01
   1.3062359e-01
   1.2854022e-01
   1.1594155e-01
   1.0449190e-01
   1.1958216e-01
   1.0641659e-01
   1.2172875e-01
   1.0182959e-01
   1.1199269e-01
   1.0650449e-01
   1.2284768e-01
   1.0559285e-01
   8.8999160e-02
   1.0687305e-01
   8.9077130e-02
   9.1860235e-02
   1.0250296e-01
   9.7678848e-02
   8.9110985e-02
   8.6599872e-02
   9.6521325e-02
   9.5446631e-02
   1.0367099e-01
   1.0607317e-01
   9.2098624e-02
   1.0294718e-01
   8.9713812e-02
   8.4430069e-02
   9.6276224e-02
   8.9538850e-02
   1.0720631e-01
   1.0385153e-01
   9.5171630e-02
   9.7756587e-02
   1.0693572e-01
   1.0706522e-01
   1.0912012e-01
   1.0483917e-01
   9.0038940e-02
   1.1905007e-01
   9.5038429e-02
   1.0493381e-01
   9.8575525e-02
   1.0410587e-01
   1.0105713e-01
   1.0690074e-01
   1.0955291e-01
   1.1886054e-01
   1.2928009e-01
   1.3635181e-01
   1.1431257e-01
   1.2474248e-01
   1.3109852e-01
   1.1717630e-01
   1.0124682e-01
   1.0255462e-01
   1.0826036e-01
   9.6219972e-02
   9.4590165e-02
   9.8292433e-02
   9.1811866e-02
   8.5808538e-02
   9.6481070e-02
   9.8881505e-02
   1.0307843e-01
   9.4126195e-02
   8.4852867e-02
   7.5993441e-02
   1.0504287e-01
   9.0398930e-02
   9.0220205e-02
   9.0198100e-02
   8.2516536e-02
   9.3072154e-02
   9.1679089e-02
   8.2362153e-02
   9.2529260e-02
   9.4124474e-02
   1.0407979e-01
   1.1083011e-01
   9.7605027e-02
   9.9012561e-02
   1.1691992e-01
   1.0273436e-01
   1.1291067e-01
   1.0232857e-01
   9.4629996e-02
   1.0476714e-01
   1.1534429e-01
   1.1461839e-01
   1.1598071e-01
   1.0644611e-01
   1.0382070e-01
   1.1596752e-01
   1.0183410e-01
   1.0261565e-01
   1.1805508e-01
   1.2989789e-01
   1.2388705e-01
   1.2961935e-01
   1.3608955e-01
   1.0890929e-01
   1.0234047e-01
   1.1565245e-01
   1.3292816e-01
   1.4395143e-01
   1.2757318e-01
   1.1073726e-01
   9.1946468e-02
   1.1265528e-01
   1.1205883e-01
   1.4862701e-01
   1.1069556e-01
   8.2827732e-02
   1.1560231e-01
   1.0988703e-01
   9.6390732e-02
   9.3647152e-02
   8.9792944e-02
   9.6753858e-02
   9.5933899e-02
   9.9922284e-02
   9.6198164e-02
   9.0278558e-02
   1.0590480e-01
   9.8250784e-02
   1.1428820e-01
   9.1693692e-02
   8.1480458e-02
   8.1169419e-02
   9.6930072e-02
   9.1132447e-02
   9.9570125e-02
   9.2236549e-02
   1.0208874e-01
   1.0718058e-01
   1.0999970e-01
   1.0753818e-01
   1.0159566e-01
   1.0667646e-01
   9.9209718e-02
   8.5895531e-02
   1.0154724e-01
   1.0614369e-01
   1.0952652e-01
   9.7698778e-02
   9.9724144e-02
   9.7414926e-02
   1.1508627e-01
   1.3336140e-01
   1.2790512e-01
   1.3114196e-01
   1.3099852e-01
   1.1694926e-01
   1.3023135e-01
   1.0676834e-01
   1.1322844e-01
   1.1503690e-01
   1.1467955e-01
   9.7031340e-02
   9.9601917e-02
   9.8410122e-02
   1.0730954e-01
   9.8591633e-02
   8.9959875e-02
   8.5664704e-02
   9.9172205e-02
   8.5657172e-02
   9.3573526e-02
   9.4837733e-02
   9.2255279e-02
   1.0600385e-01
   8.8644780e-02
   1.0332339e-01
   1.0181116e-01
   8.3640605e-02
   8.8162608e-02
   1.0731434e-01
   1.2136370e-01
   9.7964890e-02
   1.1505432e-01
   1.0258500e-01
   9.9985182e-02
   1.0379119e-01
   9.5346801e-02
   1.1892965e-01
   1.0414339e-01
   9.8607108e-02
   1.1323657e-01
   1.1688656e-01
   1.1443811e-01
   1.1218856e-01
   1.2101463e-01
   1.0559364e-01
   9.9762380e-02
   1.1196063e-01
   9.9265635e-02
   1.2523702e-01
   1.1448237e-01
   1.1840878e-01
   1.0233015e-01
   1.0947107e-01
   1.0592489e-01
   1.2674539e-01
   1.0724541e-01
   1.1777171e-01
   1.2635745e-01
   1.1554669e-01
   1.1318925e-01
   1.3817087e-01
   1.1216708e-01
   1.0980172e-01
   1.1182830e-01
   1.0320416e-01
   1.0548656e-01
   9.7576931e-02
   1.0080715e-01
   1.0244738e-01
   1.0635087e-01
   8.4342539e-02
   9.3344659e-02
   9.8862641e-02
   9.0208836e-02
   1.0763799e-01
   1.0397790e-01
   1.0029985e-01
   9.4217919e-02
   9.4649956e-02
   9.3434364e-02
   1.0287482e-01
   9.6962348e-02
   9.4796322e-02
   1.0423373e-01
   9.0844184e-02
   9.5323801e-02
   1.0876450e-01
   1.3149750e-01
   1.0529451e-01
   1.1192307e-01
   1.1510437e-01
   1.1907113e-01
   1.1130434e-01
   9.9111117e-02
   1.0183828e-01
   8.6406291e-02
   9.4372839e-02
   9.6950002e-02
   9.8512210e-02
   9.8392352e-02
   1.0828351e-01
   1.2992273e-01
   1.1944546e-01
   1.2659849e-01
   1.1705757e-01
   1.2774572e-01
   1.4031266e-01
   1.3245897e-01
   1.3168418e-01
   1.4726113e-01
   1.0712044e-01
   1.0434375e-01
   1.1321072e-01
   1.1691221e-01
   9.0460569e-02
   9.7390085e-02
   8.4029883e-02
   1.0126309e-01
   1.0459796e-01
   9.2224576e-02
   8.2065389e-02
   9.6248314e-02
   8.5949332e-02
   9.1921903e-02
   9.9147953e-02
   8.3417736e-02
   8.2830809e-02
   8.4546119e-02
   9.5560342e-02
   1.0356721e-01
   9.6951947e-02
   1.1046395e-01
   1.0224929e-01
   9.2132270e-02
   8.3644815e-02
   9.4687968e-02
   1.0937210e-01
   1.0817116e-01
   8.8126294e-02
   9.7840652e-02
   1.0615961e-01
   9.7615771e-02
   1.0796283e-01
   1.2045401e-01
   1.1569498e-01
   1.0180577e-01
   1.2207558e-01
   9.3669288e-02
   1.0785602e-01
   1.2915151e-01
   1.1080079e-01
   1.3399717e-01
   1.3185719e-01
   1.4715424e-01
   1.1449285e-01
   1.0701478e-01
   1.0451787e-01
   1.2941860e-01
   1.0995721e-01
   1.2015563e-01
   1.1458482e-01
   1.2154067e-01
   1.2537180e-01
   1.0267198e-01
   1.2325989e-01
   9.3363933e-02
   9.3454763e-02
   1.0254291e-01
   9.3066327e-02
   1.0816503e-01
   8.4900372e-02
   9.1648221e-02
   9.5587075e-02
   1.0201346e-01
   1.1398163e-01
   1.0684557e-01
   1.0984123e-01
   1.1507906e-01
   9.9916220e-02
   1.0890776e-01
   1.0152948e-01
   9.3926460e-02
   9.4022699e-02
   9.1947645e-02
   1.0522532e-01
   1.1114465e-01
   1.1227801e-01
   1.1681061e-01
   1.0841933e-01
   1.0768147e-01
   9.2141606e-02
   9.6539877e-02
   9.2847310e-02
   9.9333987e-02
   9.3708500e-02
   9.2665814e-02
   9.8270364e-02
   1.0195446e-01
   9.5178418e-02
   1.1046218e-01
   1.0872883e-01
   1.2739529e-01
   1.3280602e-01
   1.2328543e-01
   1.4110696e-01
   1.1719478e-01
   1.3207185e-01
   1.3054940e-01
   1.4971159e-01
   1.2865821e-01
   1.0592221e-01
   1.1226582e-01
   1.1521744e-01
   1.1375441e-01
   1.2038950e-01
   1.0494941e-01
   9.8926336e-02
   9.3378842e-02
   9.0838142e-02
   8.7999687e-02
   9.3869388e-02
   1.0370804e-01
   9.3846038e-02
   8.8677809e-02
   1.1139107e-01
   8.5135885e-02
   8.8908426e-02
   9.6886985e-02
   8.9799419e-02
   9.6713819e-02
   9.7630247e-02
   9.6855089e-02
   9.9761471e-02
   8.3325833e-02
   8.8434674e-02
   9.9090725e-02
   9.8047130e-02
   1.0476042e-01
   1.0334753e-01
   9.6561931e-02
   1.0421726e-01
   1.0681058e-01
   1.0331018e-01
   9.7457796e-02
   1.0164031e-01
   9.4819456e-02
   1.3853440e-01
   1.1427812e-01
   1.2086740e-01
   1.1958767e-01
   1.1530451e-01
   1.0842271e-01
   1.0420878e-01
   1.0204686e-01
   1.0779238e-01
   1.1202302e-01
   1.1478478e-01
   1.0569617e-01
   9.9350803e-02
   1.1792541e-01
   1.0707691e-01
   1.1225330e-01
   1.1696843e-01
   1.1591864e-01
   9.4120033e-02
   9.9412687e-02
   1.0087956e-01
   1.0749730e-01
   8.7573871e-02
   8.6763993e-02
   1.0133578e-01
   9.5128641e-02
   1.1186644e-01
   9.9948756e-02
   9.6058398e-02
   9.6997745e-02
   9.9892512e-02
   9.8984726e-02
   9.3213804e-02
   1.0464854e-01
   1.0336535e-01
   8.5544229e-02
   9.9246323e-02
   1.0411389e-01
   9.9808887e-02
   1.1360911e-01
   1.1597509e-01
   1.0870576e-01
   1.0205369e-01
   9.2659868e-02
   9.7766869e-02
   9.4564416e-02
   8.0708347e-02
   1.0233060e-01
   1.0393735e-01
   1.0514013e-01
   1.0647393e-01
   1.0274103e-01
   1.1824606e-01
   1.1016823e-01
   1.2392078e-01
   1.2763071e-01
   1.3131794e-01
   1.3047044e-01
   1.0778175e-01
   1.3955684e-01
   1.2554443e-01
   1.4835788e-01
   1.2084232e-01
   1.1668522e-01
   1.1421650e-01
   1.1331068e-01
   1.1992491e-01
   1.4249124e-01
   1.0410670e-01
   1.0888277e-01
   8.0607392e-02
   9.3971103e-02
   9.6174389e-02
   1.0096385e-01
   8.9120239e-02
   8.6185582e-02
   8.9753747e-02
   8.9533724e-02
   9.5928833e-02
   1.0335134e-01
   1.1507850e-01
   1.1090448e-01
   9.5496699e-02
   1.0583100e-01
   9.9135712e-02
   9.4644718e-02
   1.1358465e-01
   9.7481802e-02
   1.2176392e-01
   1.0067704e-01
   1.0496600e-01
   1.1282681e-01
   9.9643171e-02
   1.0533742e-01
   1.2529446e-01
   9.4865397e-02
   1.1889736e-01
   1.1994229e-01
   1.0564920e-01
   1.1099114e-01
   1.1736368e-01
   1.2775183e-01
   1.0628469e-01
   1.2033061e-01
   1.0246750e-01
   9.3983173e-02
   1.0380851e-01
   1.2632635e-01
   9.6697390e-02
   1.0000794e-01
   1.0577403e-01
   1.2201917e-01
   1.1558985e-01
   1.1808581e-01
   9.7287729e-02
   1.1860390e-01
   1.0963427e-01
   1.0119668e-01
   9.1911554e-02
   1.1995772e-01
   9.9027008e-02
   9.1936924e-02
   1.0126207e-01
   1.0879851e-01
   1.0893700e-01
   9.8100469e-02
   1.0324539e-01
   1.1960905e-01
   9.4195001e-02
   1.0745110e-01
   1.0338422e-01
   1.0316874e-01
   1.0741262e-01
   9.9463359e-02
   9.7062282e-02
   1.1990345e-01
   9.8023228e-02
   9.8934054e-02
   9.9540971e-02
   1.0619276e-01
   9.3835115e-02
   8.8115335e-02
   9.7196564e-02
   8.8964410e-02
   1.0361185e-01
   8.7114163e-02
   1.0632078e-01
   1.0847884e-01
   1.0098165e-01
   1.1269463e-01
   1.2450691e-01
   1.1349086e-01
   1.2174008e-01
   1.0586838e-01
   1.4112632e-01
   1.4458986e-01
   1.3388634e-01
   1.2689379e-01
   1.3037999e-01
   1.1946077e-01
   1.1355119e-01
   1.0358627e-01
   1.3112162e-01
   1.4172296e-01
   1.1909968e-01
   1.0666060e-01
   1.1272880e-01
   1.1212149e-01
   1.0597339e-01
   9.2918299e-02
   9.8077618e-02
   8.7359510e-02
   9.3944199e-02
   8.9489117e-02
   9.7000405e-02
   8.9979298e-02
   9.1370575e-02
   1.1342461e-01
   9.8101079e-02
   1.0740232e-01
   1.0228860e-01
   1.0100992e-01
   9.4197474e-02
   1.0128727e-01
   9.7759947e-02
   1.0662180e-01
   1.0886962e-01
   9.6405335e-02
   1.1697872e-01
   1.1588962e-01
   1.1157545e-01
   1.0785107e-01
   1.1607414e-01
   1.1203182e-01
   1.0914298e-01
   1.0220957e-01
   1.2718327e-01
   1.1481180e-01
   1.1079938e-01
   1.3132346e-01
   1.0292751e-01
   1.0166330e-01
   1.2181985e-01
   1.1046299e-01
   1.1303556e-01
   1.1087704e-01
   9.7550452e-02
   1.0671040e-01
   9.8882988e-02
   1.0765152e-01
   1.2851629e-01
   1.2697524e-01
   1.0520419e-01
   9.3481690e-02
   9.4730869e-02
   1.0342414e-01
   9.8497450e-02
   1.0937760e-01
   9.1747105e-02
   9.6715458e-02
   9.8698996e-02
   1.1277498e-01
   1.1173789e-01
   9.9058218e-02
   8.9761540e-02
   9.3945369e-02
   1.0247936e-01
   9.8942548e-02
   8.7494127e-02
   1.0051826e-01
   1.0091540e-01
   1.1601110e-01
   1.0498287e-01
   1.0583290e-01
   1.1436950e-01
   9.9636294e-02
   9.4890557e-02
   9.7993724e-02
   8.5982114e-02
   9.4282351e-02
   9.1682360e-02
   9.4553351e-02
   1.1021844e-01
   1.0228654e-01
   9.1183931e-02
   9.8091692e-02
   1.1271100e-01
   1.2638779e-01
   1.0626054e-01
   1.1291058e-01
   9.9075787e-02
   1.1379321e-01
   1.1264626e-01
   1.3386650e-01
   1.3391805e-01
   1.3039176e-01
   1.2015828e-01
   1.2244891e-01
   1.2589198e-01
   1.3389435e-01
   1.2477627e-01
   1.3416924e-01
   1.1931410e-01
   1.2569624e-01
   1.1205256e-01
   1.1072026e-01
   9.0686299e-02
   1.0009973e-01
   9.0373263e-02
   8.2261883e-02
   9.2972569e-02
   9.2165925e-02
   9.3662307e-02
   9.3689755e-02
   1.2387177e-01
   9.9760085e-02
   8.9279577e-02
   9.8287314e-02
   1.0355540e-01
   9.6029826e-02
   1.0137085e-01
   1.0320298e-01
   1.1280770e-01
   9.9928305e-02
   1.1137068e-01
   1.1049366e-01
   1.0752577e-01
   1.0464691e-01
   9.7851843e-02
   1.0020595e-01
   1.1590591e-01
   1.1244344e-01
   1.1283848e-01
   1.2169664e-01
   1.0489200e-01
   1.1588570e-01
   1.1370482e-01
   1.1013493e-01
   1.0009986e-01
   1.0793073e-01
   1.0194359e-01
   1.1930601e-01
   1.1130582e-01
   9.9623755e-02
   1.1178971e-01
   1.2671305e-01
   1.1530737e-01
   1.1286285e-01
   1.0252169e-01
   1.0916099e-01
   9.1915712e-02
   1.1777856e-01
   9.3319744e-02
   9.7063877e-02
   9.4388746e-02
   9.1097027e-02
   9.4871022e-02
   9.4935447e-02
   9.5562346e-02
   1.0000895e-01
   9.9077828e-02
   9.8114192e-02
   9.4707139e-02
   1.0831853e-01
   1.1719672e-01
   9.7319804e-02
   9.8096602e-02
   9.1293342e-02
   1.0363247e-01
   1.0265575e-01
   1.1103520e-01
   1.1015000e-01
   9.2748947e-02
   9.3029909e-02
   8.6992063e-02
   9.8337367e-02
   9.4760962e-02
   9.9361546e-02
   1.0886645e-01
   9.6476756e-02
   1.0985844e-01
   1.0562766e-01
   9.9674322e-02
   1.1054958e-01
   1.1932539e-01
   1.2082428e-01
   1.2325557e-01
   1.3216160e-01
   1.0991764e-01
   1.0073832e-01
   1.2567139e-01
   1.1729469e-01
   1.3717960e-01
   1.4669652e-01
   1.3360439e-01
   1.2717299e-01
   1.3230327e-01
   1.2728149e-01
   1.0174464e-01
   1.2857866e-01
   1.0881484e-01
   9.7332157e-02
   9.4263278e-02
   9.2206672e-02
   8.1291981e-02
   9.6395954e-02
   9.1706306e-02
   1.0075258e-01
   9.1358595e-02
   9.7255021e-02
   1.1474754e-01
   9.7658053e-02
   1.0238565e-01
   1.0720872e-01
   1.0033923e-01
   1.1393283e-01
   9.8943397e-02
   9.7415410e-02
   1.0233728e-01
   1.0697062e-01
   1.0674469e-01
   1.1505004e-01
   1.0706211e-01
   1.1346289e-01
   1.1274027e-01
   1.0584643e-01
   1.0991688e-01
   1.2110250e-01
   1.2983356e-01
   1.2520574e-01
   1.2551424e-01
   1.1668442e-01
   9.2810482e-02
   1.0261369e-01
   1.0893211e-01
   1.1543550e-01
   1.2383518e-01
   1.1694940e-01
   1.1232493e-01
   1.1311176e-01
   1.1017057e-01
   1.0167966e-01
   1.0874373e-01
   1.0157309e-01
   9.8610803e-02
   1.0058568e-01
   9.8675787e-02
   8.9380592e-02
   8.4438711e-02
   8.5658900e-02
   9.0456046e-02
   8.9616299e-02
   9.1437556e-02
   8.2111612e-02
   1.0815901e-01
   1.0038330e-01
   9.9668004e-02
   9.8218508e-02
   9.8167412e-02
   1.0157860e-01
   9.4828211e-02
   1.0056765e-01
   9.2812724e-02
   1.0994605e-01
   1.0114172e-01
   1.0340849e-01
   1.1310157e-01
   9.7315505e-02
   8.5719466e-02
   1.0464728e-01
   9.9011816e-02
   1.0925483e-01
   9.7659290e-02
   1.0317004e-01
   9.8600969e-02
   9.7549610e-02
   1.0533597e-01
   9.9973649e-02
   1.1522008e-01
   1.1914346e-01
   1.0733110e-01
   1.1742845e-01
   1.0038172e-01
   9.9322416e-02
   1.1269747e-01
   1.1811473e-01
   1.1864736e-01
   1.1670456e-01
   1.5128723e-01
   1.3112251e-01
   1.2875248e-01
   1.4528924e-01
   1.1966383e-01
   1.3433430e-01
   1.2429841e-01
   1.1591484e-01
   1.0862421e-01
   1.1285461e-01
   8.2160734e-02
   9.4744496e-02
   8.5904740e-02
   9.3799807e-02
   9.2420697e-02
   1.0031347e-01
   9.1283306e-02
   1.0376962e-01
   9.7846173e-02
   1.0229685e-01
   9.8133445e-02
   9.5917456e-02
   1.0314461e-01
   1.0533664e-01
   1.1070977e-01
   1.2018981e-01
   1.0333854e-01
   1.0695308e-01
   9.6714757e-02
   1.1414709e-01
   1.0262619e-01
   1.0795498e-01
   1.0519499e-01
   1.1504123e-01
   1.1625380e-01
   1.0869914e-01
   1.1171827e-01
   1.1432935e-01
   1.1839419e-01
   1.1864919e-01
   1.1480396e-01
   1.0439502e-01
   1.0832618e-01
   1.3011001e-01
   1.1803520e-01
   1.1511532e-01
   1.2341782e-01
   1.0560139e-01
   9.4964236e-02
   9.6513055e-02
   8.6656414e-02
   9.4037466e-02
   9.0115398e-02
   1.0405392e-01
   1.0448727e-01
   9.4889723e-02
   1.1595195e-01
   9.6041746e-02
   1.0079714e-01
   1.0199203e-01
   1.0166302e-01
   8.8735670e-02
   1.0127013e-01
   9.6532539e-02
   8.8583529e-02
   9.8215468e-02
   9.8200031e-02
   1.0237375e-01
   1.0328681e-01
   9.9065363e-02
   9.2641257e-02
   9.6764274e-02
   1.0139772e-01
   9.8837979e-02
   9.1350943e-02
   1.0338351e-01
   9.9520020e-02
   9.8439597e-02
   9.8746613e-02
   1.1762913e-01
   9.9321604e-02
   1.0058676e-01
   1.0316590e-01
   1.2035263e-01
   1.0826913e-01
   1.1688426e-01
   1.0643823e-01
   1.0035518e-01
   1.1273789e-01
   1.1728823e-01
   1.0671826e-01
   1.2424360e-01
   1.2111000e-01
   1.0503363e-01
   1.1491092e-01
   1.4189269e-01
   1.4384016e-01
   1.2943865e-01
   1.2683533e-01
   9.8582216e-02
   1.2167961e-01
   1.0330027e-01
   1.1633689e-01
   8.8616893e-02
   1.0281833e-01
   9.4998434e-02
   9.2995264e-02
   1.0472080e-01
   9.7738303e-02
   1.0746304e-01
   1.0543197e-01
   9.7348027e-02
   1.0048221e-01
   1.0787448e-01
   1.0861675e-01
   9.8393582e-02
   1.0548592e-01
   1.1430699e-01
   1.1180744e-01
   9.8912485e-02
   1.0636351e-01
   1.0906260e-01
   1.1400802e-01
   1.1908150e-01
   1.1547674e-01
   1.1145756e-01
   1.2304646e-01
   1.2081014e-01
   1.2016117e-01
   1.1579704e-01
   1.2604733e-01
   1.1043752e-01
   1.2834543e-01
   1.0772689e-01
   1.1029835e-01
   1.1590526e-01
   1.2549253e-01
   1.1213285e-01
   1.2653734e-01
   1.1807574e-01
   9.6774869e-02
   9.9216841e-02
   9.6528597e-02
   9.2746042e-02
   1.0280157e-01
   9.1631688e-02
   9.4353177e-02
   9.1366932e-02
   9.2540435e-02
   1.1231145e-01
   9.8288499e-02
   1.0272324e-01
   9.1096275e-02
   1.0508815e-01
   1.0426548e-01
   1.1423209e-01
   9.1812283e-02
   1.0576239e-01
   1.0829519e-01
   1.1081745e-01
   1.0762689e-01
   9.7217031e-02
   1.1374392e-01
   1.1459716e-01
   9.3034565e-02
   1.0170463e-01
   1.0471430e-01
   1.2027169e-01
   1.1197776e-01
   9.9198960e-02
   1.0926941e-01
   1.0806256e-01
   1.1217576e-01
   1.0070314e-01
   1.0442591e-01
   1.1202377e-01
   1.3361892e-01
   1.0716061e-01
   1.1101254e-01
   1.1668606e-01
   1.1959424e-01
   1.0528615e-01
   1.0953798e-01
   1.2374492e-01
   1.0485587e-01
   1.3136451e-01
   1.3551526e-01
   1.3335797e-01
   1.5142110e-01
   1.1856621e-01
   1.2157048e-01
   1.2320133e-01
   1.2335752e-01
   1.0302836e-01
   1.0049667e-01
   1.1400776e-01
   9.3956180e-02
   9.4758287e-02
   9.3756311e-02
   9.5409870e-02
   1.0316238e-01
   1.0055668e-01
   9.6350357e-02
   9.3987770e-02
   1.0136106e-01
   9.5956251e-02
   9.5257282e-02
   9.6611068e-02
   1.0250822e-01
   1.1694816e-01
   1.0010511e-01
   1.0467737e-01
   9.8329276e-02
   1.0322180e-01
   1.1375353e-01
   1.0489216e-01
   1.1163032e-01
   1.2803173e-01
   1.0733168e-01
   1.1033844e-01
   1.0652070e-01
   1.0772259e-01
   1.0483896e-01
   1.1005484e-01
   1.2744077e-01
   1.1268667e-01
   1.0686006e-01
   1.0827637e-01
   1.1002153e-01
   1.0530757e-01
   1.1654122e-01
   1.1446785e-01
   9.6408591e-02
   9.5381491e-02
   9.4291158e-02
   9.9269107e-02
   8.2874924e-02
   9.9301666e-02
   1.0083677e-01
   1.0565526e-01
   1.0610555e-01
   1.0471552e-01
   9.1964833e-02
   1.1060397e-01
   1.0210947e-01
   8.6311959e-02
   9.0020560e-02
   9.6003927e-02
   1.0096710e-01
   1.1729056e-01
   1.0812938e-01
   1.0566822e-01
   1.0848267e-01
   1.0037217e-01
   1.0604495e-01
   1.0614217e-01
   1.1163314e-01
   1.0544667e-01
   9.8693453e-02
   1.0934137e-01
   1.1498950e-01
   1.0531183e-01
   1.0899816e-01
   9.5965289e-02
   1.1199979e-01
   1.0355916e-01
   1.0910639e-01
   1.0488424e-01
   1.0243404e-01
   9.9887013e-02
   1.0851494e-01
   9.8052867e-02
   1.2309268e-01
   1.0214756e-01
   1.1153851e-01
   1.1305369e-01
   1.1741980e-01
   1.1910909e-01
   1.2308258e-01
   1.2777981e-01
   1.1331623e-01
   1.4603522e-01
   1.3262205e-01
   1.2350392e-01
   1.2578389e-01
   1.0797907e-01
   9.9090926e-02
   9.8825768e-02
   1.0405850e-01
   1.0323079e-01
   1.0348898e-01
   9.4078436e-02
   9.6505113e-02
   1.0557858e-01
   9.8125882e-02
   1.0609056e-01
   1.0001919e-01
   1.1031386e-01
   1.0328332e-01
   9.7037040e-02
   1.0937443e-01
   1.0834964e-01
   1.0375119e-01
   1.0624911e-01
   1.0436109e-01
   1.0319198e-01
   1.1510205e-01
   1.0581607e-01
   1.1713271e-01
   1.1166529e-01
   1.1273959e-01
   1.1800091e-01
   1.0666090e-01
   1.0967455e-01
   1.1366844e-01
   9.7977407e-02
   1.0958015e-01
   1.1356335e-01
   1.1712585e-01
   1.1960718e-01
   1.2270519e-01
   1.1934295e-01
   1.0276342e-01
   8.6624265e-02
   1.0160474e-01
   1.0706687e-01
   9.4229646e-02
   9.6481211e-02
   1.0366279e-01
   1.0162290e-01
   9.2202850e-02
   9.3260214e-02
   1.2481378e-01
   1.0645259e-01
   9.4609752e-02
   1.0403867e-01
   1.0907611e-01
   1.0852638e-01
   1.0433978e-01
   1.0909741e-01
   1.0934754e-01
   1.1124320e-01
   9.4305016e-02
   1.0368615e-01
   1.1707079e-01
   1.1821409e-01
   1.0855090e-01
   9.5456541e-02
   9.2618406e-02
   1.1005463e-01
   1.0701738e-01
   1.1009990e-01
   9.6722744e-02
   9.7001635e-02
   1.0316975e-01
   9.6372932e-02
   1.1219265e-01
   1.0065548e-01
   1.0527354e-01
   9.3857445e-02
   1.0075296e-01
   1.1008095e-01
   9.8403133e-02
   9.1991842e-02
   1.0125089e-01
   1.2291275e-01
   1.2125065e-01
   1.2242736e-01
   1.2965097e-01
   1.3466150e-01
   1.1603896e-01
   1.1616123e-01
   1.3393474e-01
   1.0952735e-01
   1.1746898e-01
   1.0076752e-01
   1.0144379e-01
   9.5199607e-02
   1.0070203e-01
   1.0473265e-01
   9.5071942e-02
   1.0031953e-01
   1.0369913e-01
   1.0519011e-01
   1.0214882e-01
   1.0242492e-01
   1.1301922e-01
   9.3791902e-02
   9.7926453e-02
   1.1577625e-01
   1.0861146e-01
   1.0230761e-01
   1.2394024e-01
   1.1671134e-01
   1.2506875e-01
   1.0420834e-01
   1.1344963e-01
   1.1002237e-01
   1.1915316e-01
   1.0632576e-01
   1.1488300e-01
   1.1051378e-01
   1.0521525e-01
   1.1329450e-01
   1.1810399e-01
   9.9591248e-02
   1.1487820e-01
   1.1742117e-01
   1.1243283e-01
   9.4352469e-02
   1.0055900e-01
   9.5731057e-02
   9.8159708e-02
   9.3685150e-02
   9.3867719e-02
   9.4274975e-02
   1.0070488e-01
   9.9892519e-02
   9.2905648e-02
   9.7146779e-02
   1.1557934e-01
   9.9299520e-02
   9.9587083e-02
   9.6169196e-02
   9.9190600e-02
   1.0810424e-01
   1.0281132e-01
   9.4495490e-02
   1.0074155e-01
   9.0466201e-02
   9.8362707e-02
   1.0940978e-01
   1.0595674e-01
   1.0401377e-01
   1.1341207e-01
   9.7529888e-02
   9.9840522e-02
   1.0590088e-01
   1.0052326e-01
   1.0440537e-01
   1.1590366e-01
   1.1022998e-01
   1.0025942e-01
   1.2347940e-01
   1.0380490e-01
   1.0234744e-01
   9.9901997e-02
   1.0600441e-01
   9.9950038e-02
   1.1203156e-01
   9.1786481e-02
   1.0281641e-01
   1.1268669e-01
   1.1249257e-01
   1.0964282e-01
   1.2448063e-01
   1.2846886e-01
   1.2304170e-01
   1.3895707e-01
   1.3358338e-01
   1.3614580e-01
   1.2924951e-01
   1.2700565e-01
   1.1610816e-01
   1.1582734e-01
   1.0608190e-01
   9.8524675e-02
   1.0629240e-01
   9.2555538e-02
   1.1486556e-01
   1.0181023e-01
   1.0001405e-01
   9.7832598e-02
   1.0517580e-01
   1.1041387e-01
   9.4614774e-02
   1.0581584e-01
   1.0991188e-01
   1.0385227e-01
   1.0202944e-01
   1.0868802e-01
   1.1152656e-01
   1.1291374e-01
   1.0129265e-01
   1.1411437e-01
   1.1425130e-01
   1.1734463e-01
   1.0623666e-01
   1.0911180e-01
   1.1785901e-01
   1.1593814e-01
   9.5722616e-02
   1.0665688e-01
   1.1426229e-01
   1.2380692e-01
   1.1517668e-01
   9.8281190e-02
   9.5074676e-02
   1.0316384e-01
   9.5690139e-02
   1.0134367e-01
   9.6380912e-02
   9.4146587e-02
   1.0636958e-01
   9.8124564e-02
   9.4074659e-02
   9.3739577e-02
   1.0342760e-01
   8.8168360e-02
   1.0506183e-01
   1.0215511e-01
   1.1180746e-01
   1.0957785e-01
   1.0545494e-01
   1.0740927e-01
   1.0572376e-01
   9.2327178e-02
   1.1332136e-01
   1.0284194e-01
   9.7358204e-02
   1.1111396e-01
   1.0962164e-01
   9.8760061e-02
   1.0479025e-01
   1.0750772e-01
   9.5439561e-02
   9.1878481e-02
   1.1779433e-01
   1.0932957e-01
   1.0091402e-01
   1.2615521e-01
   1.0571557e-01
   1.1112642e-01
   9.8075777e-02
   1.0021491e-01
   1.0437370e-01
   1.0338093e-01
   1.0461961e-01
   8.7362766e-02
   1.1074315e-01
   9.9522419e-02
   1.0794411e-01
   1.2514950e-01
   1.0961997e-01
   1.3146368e-01
   1.2255175e-01
   1.3790679e-01
   1.1645740e-01
   1.1902493e-01
   1.1572640e-01
   1.0789590e-01
   1.0554248e-01
   1.1925837e-01
   1.1327028e-01
   1.0063756e-01
   1.0302593e-01
   1.0021684e-01
   1.0892440e-01
   1.1303920e-01
   9.7333081e-02
   1.0559696e-01
   9.9973381e-02
   1.0625139e-01
   1.0533901e-01
   1.1611909e-01
   1.0748012e-01
   1.1104035e-01
   1.1177503e-01
   1.2587281e-01
   1.2934861e-01
   1.0899621e-01
   1.0759768e-01
   1.0359669e-01
   1.1451442e-01
   1.0684980e-01
   1.1571766e-01
   1.1075895e-01
   1.0340483e-01
   1.1234887e-01
   1.2210627e-01
   1.1808957e-01
   1.2975758e-01
   1.0125792e-01
   9.8523155e-02
   9.6427746e-02
   9.6993268e-02
   9.4751082e-02
   9.2524931e-02
   1.0688490e-01
   9.2423670e-02
   1.0323030e-01
   9.2844829e-02
   8.8497929e-02
   8.7917946e-02
   9.6383423e-02
   1.0765149e-01
   1.1344462e-01
   9.4576947e-02
   1.0698533e-01
   9.9351086e-02
   1.1781871e-01
   1.0893504e-01
   9.8067522e-02
   1.0595978e-01
   9.4873622e-02
   1.0933173e-01
   1.1530758e-01
   9.9199593e-02
   1.1706426e-01
   1.0319065e-01
   1.1782985e-01
   1.1158436e-01
   1.0065994e-01
   9.9634908e-02
   1.2218617e-01
   1.0908236e-01
   1.1097000e-01
   9.9279054e-02
   9.8192401e-02
   1.1542424e-01
   1.0668194e-01
   9.7242825e-02
   8.8343464e-02
   1.0761908e-01
   1.0183955e-01
   1.0134367e-01
   1.1113286e-01
   1.0459875e-01
   1.1144305e-01
   1.1856425e-01
   1.3225333e-01
   1.2428864e-01
   1.1529299e-01
   1.1134039e-01
   1.3532364e-01
   1.0997060e-01
   1.1620956e-01
   1.0248833e-01
   1.2074099e-01
   1.0491767e-01
   1.1269718e-01
   1.1602546e-01
   1.0562436e-01
   9.8575376e-02
   1.0115838e-01
   1.0377255e-01
   1.1204568e-01
   1.1392419e-01
   1.2634724e-01
   1.1344179e-01
   1.2079941e-01
   1.1271223e-01
   1.2442932e-01
   1.2020102e-01
   1.1406986e-01
   1.0992542e-01
   1.0698037e-01
   1.2558347e-01
   1.1690660e-01
   1.0457797e-01
   1.0933477e-01
   1.1486071e-01
   1.0277505e-01
   9.6994586e-02
   1.0832469e-01
   1.2901765e-01
   1.3039751e-01
   9.3181714e-02
   9.9136621e-02
   1.0816797e-01
   9.9003077e-02
   8.8630781e-02
   8.9187771e-02
   1.0143240e-01
   8.9233376e-02
   9.2876129e-02
   1.0751324e-01
   1.0804356e-01
   1.1529654e-01
   1.0805547e-01
   9.6024752e-02
   9.8989025e-02
   1.1421142e-01
   1.0696038e-01
   1.0951164e-01
   1.0685027e-01
   1.0457376e-01
   1.0860110e-01
   1.0279775e-01
   1.0933692e-01
   1.0112223e-01
   1.0301571e-01
   1.0549986e-01
   1.0900825e-01
   9.3440428e-02
   1.0371102e-01
   8.8262558e-02
   1.0117218e-01
   9.7498402e-02
   1.0286742e-01
   1.1139898e-01
   1.0859271e-01
   1.2026715e-01
   1.3025196e-01
   1.3737634e-01
   1.1444395e-01
   1.1946250e-01
   1.2496912e-01
   1.1480638e-01
   1.0428921e-01
   1.1665303e-01
   1.1050808e-01
   1.0844206e-01
   9.8145649e-02
   9.5721245e-02
   1.0820714e-01
   1.0744888e-01
   1.1659136e-01
   1.0714969e-01
   1.0571450e-01
   1.1579605e-01
   1.0740347e-01
   1.0420920e-01
   1.0748429e-01
   1.1676379e-01
   1.1410693e-01
   1.1925953e-01
   1.1665367e-01
   1.1437885e-01
   1.1213849e-01
   1.1230031e-01
   1.0504818e-01
   1.2093727e-01
   1.1328729e-01
   1.0814934e-01
   1.2849212e-01
   1.2255856e-01
   1.1668131e-01
   1.0824767e-01
   1.0585640e-01
   1.1635496e-01
   1.0739287e-01
   9.7580567e-02
   1.1055524e-01
   1.0807887e-01
   9.8658733e-02
   9.4330557e-02
   1.0892930e-01
   1.0403410e-01
   9.7487964e-02
   1.0345234e-01
   1.1689676e-01
   1.1224052e-01
   1.2129463e-01
   1.0445923e-01
   9.8725528e-02
   9.4987467e-02
   9.4185248e-02
   1.1101659e-01
   9.6135080e-02
   9.2382342e-02
   9.3366288e-02
   1.0691577e-01
   9.6088983e-02
   9.5589146e-02
   9.9047475e-02
   9.9383026e-02
   9.3356557e-02
   1.0531177e-01
   1.1045256e-01
   1.0709310e-01
   1.1527227e-01
   1.2015846e-01
   1.1521068e-01
   1.2199739e-01
   1.2153582e-01
   1.1960210e-01
   1.2589061e-01
   1.1275514e-01
   1.2252469e-01
   1.0841015e-01
   1.1283804e-01
   1.0435383e-01
   1.0903873e-01
   1.0956425e-01
   1.0532188e-01
   1.0340688e-01
   1.0548322e-01
   1.0685331e-01
   1.2058388e-01
   1.1271718e-01
   1.2011124e-01
   1.1159231e-01
   1.1646595e-01
   1.2029874e-01
   1.1336663e-01
   1.1401855e-01
   1.1388833e-01
   1.0532463e-01
   1.0552453e-01
   1.1355448e-01
   1.0645439e-01
   1.0957720e-01
   1.1800279e-01
   1.0438692e-01
   1.0782692e-01
   1.2137366e-01
   1.1693160e-01
   1.1518497e-01
   1.2256190e-01
   1.0492211e-01
   9.9016502e-02
   9.9270411e-02
   1.0788289e-01
   8.6797491e-02
   1.0434962e-01
   1.0129514e-01
   1.0167885e-01
   9.7256981e-02
   9.2096642e-02
   1.0462041e-01
   1.1367988e-01
   1.2780826e-01
   1.0585325e-01
   1.0941908e-01
   9.4531052e-02
   8.7614350e-02
   9.7706184e-02
   1.0568173e-01
   9.8378874e-02
   9.2202730e-02
   1.0484992e-01
   1.0180461e-01
   9.7073175e-02
   1.0369287e-01
   9.2620701e-02
   1.0887063e-01
   1.0536907e-01
   9.4580673e-02
   1.1393123e-01
   1.0548798e-01
   1.0612464e-01
   1.3468736e-01
   1.1319352e-01
   1.0790947e-01
   1.0963328e-01
   1.3106258e-01
   1.2038389e-01
   1.2187726e-01
   1.2333038e-01
   1.2201887e-01
   1.1930059e-01
   1.1415978e-01
   1.2118121e-01
   1.0862862e-01
   1.0770006e-01
   1.0357182e-01
   1.1336345e-01
   1.2444465e-01
   1.3058405e-01
   1.1613358e-01
   1.1317093e-01
   1.2008035e-01
   1.0945398e-01
   1.1893459e-01
   1.3090585e-01
   1.0461299e-01
   1.0701630e-01
   1.1836656e-01
   1.0738884e-01
   1.2193523e-01
   1.1948051e-01
   1.2123033e-01
   1.0483909e-01
   1.2725751e-01
   1.2367969e-01
   9.9913746e-02
   1.1150771e-01
   1.2278195e-01
   1.1293568e-01
   1.0806283e-01
   1.2564422e-01
   1.0179497e-01
   9.3943126e-02
   1.0502042e-01
   1.1517487e-01
   1.0055335e-01
   9.5899440e-02
   1.0385806e-01
   1.0761870e-01
   9.7937375e-02
   1.0064863e-01
   1.1282718e-01
   1.0225055e-01
   1.0519123e-01
   1.1751916e-01
   1.1322430e-01
   9.7925544e-02
   1.1312001e-01
   1.0224926e-01
   1.0003654e-01
   1.0290289e-01
   1.0049063e-01
   8.7183774e-02
   1.0055003e-01
   1.1149085e-01
   1.0607181e-01
   9.6119963e-02
   1.0810508e-01
   9.9571869e-02
   1.0215213e-01
   1.0591666e-01
   9.8936908e-02
   1.0721216e-01
   9.9976279e-02
   1.0441807e-01
   1.0843821e-01
   1.1326641e-01
   1.1529461e-01
   1.1682168e-01
   1.2561303e-01
   1.1419968e-01
   1.4072809e-01
   1.1538878e-01
   1.1274044e-01
   1.2354260e-01
   1.2148319e-01
   1.1495403e-01
   1.2139051e-01
   1.0864273e-01
   1.2026922e-01
   1.1498801e-01
   1.1428123e-01
   1.0944856e-01
   1.2955034e-01
   1.2271743e-01
   1.1804026e-01
   1.1304896e-01
   1.2440285e-01
   1.0739857e-01
   1.2078109e-01
   1.1252519e-01
   1.1000644e-01
   1.0666512e-01
   1.1013491e-01
   1.3274632e-01
   1.1300474e-01
   1.0927618e-01
   1.1739013e-01
   1.1698389e-01
   1.0815559e-01
   1.1366222e-01
   1.1672423e-01
   1.2091158e-01
   1.2584548e-01
   1.2603731e-01
   1.1021786e-01
   1.0410302e-01
   9.9864535e-02
   1.2775202e-01
   1.0602809e-01
   9.9150643e-02
   8.7315515e-02
   1.0255884e-01
   1.0808042e-01
   9.9541463e-02
   1.0136983e-01
   9.6826345e-02
   1.1096448e-01
   1.1442505e-01
   1.1638305e-01
   1.0230363e-01
   1.0213830e-01
   9.7776271e-02
   8.4405117e-02
   9.5009819e-02
   8.7335959e-02
   9.5139496e-02
   9.2768423e-02
   8.7476060e-02
   1.0992017e-01
   9.7743295e-02
   9.1589257e-02
   9.3484364e-02
   9.5107913e-02
   9.1800272e-02
   9.5475636e-02
   9.9172197e-02
   1.0465590e-01
   9.9408664e-02
   1.1560217e-01
   1.0537182e-01
   1.1426861e-01
   1.1279036e-01
   1.1338989e-01
   1.2001251e-01
   1.3016760e-01
   1.1006363e-01
   1.2354771e-01
   1.1376840e-01
   1.1541690e-01
   1.1774278e-01
   1.0886165e-01
   1.1451920e-01
   1.0420594e-01
   1.1430806e-01
   1.1645769e-01
   1.1816125e-01
   1.2097329e-01
   1.1746686e-01
   1.2150095e-01
   1.2554227e-01
   1.1454742e-01
   1.1941176e-01
   1.1532738e-01
   1.1705419e-01
   1.1003866e-01
   1.1402316e-01
   1.0556426e-01
   1.1543683e-01
   1.2034149e-01
   1.0876736e-01
   1.0989735e-01
   1.1153284e-01
   1.3385053e-01
   1.2262299e-01
   1.1378337e-01
   1.0945933e-01
   1.2444869e-01
   1.1254386e-01
   1.0464912e-01
   1.1775552e-01
   1.2729405e-01
   1.2852605e-01
   9.6605606e-02
   1.0851130e-01
   9.9574804e-02
   1.0414118e-01
   9.9400714e-02
   9.2366397e-02
   9.0587385e-02
   9.5854439e-02
   9.6811026e-02
   1.1503788e-01
   9.9774711e-02
   9.7809672e-02
   1.0666253e-01
   9.9646285e-02
   1.1212065e-01
   9.2625320e-02
   1.0583923e-01
   1.0258683e-01
   1.0213098e-01
   9.2273951e-02
   8.9771986e-02
   1.0291085e-01
   8.1476912e-02
   1.0211834e-01
   9.0477079e-02
   1.1416062e-01
   9.6968353e-02
   9.8175518e-02
   1.0097104e-01
   1.0287432e-01
   1.1331408e-01
   1.0065736e-01
   1.0321850e-01
   1.0575195e-01
   1.1459943e-01
   1.1025795e-01
   1.1799062e-01
   1.1235864e-01
   1.0468979e-01
   1.1719883e-01
   1.2233945e-01
   1.2041619e-01
   1.1947291e-01
   1.2665462e-01
   1.3284414e-01
   1.2046300e-01
   1.0693547e-01
   1.0351214e-01
   1.0450044e-01
   1.1492391e-01
   1.1431053e-01
   1.1822833e-01
   1.1635808e-01
   1.1077485e-01
   1.0972759e-01
   1.0478895e-01
   1.2607278e-01
   1.1237189e-01
   1.1111280e-01
   1.0074927e-01
   1.0809723e-01
   1.1084668e-01
   1.1641799e-01
   1.0937119e-01
   1.2394206e-01
   1.0951182e-01
   1.1685489e-01
   1.0786170e-01
   1.1110837e-01
   1.1576312e-01
   1.2989870e-01
   1.2511991e-01
   1.1950555e-01
   1.2193228e-01
   1.1552015e-01
   1.1089060e-01
   1.1445387e-01
   1.0635976e-01
   1.1873119e-01
   9.0612195e-02
   9.4822899e-02
   1.0445079e-01
   9.8902449e-02
   9.3758196e-02
   8.0168054e-02
   8.9063555e-02
   8.6466409e-02
   8.2816988e-02
   7.9975002e-02
   8.9695886e-02
   9.8556124e-02
   8.5807651e-02
   9.1022894e-02
   9.5779017e-02
   1.0149468e-01
   9.6462123e-02
   9.3669705e-02
   9.9507459e-02
   1.0384273e-01
   1.1165859e-01
   9.2981420e-02
   1.0254876e-01
   8.1173882e-02
   9.6090905e-02
   9.6885279e-02
   8.5352726e-02
   9.5891245e-02
   9.5073640e-02
   1.0246534e-01
   9.0212703e-02
   1.1132209e-01
   9.9270254e-02
   1.0491557e-01
   1.0321426e-01
   1.0474508e-01
   9.6054487e-02
   9.3956113e-02
   9.7592562e-02
   9.8909378e-02
   9.1031939e-02
   8.6933836e-02
   9.3097255e-02
   1.0071232e-01
   1.0927626e-01
   8.6515680e-02
   9.8959424e-02
   9.5325448e-02
   9.6868575e-02
   1.0161272e-01
   1.0304681e-01
   1.0408408e-01
   1.0563748e-01
   1.0101856e-01
   1.0057788e-01
   1.1674497e-01
   1.0974362e-01
   1.1289990e-01
   1.1237002e-01
   1.2580779e-01
   1.1938729e-01
   1.1000609e-01
   1.1791311e-01
   1.0806736e-01
   1.1836742e-01
   1.1305419e-01
   1.3441683e-01
   1.2194250e-01
   1.1129491e-01
   1.1348609e-01
   1.0557755e-01
   1.0454668e-01
   1.1119584e-01
   1.1617398e-01
   1.0590860e-01
   1.1923142e-01
   1.0923032e-01
   1.1551788e-01
   1.0551556e-01
   1.0764791e-01
   1.0954089e-01
   1.2208223e-01
   1.1232027e-01
   1.1039324e-01
   1.2055187e-01
   1.2084654e-01
   1.2229075e-01
   1.0034897e-01
   1.2048939e-01
   1.1478557e-01
   1.1751195e-01
   1.2464931e-01
   1.3420004e-01
   1.1398944e-01
   1.0889788e-01
   1.1319605e-01
   1.2223333e-01
   1.1664649e-01
   1.0681664e-01
   1.0606354e-01
   9.0416260e-02
   9.6805565e-02
   9.2672773e-02
   9.7626112e-02
   8.0733843e-02
   9.4388321e-02
   9.6190199e-02
   1.0004490e-01
   8.5602552e-02
   9.4514444e-02
   9.6312322e-02
   1.0968335e-01
   1.0794287e-01
   9.3656152e-02
   8.3052747e-02
   9.7229913e-02
   9.5620349e-02
   1.1105013e-01
   9.5683083e-02
   9.2196442e-02
   8.0181919e-02
   9.4282761e-02
   8.5376360e-02
   9.3698226e-02
   8.9375317e-02
   9.1042586e-02
   8.7615989e-02
   1.0368562e-01
   9.7314209e-02
   9.3612358e-02
   8.6448938e-02
   8.6217031e-02
   9.0402007e-02
   9.6271969e-02
   1.0176665e-01
   9.6351095e-02
   1.0307270e-01
   9.4293162e-02
   9.1470450e-02
   9.2040062e-02
   9.6084483e-02
   1.1308126e-01
   9.7464763e-02
   9.0751059e-02
   9.9268325e-02
   8.7529711e-02
   9.2178874e-02
   9.7563520e-02
   8.9308359e-02
   9.0993017e-02
   1.0306219e-01
   9.6846491e-02
   9.0409838e-02
   1.0317309e-01
   1.0295420e-01
   1.0503130e-01
   1.0405053e-01
   1.0893437e-01
   1.2420922e-01
   1.1377969e-01
   1.1306036e-01
   1.0890983e-01
   1.1183070e-01
   1.1785232e-01
   1.1983822e-01
   1.1807770e-01
   1.2234198e-01
   1.3690044e-01
   1.2493313e-01
   1.1404351e-01
   1.0799456e-01
   1.1611815e-01
   1.1080538e-01
   1.1608254e-01
   1.2144368e-01
   1.1663632e-01
   1.0824568e-01
   1.1259105e-01
   1.1052084e-01
   1.1578221e-01
   1.1411715e-01
   1.0867482e-01
   1.1281230e-01
   1.1514963e-01
   1.0444354e-01
   1.0095919e-01
   1.1015607e-01
   1.0993932e-01
   1.1954886e-01
   1.0505039e-01
   1.0485996e-01
   1.1801895e-01
   1.1702475e-01
   1.0779624e-01
   1.2934498e-01
   1.1589354e-01
   1.2058090e-01
   1.1769015e-01
   1.2428273e-01
   1.2238421e-01
   1.2020753e-01
   1.3075939e-01
   1.2114023e-01
   1.1150379e-01
   1.1234353e-01
   8.5096158e-02
   8.6438902e-02
   8.8631831e-02
   9.3452744e-02
   8.4679723e-02
   9.2165709e-02
   9.5665425e-02
   9.2938602e-02
   8.3545193e-02
   8.2561240e-02
   9.4986655e-02
   8.4379263e-02
   1.0169851e-01
   8.8895053e-02
   8.5900895e-02
   9.0538040e-02
   9.9691808e-02
   8.5898779e-02
   1.1606308e-01
   1.0856500e-01
   9.2669234e-02
   8.6651228e-02
   9.0284742e-02
   9.0265237e-02
   8.9387558e-02
   9.3841843e-02
   1.0230822e-01
   1.0108570e-01
   9.3682148e-02
   8.1797794e-02
   8.5561760e-02
   8.8158421e-02
   9.5996216e-02
   9.3706392e-02
   1.0103994e-01
   1.0490558e-01
   1.0583967e-01
   9.9788271e-02
   1.0553373e-01
   8.2513876e-02
   9.2373990e-02
   9.8522373e-02
   1.0089134e-01
   9.8442316e-02
   9.2881650e-02
   9.3222089e-02
   9.5212743e-02
   8.8628411e-02
   9.4501264e-02
   9.2874601e-02
   1.1212522e-01
   9.3742132e-02
   1.1004402e-01
   8.8331565e-02
   9.1337852e-02
   1.0497722e-01
   1.0596488e-01
   1.1390041e-01
   1.0675614e-01
   1.1219697e-01
   1.0907836e-01
   1.1111666e-01
   1.1613229e-01
   1.1740862e-01
   1.1893748e-01
   1.1328261e-01
   1.1458606e-01
   1.2227885e-01
   1.3919660e-01
   1.2561668e-01
   1.1938298e-01
   1.2268283e-01
   1.2886874e-01
   1.2594847e-01
   1.1785746e-01
   1.0530484e-01
   1.0658596e-01
   1.0928981e-01
   1.1139956e-01
   1.2119872e-01
   1.0904347e-01
   1.1848243e-01
   1.0273152e-01
   1.1784239e-01
   1.0935345e-01
   1.0825170e-01
   1.1885741e-01
   1.0825098e-01
   1.0726541e-01
   1.2268078e-01
   1.1693136e-01
   1.1012142e-01
   1.1347793e-01
   1.1256290e-01
   1.0511667e-01
   1.1387929e-01
   1.0844599e-01
   1.2646364e-01
   1.1658176e-01
   1.1712163e-01
   1.0488717e-01
   1.2588881e-01
   1.2294257e-01
   1.0492989e-01
   1.1322834e-01
   1.1120005e-01
   1.1267002e-01
   1.3185714e-01
   9.5600545e-02
   9.4179817e-02
   8.4990710e-02
   8.8827357e-02
   7.3571630e-02
   8.5307382e-02
   7.7888422e-02
   8.8283710e-02
   8.1130885e-02
   7.9374947e-02
   8.7645985e-02
   8.9939222e-02
   8.2165085e-02
   9.0931967e-02
   9.2871681e-02
   9.8198615e-02
   9.7675391e-02
   1.0132828e-01
   8.6554691e-02
   8.8290133e-02
   9.6876197e-02
   9.9640131e-02
   8.8279195e-02
   1.0430112e-01
   8.6135156e-02
   9.4352774e-02
   8.5844979e-02
   8.7770626e-02
   9.1465719e-02
   8.9239083e-02
   9.1427915e-02
   8.2198851e-02
   8.8856541e-02
   8.4903307e-02
   8.2916506e-02
   8.8188007e-02
   9.3423553e-02
   8.8927694e-02
   9.5552683e-02
   9.8828286e-02
   9.9394053e-02
   8.8538848e-02
   9.9185765e-02
   8.9587763e-02
   8.2989022e-02
   9.2629276e-02
   8.8576332e-02
   1.0105895e-01
   9.0653382e-02
   9.3817249e-02
   9.9271469e-02
   9.6816145e-02
   9.1714375e-02
   1.0500043e-01
   1.0538618e-01
   8.9063533e-02
   1.1003908e-01
   1.0183743e-01
   1.0079311e-01
   9.8231576e-02
   1.1466353e-01
   1.1304867e-01
   1.1038391e-01
   1.0961749e-01
   1.0095715e-01
   1.0916363e-01
   1.0844386e-01
   1.1729030e-01
   1.1467048e-01
   1.3607833e-01
   1.3830441e-01
   1.4446869e-01
   1.3203916e-01
   1.1944626e-01
   1.2301188e-01
   1.2759812e-01
   1.1585853e-01
   1.1585431e-01
   1.1249857e-01
   1.1278766e-01
   1.1147656e-01
   1.0643151e-01
   1.1479193e-01
   9.3740903e-02
   1.1375707e-01
   1.0742006e-01
   1.0830440e-01
   1.2473725e-01
   1.1497309e-01
   1.1187147e-01
   1.1777038e-01
   1.2336691e-01
   1.2188366e-01
   1.1583679e-01
   1.0959254e-01
   1.1779956e-01
   1.1153730e-01
   1.2296970e-01
   1.1999911e-01
   1.2369484e-01
   1.1870733e-01
   1.0664084e-01
   1.2585405e-01
   1.0909148e-01
   1.2374415e-01
   1.1661235e-01
   1.1115088e-01
   1.2868565e-01
   1.2039731e-01
   1.1011229e-01
   1.2020747e-01
   1.0692622e-01
   8.6525425e-02
   8.2192220e-02
   9.5268197e-02
   1.0258102e-01
   7.7665746e-02
   9.8874740e-02
   8.5186481e-02
   8.3248764e-02
   8.3508663e-02
   8.7005489e-02
   8.1326403e-02
   8.3171986e-02
   8.6746700e-02
   8.1436224e-02
   8.7650634e-02
   1.0014287e-01
   8.7407947e-02
   1.0058609e-01
   8.3066471e-02
   1.0166175e-01
   8.3339825e-02
   9.0441391e-02
   1.1012388e-01
   9.7646125e-02
   9.3542874e-02
   9.2359148e-02
   8.1135809e-02
   9.0338968e-02
   8.8931553e-02
   9.5326364e-02
   8.4903441e-02
   7.7193953e-02
   8.3011456e-02
   8.3784267e-02
   8.6457118e-02
   8.7967753e-02
   8.5341513e-02
   9.0091683e-02
   8.3522379e-02
   8.3842635e-02
   9.5094219e-02
   8.6572908e-02
   9.1606371e-02
   9.8963678e-02
   1.1094513e-01
   9.5536582e-02
   8.8192642e-02
   9.9956319e-02
   9.9693984e-02
   9.9554598e-02
   9.8364621e-02
   9.9603511e-02
   9.7786553e-02
   9.4548002e-02
   1.0341750e-01
   1.0532033e-01
   9.5028982e-02
   9.9944800e-02
   9.5990524e-02
   1.0290311e-01
   9.2202432e-02
   9.7304597e-02
   9.2214063e-02
   1.0261793e-01
   1.1354762e-01
   1.0172065e-01
   9.8375037e-02
   1.0819635e-01
   1.1179209e-01
   1.1066070e-01
   1.1480748e-01
   1.2888870e-01
   1.1948533e-01
   1.1501923e-01
   1.2124428e-01
   1.2534894e-01
   1.2641513e-01
   1.1826334e-01
   1.2463342e-01
   1.1162762e-01
   1.2272055e-01
   1.2256287e-01
   1.2032060e-01
   1.0871594e-01
   1.0893853e-01
   1.0670579e-01
   1.1624051e-01
   1.0960636e-01
   1.1205838e-01
   1.2624471e-01
   1.0901741e-01
   1.1059570e-01
   1.1556304e-01
   1.1117685e-01
   1.1332559e-01
   1.2115134e-01
   1.0822644e-01
   1.0960621e-01
   1.1387469e-01
   1.0747198e-01
   1.1465678e-01
   1.1964017e-01
   1.2172393e-01
   1.2688540e-01
   1.2439108e-01
   1.2224708e-01
   1.1540207e-01
   1.2178495e-01
   1.2025420e-01
   1.1587732e-01
   1.2185098e-01
   1.0980882e-01
   1.1236377e-01
   1.1475667e-01
   1.1926256e-01
   1.1200703e-01
   1.2513557e-01
   9.2452407e-02
   9.0522774e-02
   7.9432636e-02
   8.9376479e-02
   8.7748803e-02
   7.5081073e-02
   1.0137444e-01
   7.8970648e-02
   8.7297149e-02
   8.0657974e-02
   8.3316281e-02
   9.8158531e-02
   8.2275502e-02
   1.0282699e-01
   9.5726341e-02
   9.6770190e-02
   8.8003971e-02
   8.6405836e-02
   9.3034573e-02
   9.1095500e-02
   1.0681550e-01
   1.0066815e-01
   9.2893906e-02
   9.3895368e-02
   9.5333472e-02
   9.1870531e-02
   1.0344868e-01
   9.6349694e-02
   8.7640621e-02
   8.2614675e-02
   7.7607639e-02
   8.8831536e-02
   8.1110559e-02
   8.3168723e-02
   9.1858283e-02
   8.8457614e-02
   8.8851757e-02
   9.2989109e-02
   8.4824078e-02
   8.8411435e-02
   9.1731094e-02
   8.9172833e-02
   8.4748022e-02
   9.0384744e-02
   1.0313037e-01
   1.0032670e-01
   8.6071521e-02
   9.4768204e-02
   1.0570961e-01
   1.0245229e-01
   1.0164500e-01
   9.5262870e-02
   9.6249968e-02
   8.7529540e-02
   9.5957331e-02
   1.0866145e-01
   9.5014706e-02
   1.0080986e-01
   9.9637061e-02
   9.7893499e-02
   9.4642840e-02
   9.9483170e-02
   1.0017927e-01
   9.5012449e-02
   9.5067866e-02
   1.0133876e-01
   1.0579111e-01
   1.0993889e-01
   1.0041781e-01
   1.0393269e-01
   1.0306916e-01
   1.0913037e-01
   1.0596716e-01
   1.2172113e-01
   1.1752461e-01
   1.2469451e-01
   1.1999566e-01
   1.2286577e-01
   1.3134350e-01
   1.1077639e-01
   1.1272873e-01
   1.1671069e-01
   1.1369609e-01
   1.2430793e-01
   1.1329692e-01
   1.1055645e-01
   1.1713559e-01
   1.1719420e-01
   1.0839717e-01
   1.1414473e-01
   1.2096579e-01
   1.1408526e-01
   1.1594813e-01
   1.1291065e-01
   1.1604467e-01
   1.2350260e-01
   1.1285909e-01
   1.2025074e-01
   1.0898214e-01
   1.1039472e-01
   1.1206181e-01
   1.2294633e-01
   1.0991719e-01
   1.1529128e-01
   1.3413623e-01
   1.1600292e-01
   1.2462723e-01
   1.3391201e-01
   1.2802164e-01
   1.2779807e-01
   1.1260914e-01
   1.3225129e-01
   1.1839546e-01
   1.3667823e-01
   1.0548895e-01
   1.3089585e-01
   1.1733361e-01
   1.1068581e-01
   1.1637036e-01
   1.1673851e-01
   1.2573808e-01
   9.6505441e-02
   7.6655746e-02
   8.8028930e-02
   8.9304917e-02
   9.4602354e-02
   7.7891819e-02
   8.7079093e-02
   8.6147033e-02
   7.8768678e-02
   1.1762357e-01
   8.2505405e-02
   1.0525774e-01
   9.1063410e-02
   1.0080484e-01
   1.0036513e-01
   1.1042359e-01
   9.1177613e-02
   8.4280141e-02
   9.9984840e-02
   9.6735142e-02
   9.3282789e-02
   7.2201274e-02
   8.9147910e-02
   8.4606595e-02
   9.2443019e-02
   8.3843082e-02
   9.2531338e-02
   9.0785258e-02
   9.4397813e-02
   1.0167389e-01
   7.7657595e-02
   7.4918762e-02
   9.2147246e-02
   7.7167109e-02
   8.2225941e-02
   8.1519067e-02
   9.1051906e-02
   8.6152874e-02
   9.7343341e-02
   8.7653838e-02
   8.7281466e-02
   7.9956114e-02
   9.0130895e-02
   8.6011983e-02
   1.1010096e-01
   9.4128244e-02
   9.5160931e-02
   8.6292304e-02
   9.7451903e-02
   9.7582035e-02
   9.6414998e-02
   9.1369241e-02
   9.6113920e-02
   9.6538909e-02
   9.2829145e-02
   8.9771859e-02
   1.0299198e-01
   9.6942276e-02
   1.0283300e-01
   1.0394808e-01
   9.9667624e-02
   9.7267509e-02
   9.2471130e-02
   9.5904194e-02
   9.0731099e-02
   9.0317890e-02
   9.6637025e-02
   1.0776655e-01
   1.0972302e-01
   1.0419940e-01
   1.0311231e-01
   1.0917560e-01
   1.0439252e-01
   9.9815108e-02
   1.1332772e-01
   1.2233514e-01
   1.2173973e-01
   1.2614344e-01
   1.1440278e-01
   1.3549058e-01
   1.2176000e-01
   1.1789794e-01
   1.1901505e-01
   1.3936569e-01
   1.2205214e-01
   1.2372003e-01
   1.1542115e-01
   1.1421257e-01
   1.0581949e-01
   1.1190937e-01
   1.0741493e-01
   1.1122268e-01
   1.2550510e-01
   1.0666925e-01
   1.1590425e-01
   1.2076264e-01
   1.1588830e-01
   1.0857177e-01
   1.2146135e-01
   1.2494073e-01
   1.2021364e-01
   1.1235981e-01
   1.1127027e-01
   1.1660937e-01
   1.1857896e-01
   1.1568683e-01
   1.4298074e-01
   1.3276312e-01
   1.4101291e-01
   1.1975457e-01
   1.1943591e-01
   1.2215932e-01
   1.1929318e-01
   1.2481292e-01
   1.2465075e-01
   1.1637494e-01
   1.1320327e-01
   1.2556542e-01
   1.2679972e-01
   1.1790082e-01
   1.2186404e-01
   1.1293434e-01
   1.1457910e-01
   1.1878088e-01
   1.1177198e-01
   8.9218989e-02
   8.3554015e-02
   9.8688044e-02
   8.4737249e-02
   9.8061047e-02
   9.2704512e-02
   9.7495750e-02
   1.0044155e-01
   1.0357183e-01
   9.8235071e-02
   8.5610554e-02
   9.0163924e-02
   8.7256916e-02
   8.4357843e-02
   7.0049323e-02
   8.4575363e-02
   9.3381211e-02
   8.0336966e-02
   9.5459379e-02
   9.7790986e-02
   9.2859626e-02
   1.0079002e-01
   9.2911839e-02
   7.9595163e-02
   9.3275078e-02
   9.7352169e-02
   1.0423725e-01
   1.0721081e-01
   1.2433362e-01
   9.9739082e-02
   9.1137141e-02
   1.1912773e-01
   7.0369259e-02
   8.9191042e-02
   6.4654678e-02
   7.3774166e-02
   6.6947773e-02
   7.1497925e-02
   7.6667331e-02
   8.1184655e-02
   8.7614872e-02
   8.9463651e-02
   9.4543777e-02
   8.4415928e-02
   7.6621108e-02
   9.3513943e-02
   8.8954143e-02
   9.4212808e-02
   8.7356195e-02
   8.6541995e-02
   8.5841559e-02
   8.4769391e-02
   9.1846280e-02
   1.0372090e-01
   9.9694617e-02
   9.5837235e-02
   1.0647891e-01
   9.3770653e-02
   9.4780833e-02
   9.6075818e-02
   9.1858245e-02
   9.2277527e-02
   9.6303895e-02
   9.7069830e-02
   9.5951989e-02
   9.6909769e-02
   9.5717832e-02
   1.0663962e-01
   9.4062030e-02
   1.1317018e-01
   1.0232411e-01
   1.0211024e-01
   1.0024077e-01
   1.0080648e-01
   1.1166804e-01
   1.0643847e-01
   1.1125890e-01
   1.1152617e-01
   1.2033874e-01
   1.1249742e-01
   1.1208921e-01
   1.1649391e-01
   1.2274794e-01
   1.3296828e-01
   1.3899362e-01
   1.3194035e-01
   1.2159737e-01
   1.1641754e-01
   1.1936995e-01
   1.2600853e-01
   1.1087444e-01
   1.1748209e-01
   1.0832876e-01
   1.2106858e-01
   1.0817019e-01
   1.1611673e-01
   1.0707674e-01
   1.1762547e-01
   1.1802243e-01
   1.1709864e-01
   1.1082043e-01
   1.1291109e-01
   1.0506191e-01
   1.1292126e-01
   1.0554121e-01
   1.1508066e-01
   1.2100703e-01
   1.1630439e-01
   1.1289516e-01
   1.1706898e-01
   1.1667296e-01
   1.1213394e-01
   1.1502267e-01
   1.0922801e-01
   1.0893916e-01
   1.0687073e-01
   1.0965104e-01
   1.2576371e-01
   1.2013818e-01
   1.1412408e-01
   1.2596987e-01
   1.1819155e-01
   1.2349869e-01
   1.2303005e-01
   1.2048488e-01
   1.3082418e-01
   1.0407574e-01
   1.2216958e-01
   1.2664245e-01
   9.5134586e-02
   8.8625453e-02
   7.9205900e-02
   1.0117317e-01
   9.3712106e-02
   8.9567319e-02
   8.7954737e-02
   8.8549353e-02
   8.8277176e-02
   8.7479107e-02
   9.3915030e-02
   8.0933496e-02
   9.4676301e-02
   8.3264127e-02
   9.9152081e-02
   9.3024649e-02
   1.1351584e-01
   9.6238151e-02
   8.7807313e-02
   8.5420862e-02
   8.3695866e-02
   1.1521698e-01
   1.1333622e-01
   1.0166962e-01
   1.0789491e-01
   1.0402530e-01
   8.0284722e-02
   1.0077060e-01
   9.1967821e-02
   9.6997403e-02
   1.1533609e-01
   1.0334869e-01
   9.1621824e-02
   9.3135685e-02
   8.7864116e-02
   7.4984655e-02
   7.7093475e-02
   6.4854138e-02
   6.9991954e-02
   7.9673246e-02
   8.1199527e-02
   7.7541724e-02
   8.7981209e-02
   9.0017192e-02
   7.8930482e-02
   8.1257805e-02
   9.1588072e-02
   7.9738475e-02
   9.2294939e-02
   8.6347230e-02
   8.2458057e-02
   8.9159004e-02
   8.7733306e-02
   9.8284781e-02
   8.4941439e-02
   9.0772569e-02
   9.9990316e-02
   9.7202688e-02
   9.7384781e-02
   9.2778206e-02
   9.6871108e-02
   9.3816973e-02
   1.0243302e-01
   9.2426665e-02
   9.5122300e-02
   9.6403196e-02
   9.4557926e-02
   9.0362228e-02
   9.7369246e-02
   9.7965322e-02
   1.0417371e-01
   9.7683445e-02
   9.8717220e-02
   9.9639490e-02
   1.0133129e-01
   1.0607392e-01
   1.1051354e-01
   1.0968264e-01
   1.1204617e-01
   1.1023153e-01
   1.2344074e-01
   1.1229086e-01
   1.1682708e-01
   1.0948776e-01
   1.2958303e-01
   1.4662567e-01
   1.1806624e-01
   1.2572511e-01
   1.2142406e-01
   1.1866207e-01
   1.1391475e-01
   1.1290969e-01
   1.0912634e-01
   1.1515919e-01
   1.0649808e-01
   1.1302459e-01
   1.2160394e-01
   1.0862695e-01
   1.1481664e-01
   1.1122193e-01
   1.1139372e-01
   1.1206564e-01
   1.1446109e-01
   1.1284287e-01
   1.2296110e-01
   1.1849533e-01
   1.1221276e-01
   1.2163194e-01
   1.2553726e-01
   1.1222910e-01
   1.1503756e-01
   1.2512048e-01
   1.1928844e-01
   1.2221950e-01
   1.1112736e-01
   1.1838495e-01
   1.0851446e-01
   1.1422095e-01
   1.0480459e-01
   1.1420572e-01
   1.1571313e-01
   1.1465775e-01
   1.1667713e-01
   1.1749709e-01
   1.2507385e-01
   1.3268432e-01
   1.2419536e-01
   1.1194864e-01
   1.0641915e-01
   1.2114847e-01
   1.1145219e-01
   1.1722393e-01
   1.1739951e-01
   1.2384769e-01
   8.9797638e-02
   7.4228756e-02
   8.9420915e-02
   8.5001297e-02
   8.6465053e-02
   8.5980810e-02
   1.0800811e-01
   8.5471801e-02
   1.2059605e-01
   1.1582183e-01
   9.7138204e-02
   9.5832482e-02
   9.0738520e-02
   8.6223096e-02
   8.3288290e-02
   8.3922423e-02
   9.5154919e-02
   7.6657832e-02
   8.9028992e-02
   1.0020142e-01
   1.0921226e-01
   1.2030104e-01
   8.0285847e-02
   9.5782481e-02
   9.2888124e-02
   9.6714050e-02
   9.2316203e-02
   1.1287584e-01
   9.5287092e-02
   1.0534901e-01
   9.7433209e-02
   1.0564588e-01
   9.1702178e-02
   9.3562894e-02
   1.0830905e-01
   6.4259127e-02
   6.9238588e-02
   8.3163708e-02
   6.6283122e-02
   7.7212483e-02
   7.4515544e-02
   6.7469917e-02
   7.4530222e-02
   8.5038051e-02
   8.1585735e-02
   8.6052537e-02
   8.9881122e-02
   8.0984339e-02
   8.6496599e-02
   9.8749794e-02
   8.3378568e-02
   1.0200516e-01
   8.4507532e-02
   9.9775977e-02
   8.5994482e-02
   8.9535482e-02
   9.6576862e-02
   1.0366355e-01
   9.9395685e-02
   9.8200835e-02
   9.2231952e-02
   1.0225703e-01
   1.1001775e-01
   9.9163413e-02
   9.0111397e-02
   9.9399939e-02
   8.4425226e-02
   9.9254958e-02
   9.9353857e-02
   1.1184882e-01
   1.0362713e-01
   8.6851053e-02
   1.0099247e-01
   1.0280814e-01
   9.9231519e-02
   1.0565206e-01
   1.0854561e-01
   1.0148777e-01
   1.1247089e-01
   1.0342175e-01
   1.0429781e-01
   1.0297574e-01
   1.0719026e-01
   1.1765805e-01
   1.1526303e-01
   1.1837626e-01
   1.1515088e-01
   1.2682320e-01
   1.4618795e-01
   1.1691933e-01
   1.3039222e-01
   1.2234978e-01
   1.1709899e-01
   1.1891508e-01
   1.2054769e-01
   1.0862183e-01
   1.2438963e-01
   1.1600126e-01
   1.0612363e-01
   1.2876537e-01
   1.1160082e-01
   1.1999599e-01
   1.0964260e-01
   1.1067124e-01
   1.1728356e-01
   1.1017541e-01
   1.2122026e-01
   1.1679686e-01
   1.1888701e-01
   1.1724207e-01
   1.1769626e-01
   1.1695080e-01
   1.3068703e-01
   1.1789589e-01
   1.1387242e-01
   1.1436644e-01
   1.0925493e-01
   1.0544810e-01
   1.1578656e-01
   1.2000732e-01
   1.0995689e-01
   1.1945005e-01
   1.1312936e-01
   1.1397301e-01
   1.1193512e-01
   1.2349591e-01
   1.2328743e-01
   1.2482987e-01
   1.1527977e-01
   1.2427699e-01
   1.1172056e-01
   1.1763402e-01
   1.1716044e-01
   1.1098315e-01
   1.4359275e-01
   1.1865456e-01
   1.2456955e-01
   9.1077730e-02
   8.6198926e-02
   7.9805829e-02
   8.1854299e-02
   1.0416272e-01
   9.1265969e-02
   8.6736880e-02
   8.3593741e-02
   8.7312505e-02
   9.6105576e-02
   8.8701636e-02
   9.0992242e-02
   9.0351194e-02
   8.8054359e-02
   1.0267005e-01
   9.0291344e-02
   8.7860048e-02
   8.0397435e-02
   8.8306360e-02
   9.1693081e-02
   1.0878320e-01
   8.0061860e-02
   8.8993073e-02
   8.4300913e-02
   9.5039792e-02
   9.8057799e-02
   1.0493924e-01
   1.0931022e-01
   1.0241924e-01
   9.2927016e-02
   9.9120200e-02
   1.0137907e-01
   9.9113837e-02
   9.4516054e-02
   8.7215610e-02
   1.1110435e-01
   1.0678247e-01
   7.2800107e-02
   7.3051594e-02
   6.7112565e-02
   7.1489573e-02
   7.2492480e-02
   7.3778972e-02
   8.7335467e-02
   7.8484960e-02
   8.7199546e-02
   7.5544894e-02
   7.5100750e-02
   9.1088943e-02
   8.9787573e-02
   8.9912623e-02
   9.6801996e-02
   8.9875892e-02
   8.4319144e-02
   8.4016204e-02
   7.7551253e-02
   8.5639015e-02
   9.2416279e-02
   8.9469284e-02
   1.0450072e-01
   9.5987566e-02
   9.1420010e-02
   9.7607285e-02
   8.8093206e-02
   9.3375355e-02
   1.0033834e-01
   9.0577327e-02
   9.7417578e-02
   9.8179378e-02
   8.7279215e-02
   9.5378824e-02
   9.6329242e-02
   1.0328515e-01
   9.8460861e-02
   1.0882448e-01
   1.0888130e-01
   1.1111949e-01
   1.0681646e-01
   1.0818535e-01
   1.0280497e-01
   1.0513866e-01
   1.0869729e-01
   1.1467145e-01
   1.0934102e-01
   1.1779660e-01
   1.0236710e-01
   1.2871444e-01
   1.2323297e-01
   1.3186337e-01
   1.4281477e-01
   1.5354145e-01
   1.2808108e-01
   1.1571320e-01
   1.3236694e-01
   1.2040172e-01
   1.1526313e-01
   1.1718733e-01
   1.1793715e-01
   1.1844468e-01
   1.1313491e-01
   1.0426300e-01
   1.1670279e-01
   1.0464639e-01
   1.1751484e-01
   1.0894123e-01
   1.1384442e-01
   1.1486930e-01
   1.2293065e-01
   1.0799534e-01
   1.1083198e-01
   1.1804748e-01
   1.3045648e-01
   1.1116049e-01
   1.2461769e-01
   1.1276475e-01
   1.1792218e-01
   1.1054623e-01
   1.1400676e-01
   1.1348362e-01
   1.1070008e-01
   1.1471267e-01
   1.1088518e-01
   1.0247805e-01
   1.0647810e-01
   1.2169426e-01
   1.1894564e-01
   1.2166781e-01
   1.2020658e-01
   1.2070394e-01
   1.1298545e-01
   1.2354384e-01
   1.1208275e-01
   1.2296501e-01
   1.2059465e-01
   1.1937595e-01
   1.2339843e-01
   1.1984771e-01
   1.1769895e-01
   1.1869378e-01
   1.2373436e-01
   1.2553608e-01
   8.3359830e-02
   9.2959628e-02
   8.0935888e-02
   9.8066926e-02
   9.0008534e-02
   8.5825205e-02
   7.6285772e-02
   9.0721473e-02
   8.5309252e-02
   9.0389036e-02
   7.5054064e-02
   7.5447299e-02
   7.2080955e-02
   7.5618111e-02
   9.0073511e-02
   9.4511695e-02
   8.7826513e-02
   1.0434083e-01
   8.8921301e-02
   1.0762689e-01
   8.6652972e-02
   8.4574759e-02
   8.9505360e-02
   8.4072128e-02
   8.9571550e-02
   9.1038421e-02
   1.0141223e-01
   1.0244591e-01
   1.0012585e-01
   9.5419481e-02
   1.0157733e-01
   8.9661971e-02
   9.8612167e-02
   1.0059708e-01
   1.0428896e-01
   9.0018980e-02
   9.1502607e-02
   8.9677423e-02
   9.2333511e-02
   7.5979903e-02
   8.0028154e-02
   7.5684935e-02
   7.2815254e-02
   7.6851733e-02
   7.2678789e-02
   8.3445020e-02
   8.5073620e-02
   8.0136903e-02
   8.0306008e-02
   8.6496346e-02
   8.8646367e-02
   9.3832836e-02
   8.2959995e-02
   8.8747911e-02
   9.7503506e-02
   9.4415113e-02
   9.3242668e-02
   8.3223052e-02
   8.7530382e-02
   9.4554529e-02
   1.0164817e-01
   9.0413921e-02
   9.2681020e-02
   9.3224660e-02
   9.5956959e-02
   9.0022728e-02
   8.6997479e-02
   9.9564753e-02
   9.4508052e-02
   9.9625848e-02
   9.5950678e-02
   9.8337263e-02
   9.4267875e-02
   9.5863827e-02
   1.0403103e-01
   9.4352700e-02
   9.9106744e-02
   9.9890240e-02
   1.0867766e-01
   1.1091745e-01
   1.0885486e-01
   1.1314707e-01
   1.0451689e-01
   1.2065642e-01
   1.0452277e-01
   1.0682970e-01
   1.0456455e-01
   1.1550434e-01
   1.0335013e-01
   1.1572435e-01
   1.3056570e-01
   1.4677255e-01
   1.2607917e-01
   1.3669410e-01
   1.3923773e-01
   1.3190100e-01
   1.2296999e-01
   1.1061893e-01
   1.2559749e-01
   1.1728822e-01
   1.1303862e-01
   1.2072480e-01
   1.2008358e-01
   1.0917084e-01
   1.1029127e-01
   1.2484300e-01
   1.2598677e-01
   1.0865194e-01
   1.1422653e-01
   1.1853470e-01
   1.1183888e-01
   1.2326571e-01
   1.1846060e-01
   1.1141971e-01
   1.2643039e-01
   1.1517775e-01
   1.1012001e-01
   1.1634650e-01
   1.0865208e-01
   1.1657999e-01
   1.0672828e-01
   1.1742395e-01
   1.1811269e-01
   1.1856003e-01
   1.1821711e-01
   1.2541322e-01
   1.3047312e-01
   1.2225818e-01
   1.2063162e-01
   1.2568700e-01
   1.1124627e-01
   1.3149138e-01
   1.2027206e-01
   1.1536494e-01
   1.2212560e-01
   1.4027458e-01
   1.3120542e-01
   1.2546679e-01
   1.0906982e-01
   9.6203469e-02
   1.2466738e-01
   1.2412270e-01
   1.2941618e-01
   1.3507622e-01
   1.4489008e-01
   8.1477292e-02
   7.9908252e-02
   9.4596460e-02
   8.6194046e-02
   8.3895870e-02
   8.6851597e-02
   9.2606820e-02
   9.1203660e-02
   8.4521472e-02
   1.0083527e-01
   9.4726078e-02
   8.4118366e-02
   9.7534165e-02
   9.7870521e-02
   1.0208001e-01
   7.7332005e-02
   9.7700663e-02
   8.9397348e-02
   7.6716483e-02
   9.4773486e-02
   9.1641746e-02
   8.0647796e-02
   9.6787460e-02
   7.3812507e-02
   1.1264301e-01
   9.7834080e-02
   8.8231280e-02
   9.7540364e-02
   8.1706583e-02
   9.9811390e-02
   9.8283738e-02
   8.4243484e-02
   9.5309541e-02
   1.0580602e-01
   1.1111055e-01
   9.7087324e-02
   1.0594244e-01
   9.9235237e-02
   9.2376485e-02
   8.6850621e-02
   1.0196415e-01
   7.8172944e-02
   7.8892350e-02
   7.7031344e-02
   7.0418671e-02
   7.1215063e-02
   7.9077512e-02
   7.8175031e-02
   7.2287679e-02
   7.9725124e-02
   7.9943158e-02
   7.5283587e-02
   8.3528623e-02
   8.6300537e-02
   9.0564303e-02
   8.6713098e-02
   8.8972896e-02
   8.2833752e-02
   8.3272949e-02
   9.4012380e-02
   9.4147965e-02
   9.9279188e-02
   9.2895329e-02
   1.0027930e-01
   9.3337648e-02
   9.0503097e-02
   9.3600638e-02
   9.4087563e-02
   9.6678868e-02
   8.9652553e-02
   9.3366243e-02
   8.8768229e-02
   9.7889617e-02
   8.5919268e-02
   9.9203840e-02
   9.3431666e-02
   9.8676033e-02
   1.0404143e-01
   1.0499422e-01
   1.0291912e-01
   1.0391098e-01
   1.0726680e-01
   1.0383666e-01
   1.0144662e-01
   1.0526739e-01
   1.1351551e-01
   1.0699994e-01
   1.0884428e-01
   1.1637551e-01
   1.1189816e-01
   1.1351097e-01
   1.0755946e-01
   1.2135727e-01
   1.2603682e-01
   1.3355064e-01
   1.4348061e-01
   1.3767061e-01
   1.2737794e-01
   1.2825431e-01
   1.4105387e-01
   1.1471933e-01
   1.1988435e-01
   1.1331043e-01
   1.1877021e-01
   1.0964514e-01
   1.1534327e-01
   1.0648726e-01
   1.1521558e-01
   1.1286481e-01
   1.2297916e-01
   1.0885412e-01
   1.1242301e-01
   1.1338992e-01
   1.1497736e-01
   1.1585230e-01
   1.1690342e-01
   1.1928238e-01
   1.2007282e-01
   1.0951299e-01
   1.3133939e-01
   1.1434540e-01
   1.1754791e-01
   1.1937980e-01
   1.0855588e-01
   1.1635388e-01
   1.1446504e-01
   1.1487211e-01
   1.2255141e-01
   1.1647182e-01
   1.1647799e-01
   1.1611695e-01
   1.1463711e-01
   1.0447795e-01
   1.2561062e-01
   1.0652312e-01
   1.3374138e-01
   1.2743090e-01
   1.0947248e-01
   1.3342577e-01
   1.3319838e-01
   1.1306158e-01
   1.0800692e-01
   1.1399487e-01
   1.1972426e-01
   1.1370538e-01
   1.2046214e-01
   1.2296803e-01
   1.0535272e-01
   1.2120972e-01
   7.8449719e-02
   1.0534221e-01
   7.8195944e-02
   8.0010049e-02
   9.6833363e-02
   9.1393903e-02
   6.8659641e-02
   9.1517925e-02
   8.5271351e-02
   7.6150447e-02
   8.7956332e-02
   8.0529518e-02
   8.3461791e-02
   9.0274625e-02
   8.6571649e-02
   8.7355644e-02
   9.6206754e-02
   9.8688245e-02
   8.5258245e-02
   9.4891116e-02
   8.0860645e-02
   9.4457068e-02
   9.4403662e-02
   7.6103553e-02
   9.8463081e-02
   9.7292215e-02
   7.7990614e-02
   9.4291873e-02
   1.0015272e-01
   1.0100155e-01
   8.9899413e-02
   9.1387451e-02
   7.9460241e-02
   1.0781452e-01
   1.0157286e-01
   9.4288297e-02
   9.8186202e-02
   8.5325040e-02
   8.8738613e-02
   9.5855869e-02
   9.0233184e-02
   9.7376719e-02
   9.7402662e-02
   7.7271082e-02
   8.0102541e-02
   7.3960252e-02
   7.2318800e-02
   6.5714911e-02
   7.3330387e-02
   7.5005673e-02
   7.5484484e-02
   7.8507468e-02
   8.4175564e-02
   8.4017701e-02
   9.4090916e-02
   8.3903521e-02
   9.8988935e-02
   8.8873200e-02
   9.0358093e-02
   9.1800444e-02
   8.3173767e-02
   8.9538909e-02
   8.4194042e-02
   9.5520101e-02
   9.0234175e-02
   9.3041986e-02
   9.9164866e-02
   9.2105232e-02
   9.3514763e-02
   1.0754321e-01
   1.0456237e-01
   9.9452958e-02
   9.5019959e-02
   1.0152572e-01
   9.5430546e-02
   1.0255954e-01
   9.3352683e-02
   9.8948874e-02
   9.6325524e-02
   9.9575505e-02
   1.0205349e-01
   1.0476758e-01
   1.0112793e-01
   1.0140518e-01
   1.0378724e-01
   1.0514294e-01
   1.0564867e-01
   1.1078299e-01
   1.1881911e-01
   1.0884462e-01
   1.0783435e-01
   1.0363442e-01
   1.0974005e-01
   1.0449831e-01
   1.0574824e-01
   1.0483415e-01
   1.1112510e-01
   1.2264713e-01
   1.3927773e-01
   1.3197020e-01
   1.2149148e-01
   1.2495346e-01
   1.1173006e-01
   1.2136503e-01
   1.1038505e-01
   1.1156591e-01
   1.1917940e-01
   1.1254016e-01
   1.1694727e-01
   1.1368716e-01
   1.0872179e-01
   1.1301247e-01
   1.1879993e-01
   1.1141066e-01
   1.1052177e-01
   1.1110589e-01
   1.2105273e-01
   1.1627330e-01
   1.1398870e-01
   1.2170740e-01
   1.1720150e-01
   1.1465380e-01
   1.1698851e-01
   1.0891593e-01
   1.1480793e-01
   1.1693814e-01
   1.1597217e-01
   1.2181955e-01
   1.1935720e-01
   1.1988202e-01
   1.1412489e-01
   1.1730935e-01
   1.0859460e-01
   1.1946442e-01
   1.1857075e-01
   1.2548400e-01
   1.1606270e-01
   1.2002695e-01
   1.2357158e-01
   1.2517171e-01
   1.0957444e-01
   1.2698549e-01
   1.2303443e-01
   1.1960180e-01
   1.1762660e-01
   1.2132892e-01
   1.2864369e-01
   1.1271063e-01
   1.3588125e-01
   1.0434949e-01
   1.1606760e-01
   1.1817598e-01
   7.2822094e-02
   8.2387879e-02
   7.9347923e-02
   7.7838972e-02
   6.9456756e-02
   8.6653642e-02
   1.1226687e-01
   8.7055385e-02
   7.8340515e-02
   8.6656533e-02
   9.0291828e-02
   1.0632660e-01
   9.6810982e-02
   8.7746426e-02
   8.5361756e-02
   9.4804160e-02
   8.1436999e-02
   7.7742815e-02
   8.5068293e-02
   8.8229708e-02
   9.2280082e-02
   9.3446389e-02
   8.5679777e-02
   9.0283416e-02
   9.9221490e-02
   9.9498086e-02
   8.5666366e-02
   8.9571640e-02
   1.0868659e-01
   9.9325567e-02
   8.6702213e-02
   8.5587882e-02
   8.6207964e-02
   9.4265446e-02
   9.3838103e-02
   9.0271056e-02
   9.0709932e-02
   1.0057984e-01
   8.3514847e-02
   9.7759731e-02
   9.9012539e-02
   8.8848725e-02
   8.5193381e-02
   9.7703859e-02
   1.0497226e-01
   1.0593882e-01
   7.6132670e-02
   6.9102637e-02
   8.0696888e-02
   7.1432069e-02
   6.6145211e-02
   6.8917841e-02
   7.0876054e-02
   7.9381444e-02
   7.9215005e-02
   7.6329328e-02
   8.1363536e-02
   8.8406503e-02
   9.6310370e-02
   8.7514646e-02
   9.0463020e-02
   9.1479488e-02
   8.7609068e-02
   8.4494546e-02
   9.3053073e-02
   9.2085063e-02
   8.8101879e-02
   9.2729844e-02
   9.4189033e-02
   9.1555722e-02
   9.3620375e-02
   9.4122767e-02
   9.1837801e-02
   9.8517008e-02
   1.0304832e-01
   9.1917202e-02
   9.7115248e-02
   9.8150961e-02
   9.0124771e-02
   1.0080045e-01
   9.8362625e-02
   9.6565552e-02
   9.3490265e-02
   1.1236096e-01
   9.9092044e-02
   1.0706229e-01
   1.0809502e-01
   1.0484209e-01
   1.1098483e-01
   1.0530830e-01
   1.0914426e-01
   1.0709541e-01
   1.1238708e-01
   1.1537769e-01
   1.0995841e-01
   1.0929511e-01
   1.1250395e-01
   1.0858816e-01
   1.1375387e-01
   1.1418731e-01
   1.3181931e-01
   1.2901539e-01
   1.2431705e-01
   1.3266081e-01
   1.3009076e-01
   1.2202373e-01
   1.1728186e-01
   1.2303399e-01
   1.2043175e-01
   1.1201780e-01
   1.1325678e-01
   1.1077192e-01
   1.0934938e-01
   1.1124454e-01
   1.0849723e-01
   1.1707309e-01
   1.1199319e-01
   1.1123399e-01
   1.2854727e-01
   1.1397292e-01
   1.0847846e-01
   1.0990629e-01
   1.1393881e-01
   1.1866906e-01
   1.1934678e-01
   1.1737863e-01
   1.1868309e-01
   1.1180666e-01
   1.1814125e-01
   1.2560517e-01
   1.1548527e-01
   1.1679010e-01
   1.2187652e-01
   1.2910132e-01
   1.1857504e-01
   1.3831618e-01
   1.1563041e-01
   1.2109204e-01
   1.1702982e-01
   1.2658896e-01
   1.1935537e-01
   1.2232538e-01
   1.1795967e-01
   1.2227733e-01
   1.2851681e-01
   1.0976928e-01
   1.2197930e-01
   1.2146530e-01
   1.1352561e-01
   1.2037963e-01
   1.0310193e-01
   1.0690914e-01
   1.4420260e-01
   1.4719594e-01
   1.0165425e-01
   1.4551139e-01
   1.2359264e-01
   8.7937072e-02
   7.2960950e-02
   7.9956993e-02
   9.3086414e-02
   8.2778662e-02
   9.5974855e-02
   8.6667098e-02
   8.6137533e-02
   1.0670321e-01
   9.1548957e-02
   7.8248926e-02
   1.1470574e-01
   8.5770093e-02
   8.3729938e-02
   8.2956791e-02
   9.3054093e-02
   9.8225109e-02
   8.3554946e-02
   8.6641386e-02
   9.7351030e-02
   9.1407366e-02
   9.9745505e-02
   8.1288762e-02
   8.2067482e-02
   9.4554126e-02
   9.3038484e-02
   7.6817982e-02
   8.2009614e-02
   9.1989890e-02
   8.9124486e-02
   8.0451079e-02
   8.8321246e-02
   1.0258976e-01
   9.0733655e-02
   9.2452392e-02
   8.8235587e-02
   9.1816306e-02
   8.6235121e-02
   9.4055712e-02
   1.0326973e-01
   9.3893945e-02
   8.8883385e-02
   9.6620962e-02
   8.0978133e-02
   1.1069391e-01
   9.4403565e-02
   8.5676953e-02
   8.2834385e-02
   7.4892364e-02
   8.2643203e-02
   7.4002288e-02
   7.5281478e-02
   7.5363562e-02
   8.6758174e-02
   7.8405909e-02
   7.5716496e-02
   8.1183434e-02
   8.8804848e-02
   8.8317901e-02
   9.3762822e-02
   7.8766979e-02
   8.2290120e-02
   9.3999811e-02
   8.1622869e-02
   8.8323690e-02
   9.4858244e-02
   8.6720057e-02
   9.2646927e-02
   8.5759610e-02
   1.0573088e-01
   9.7824141e-02
   9.5608629e-02
   1.0197347e-01
   1.0109090e-01
   9.7622313e-02
   1.0428528e-01
   9.7712100e-02
   1.0896303e-01
   9.9192329e-02
   1.0322259e-01
   9.0644695e-02
   1.0800680e-01
   1.0979468e-01
   9.8616347e-02
   9.9587195e-02
   1.0514605e-01
   1.0990784e-01
   1.1312895e-01
   1.0800289e-01
   1.1395671e-01
   1.0995882e-01
   1.1393321e-01
   1.1515325e-01
   1.1454385e-01
   1.0527570e-01
   1.1295860e-01
   1.0894828e-01
   1.0679488e-01
   1.0887091e-01
   1.1535510e-01
   1.1755004e-01
   1.2652333e-01
   1.3945124e-01
   1.2843840e-01
   1.3618588e-01
   1.2848365e-01
   1.2265593e-01
   1.1994687e-01
   1.1717139e-01
   1.0979211e-01
   1.1331978e-01
   1.1835245e-01
   1.0768358e-01
   1.0873646e-01
   1.1269712e-01
   1.0841682e-01
   1.0597482e-01
   1.1388848e-01
   1.1771065e-01
   1.1293235e-01
   1.2145678e-01
   1.2556614e-01
   1.1064177e-01
   1.1562593e-01
   1.1216011e-01
   1.1254949e-01
   1.1224575e-01
   1.1958098e-01
   1.3204563e-01
   1.1840460e-01
   1.2732467e-01
   1.1817621e-01
   1.2142625e-01
   1.1707207e-01
   1.1904432e-01
   1.1766778e-01
   1.2727016e-01
   1.2168562e-01
   1.1815539e-01
   1.3095574e-01
   1.2348188e-01
   1.1062212e-01
   1.1234119e-01
   1.1327428e-01
   1.0445590e-01
   1.2298919e-01
   1.1188693e-01
   1.0874268e-01
   1.1446121e-01
   1.3191955e-01
   1.1248037e-01
   1.4563967e-01
   1.1837696e-01
   1.0223167e-01
   1.3317242e-01
   1.3014686e-01
   1.1797772e-01
   1.0323063e-01
   1.0945020e-01
   8.6443424e-02
   7.5059429e-02
   6.8941325e-02
   8.6547866e-02
   8.2049794e-02
   8.3275206e-02
   8.9488484e-02
   9.0551920e-02
   9.4956234e-02
   9.3707711e-02
   7.7111609e-02
   8.4849417e-02
   8.6585730e-02
   9.3902856e-02
   8.9101151e-02
   8.9335583e-02
   7.9847604e-02
   8.9543313e-02
   7.5126998e-02
   8.8289946e-02
   8.5939035e-02
   9.1208763e-02
   9.3893386e-02
   9.5365688e-02
   8.7029174e-02
   1.0740889e-01
   1.0564332e-01
   7.7667966e-02
   1.0000686e-01
   9.2838466e-02
   9.7034715e-02
   8.5875928e-02
   8.8158533e-02
   1.0051062e-01
   9.8422118e-02
   9.5058985e-02
   9.7704850e-02
   8.4737100e-02
   9.5700897e-02
   8.6413577e-02
   9.4871536e-02
   8.2832426e-02
   8.7720729e-02
   8.9547589e-02
   9.9658027e-02
   9.6416079e-02
   1.0413282e-01
   8.1723161e-02
   8.7179221e-02
   9.2013188e-02
   8.3048061e-02
   7.9131193e-02
   7.7944867e-02
   8.1208982e-02
   8.4681906e-02
   7.9121269e-02
   9.3225747e-02
   7.7527776e-02
   8.4578320e-02
   8.3533287e-02
   8.1178099e-02
   8.7342933e-02
   8.2818806e-02
   9.5496006e-02
   9.4056979e-02
   9.4664432e-02
   8.5007697e-02
   8.1635848e-02
   8.4425956e-02
   1.0183207e-01
   9.5653981e-02
   1.0167918e-01
   9.8825328e-02
   9.9550471e-02
   9.6698344e-02
   8.9996397e-02
   9.8844618e-02
   9.6164174e-02
   9.3276463e-02
   1.0252936e-01
   9.9044114e-02
   1.0270405e-01
   1.0008287e-01
   1.0736120e-01
   1.0270318e-01
   9.9477559e-02
   1.0391635e-01
   1.1305203e-01
   1.0624035e-01
   1.0622625e-01
   1.0578471e-01
   1.0036857e-01
   9.6955560e-02
   1.1173892e-01
   1.0336620e-01
   1.0680120e-01
   1.0522319e-01
   1.0445122e-01
   1.1971144e-01
   1.0302954e-01
   1.0868473e-01
   1.1946579e-01
   1.3168249e-01
   1.2620360e-01
   1.3955516e-01
   1.3428056e-01
   1.2904778e-01
   1.2305892e-01
   1.3073272e-01
   1.2758175e-01
   1.2477524e-01
   1.1666798e-01
   1.2208734e-01
   1.1812401e-01
   1.1314417e-01
   1.0933302e-01
   1.0856394e-01
   1.1157123e-01
   1.1273141e-01
   1.2032313e-01
   1.1053121e-01
   1.1016814e-01
   1.1444981e-01
   1.0704344e-01
   1.2435430e-01
   1.2013391e-01
   1.1548942e-01
   1.1063128e-01
   1.2075370e-01
   1.2090813e-01
   1.2350143e-01
   1.3378744e-01
   1.1782483e-01
   1.2163322e-01
   1.2194677e-01
   1.0911274e-01
   1.1347863e-01
   1.2130040e-01
   1.1584274e-01
   1.1424569e-01
   1.2563288e-01
   1.2916537e-01
   1.1842236e-01
   1.1933330e-01
   1.2065636e-01
   1.2868834e-01
   1.1022673e-01
   1.2334140e-01
   1.2649724e-01
   1.1900065e-01
   1.2200519e-01
   1.1535843e-01
   1.2385676e-01
   1.1853530e-01
   1.2099491e-01
   1.2545806e-01
   1.2629411e-01
   1.3129182e-01
   1.0710409e-01
   1.4585772e-01
   1.0693078e-01
   7.8903265e-02
   8.4602773e-02
   9.3660258e-02
   7.7409260e-02
   8.5223369e-02
   8.5520476e-02
   8.9461915e-02
   8.5187189e-02
   7.2122298e-02
   7.6893874e-02
   9.3057953e-02
   8.9787997e-02
   9.5715061e-02
   1.1328349e-01
   9.4554491e-02
   9.0221986e-02
   9.1162458e-02
   9.5801078e-02
   9.2862301e-02
   8.9461073e-02
   8.9990400e-02
   1.0636418e-01
   8.8753305e-02
   1.0404458e-01
   9.6101433e-02
   9.2488781e-02
   8.3359331e-02
   8.7010860e-02
   7.1335427e-02
   9.7181246e-02
   9.2069231e-02
   8.8009618e-02
   8.0903649e-02
   9.0404920e-02
   9.4771378e-02
   9.8151907e-02
   1.0539064e-01
   1.0203487e-01
   9.7339898e-02
   9.4052494e-02
   9.3743317e-02
   9.9667773e-02
   1.0105079e-01
   8.7996848e-02
   9.8036706e-02
   9.2943773e-02
   9.5397137e-02
   8.9756019e-02
   1.0513747e-01
   7.8993164e-02
   8.2806677e-02
   8.0064602e-02
   9.0223208e-02
   8.5001528e-02
   7.3635183e-02
   7.6594658e-02
   8.1334084e-02
   8.7286241e-02
   8.1165910e-02
   7.2478160e-02
   7.7335358e-02
   9.4540820e-02
   9.0003170e-02
   7.8212574e-02
   8.3510026e-02
   8.0384634e-02
   9.0136945e-02
   8.8913135e-02
   8.3719559e-02
   9.2769049e-02
   9.7119562e-02
   1.0582165e-01
   8.8297471e-02
   1.0126520e-01
   1.0264055e-01
   1.0726632e-01
   9.6844003e-02
   1.0190503e-01
   9.0219744e-02
   1.0386343e-01
   1.0181816e-01
   1.0009620e-01
   9.3446329e-02
   1.0287835e-01
   9.9361055e-02
   1.0291649e-01
   9.2549048e-02
   9.4381116e-02
   1.1229482e-01
   1.0270803e-01
   1.0803414e-01
   1.0486162e-01
   1.1427055e-01
   1.0007696e-01
   1.0604742e-01
   1.0439955e-01
   1.0693341e-01
   1.0436566e-01
   1.1127988e-01
   1.1285968e-01
   1.2860739e-01
   1.1564745e-01
   1.2166284e-01
   1.1859361e-01
   1.2280826e-01
   1.3448432e-01
   1.2583388e-01
   1.4061515e-01
   1.2438624e-01
   1.3141041e-01
   1.3098049e-01
   1.2316328e-01
   1.1677704e-01
   1.2102313e-01
   1.2558018e-01
   1.1694708e-01
   1.2606223e-01
   1.0394946e-01
   1.0920068e-01
   1.1226649e-01
   1.1020592e-01
   1.1513694e-01
   1.1646337e-01
   1.0484412e-01
   1.1085066e-01
   1.1572854e-01
   1.1664059e-01
   1.1001819e-01
   1.0719831e-01
   1.1121041e-01
   1.1634911e-01
   1.2424711e-01
   1.2009498e-01
   1.1111665e-01
   1.1543708e-01
   1.1605467e-01
   1.2256216e-01
   1.1236314e-01
   1.3269047e-01
   1.0841399e-01
   1.1947282e-01
   1.1664246e-01
   1.3595194e-01
   1.2310472e-01
   1.0458163e-01
   1.2868783e-01
   1.0968173e-01
   1.2080088e-01
   1.1894128e-01
   1.1873391e-01
   1.1148114e-01
   1.0625658e-01
   1.1015184e-01
   1.1688904e-01
   8.9673802e-02
   1.3517687e-01
   1.1685087e-01
   1.1115963e-01
   1.2749188e-01
   1.2260570e-01
   1.2167454e-01
   1.1777993e-01
   1.0156053e-01
   1.4857012e-01
   7.3263898e-02
   6.6902220e-02
   8.1011347e-02
   9.5691480e-02
   7.7130720e-02
   8.3782099e-02
   7.4197613e-02
   9.7441040e-02
   9.8295361e-02
   9.1636740e-02
   8.4868401e-02
   8.4580868e-02
   8.6322881e-02
   9.4516300e-02
   8.6198345e-02
   9.3313970e-02
   1.0249875e-01
   8.2468070e-02
   9.6600458e-02
   1.0487753e-01
   8.8346362e-02
   8.6218320e-02
   8.7213270e-02
   9.5382147e-02
   8.3625302e-02
   9.2022635e-02
   8.3885334e-02
   8.4458403e-02
   9.6359119e-02
   8.4694266e-02
   8.9201398e-02
   1.0230549e-01
   8.9412890e-02
   9.4935857e-02
   1.0729151e-01
   8.4052026e-02
   8.6516529e-02
   9.5747009e-02
   8.7556370e-02
   9.5503241e-02
   1.0149117e-01
   8.8302806e-02
   9.6384279e-02
   1.0457485e-01
   8.8305593e-02
   9.7657911e-02
   8.8114589e-02
   8.8438757e-02
   8.3047070e-02
   8.5512519e-02
   9.0115070e-02
   7.6481104e-02
   8.5150108e-02
   8.9979157e-02
   8.4154546e-02
   7.7862985e-02
   7.6996401e-02
   7.9976432e-02
   8.2637332e-02
   7.5134926e-02
   9.4277777e-02
   8.2044259e-02
   8.7245114e-02
   8.1772283e-02
   8.8526763e-02
   8.4449075e-02
   9.0121828e-02
   8.1348360e-02
   8.4536627e-02
   9.2712566e-02
   9.0409346e-02
   1.0887250e-01
   9.9331498e-02
   9.0715334e-02
   9.9753030e-02
   1.0054290e-01
   1.0416916e-01
   9.0707533e-02
   9.4573922e-02
   9.7721204e-02
   1.0079751e-01
   1.0144428e-01
   1.0480412e-01
   9.5863551e-02
   1.0243637e-01
   1.0386021e-01
   9.8611422e-02
   1.0340474e-01
   1.0533844e-01
   1.0588180e-01
   9.8060012e-02
   1.0451201e-01
   1.0652959e-01
   1.0243931e-01
   1.0405545e-01
   1.0040210e-01
   1.0470526e-01
   1.1201019e-01
   1.0640921e-01
   1.0694646e-01
   1.0491763e-01
   1.0932571e-01
   1.0147992e-01
   1.0964518e-01
   1.0599773e-01
   1.3402589e-01
   1.2419832e-01
   1.3843942e-01
   1.2725218e-01
   1.2983800e-01
   1.2918118e-01
   1.3948230e-01
   1.1774379e-01
   1.1740483e-01
   1.2139629e-01
   1.2076940e-01
   1.2611365e-01
   1.2423679e-01
   1.0594296e-01
   1.0537773e-01
   1.0743020e-01
   1.2153503e-01
   1.1668270e-01
   1.1550111e-01
   1.2046608e-01
   1.1204237e-01
   1.1837969e-01
   1.1168855e-01
   1.1323560e-01
   1.1428024e-01
   1.1317621e-01
   1.2760599e-01
   1.1368420e-01
   1.0590480e-01
   1.2436548e-01
   1.2751730e-01
   1.2211763e-01
   1.2540960e-01
   1.2325902e-01
   1.2108653e-01
   1.2073462e-01
   1.3272236e-01
   1.2422093e-01
   1.1750362e-01
   1.2382697e-01
   1.2164749e-01
   1.1509272e-01
   1.0978994e-01
   1.2271605e-01
   1.0720813e-01
   1.1354170e-01
   1.0981520e-01
   1.0981552e-01
   1.1685172e-01
   1.2704618e-01
   1.1143932e-01
   9.8346993e-02
   1.3356799e-01
   1.3760011e-01
   1.3041483e-01
   1.1487701e-01
   1.2064893e-01
   1.4938284e-01
   1.1982365e-01
   1.0809430e-01
   1.2835029e-01
   6.8536818e-02
   7.1153335e-02
   8.9878604e-02
   7.7621646e-02
   8.4098808e-02
   7.8288838e-02
   7.6031365e-02
   8.9881033e-02
   9.0993479e-02
   7.5335830e-02
   8.7724976e-02
   8.7045610e-02
   8.3510824e-02
   1.2650055e-01
   9.5467389e-02
   9.6350059e-02
   9.8292962e-02
   8.7027669e-02
   9.9967666e-02
   8.8536441e-02
   9.6439160e-02
   8.9948103e-02
   7.8419738e-02
   1.0837349e-01
   9.1006659e-02
   8.7897241e-02
   9.3369305e-02
   9.8540746e-02
   1.0145462e-01
   9.0195619e-02
   8.6932376e-02
   9.5330372e-02
   9.7509138e-02
   8.6504750e-02
   9.3869925e-02
   9.7999744e-02
   9.7910956e-02
   1.0830183e-01
   1.0335599e-01
   1.0370354e-01
   8.6548969e-02
   9.1302253e-02
   8.8218264e-02
   9.5058270e-02
   1.0193826e-01
   9.2103370e-02
   9.5403060e-02
   9.7569264e-02
   1.0808848e-01
   9.6140221e-02
   8.8544816e-02
   9.4893217e-02
   9.3705945e-02
   7.5328670e-02
   8.0387972e-02
   7.9578251e-02
   8.6360954e-02
   8.2964398e-02
   8.8447817e-02
   8.4803142e-02
   8.4856704e-02
   7.7692218e-02
   8.4521703e-02
   8.9599296e-02
   8.4206544e-02
   9.3208313e-02
   7.7916905e-02
   8.0609366e-02
   8.9071311e-02
   8.0971576e-02
   1.0289246e-01
   8.7253019e-02
   9.2348114e-02
   9.4432347e-02
   9.7042859e-02
   1.0674665e-01
   9.2102878e-02
   1.0659944e-01
   1.0863752e-01
   9.8896511e-02
   1.0154712e-01
   9.8389402e-02
   9.4029292e-02
   8.9061357e-02
   1.0602990e-01
   1.1215895e-01
   9.8408535e-02
   1.0159805e-01
   9.6440859e-02
   9.5045537e-02
   1.0119081e-01
   1.0440738e-01
   9.4414733e-02
   1.0859768e-01
   1.0222246e-01
   9.9769786e-02
   1.0518891e-01
   1.0350510e-01
   1.1335808e-01
   1.1463833e-01
   1.1473481e-01
   1.0895324e-01
   1.0969470e-01
   1.1380746e-01
   1.0476900e-01
   1.1179450e-01
   1.1025046e-01
   1.1982280e-01
   1.3964726e-01
   1.3154325e-01
   1.2988766e-01
   1.2173156e-01
   1.2100363e-01
   1.3129014e-01
   1.2919687e-01
   1.1577358e-01
   1.1612263e-01
   1.2583403e-01
   1.1677432e-01
   1.1454120e-01
   1.1206695e-01
   1.1700272e-01
   1.1737848e-01
   1.1022010e-01
   1.0570937e-01
   1.2971567e-01
   1.1475319e-01
   1.1707235e-01
   1.2126857e-01
   1.1372262e-01
   1.1512254e-01
   1.1184268e-01
   1.2256854e-01
   1.1301383e-01
   1.1443895e-01
   1.2250906e-01
   1.1696605e-01
   1.1892694e-01
   1.1715813e-01
   1.1812075e-01
   1.2490284e-01
   1.2580989e-01
   1.2167827e-01
   1.1085649e-01
   1.1105405e-01
   1.1225409e-01
   1.2038320e-01
   1.2821053e-01
   1.0906296e-01
   1.2098356e-01
   1.1557724e-01
   1.0663564e-01
   1.2056646e-01
   1.1933094e-01
   1.2237119e-01
   1.1935622e-01
   1.0793558e-01
   1.1836025e-01
   1.1967302e-01
   1.0127933e-01
   1.0880752e-01
   1.3010232e-01
   1.1453477e-01
   1.1909649e-01
   1.5264055e-01
   1.2863617e-01
   1.1962293e-01
   1.4972104e-01
   1.2078131e-01
   1.1607341e-01
   7.2205916e-02
   7.8323238e-02
   8.7956317e-02
   8.6113542e-02
   8.4041953e-02
   8.7184526e-02
   8.5982949e-02
   7.7728227e-02
   9.3545370e-02
   9.4095461e-02
   9.2558660e-02
   9.9377006e-02
   9.7683199e-02
   1.2661013e-01
   1.0472160e-01
   1.0928085e-01
   9.3615353e-02
   9.7647920e-02
   9.1558360e-02
   9.5091350e-02
   9.8084554e-02
   8.7016627e-02
   9.1533020e-02
   9.0300582e-02
   9.4090663e-02
   7.8953274e-02
   8.6633854e-02
   9.0594843e-02
   9.1511421e-02
   1.0179000e-01
   8.7936386e-02
   1.0419363e-01
   8.9282848e-02
   9.1918454e-02
   8.9338996e-02
   8.8273607e-02
   1.0251236e-01
   8.9433759e-02
   9.7287960e-02
   8.9119129e-02
   9.3757048e-02
   1.0177203e-01
   9.2040390e-02
   9.4553694e-02
   8.2745865e-02
   9.7431920e-02
   1.0115360e-01
   7.6630257e-02
   1.0331178e-01
   8.5471042e-02
   8.6445712e-02
   7.9361357e-02
   8.2224011e-02
   8.2631357e-02
   8.9057460e-02
   8.8893972e-02
   8.0359787e-02
   8.6272135e-02
   8.9002661e-02
   8.9586154e-02
   9.0835892e-02
   8.9364514e-02
   7.8472272e-02
   8.9654960e-02
   9.0456456e-02
   8.9071378e-02
   9.0128571e-02
   8.7881126e-02
   8.9195326e-02
   1.0865438e-01
   9.9075854e-02
   8.8519074e-02
   9.2010833e-02
   9.7323343e-02
   1.1055756e-01
   1.0529128e-01
   9.6853495e-02
   9.9800959e-02
   9.4755679e-02
   9.4600558e-02
   9.3616016e-02
   1.0101491e-01
   9.5503464e-02
   9.3790270e-02
   1.0107508e-01
   1.0731982e-01
   1.0385890e-01
   1.0633343e-01
   9.4216809e-02
   1.0189880e-01
   1.1163089e-01
   9.8073892e-02
   1.0309186e-01
   1.0496158e-01
   9.8356582e-02
   1.0280525e-01
   1.0175460e-01
   1.0598747e-01
   1.0785830e-01
   1.1897215e-01
   1.0854748e-01
   1.1021827e-01
   1.1026991e-01
   1.1177786e-01
   1.1292254e-01
   1.1485415e-01
   1.2692882e-01
   1.2390980e-01
   1.1595152e-01
   1.3275966e-01
   1.3118267e-01
   1.3007252e-01
   1.3333680e-01
   1.3478310e-01
   1.2401873e-01
   1.2460742e-01
   1.3303228e-01
   1.1905934e-01
   1.2325971e-01
   1.1902920e-01
   1.1469860e-01
   1.1113502e-01
   1.1269093e-01
   1.1706353e-01
   1.0588795e-01
   1.0564847e-01
   1.1859036e-01
   1.1802153e-01
   1.1849666e-01
   1.1606304e-01
   1.1422233e-01
   1.3225558e-01
   1.2415987e-01
   1.1682825e-01
   1.1202192e-01
   1.1504423e-01
   1.2561053e-01
   1.2537597e-01
   1.2172548e-01
   1.1613171e-01
   1.1695223e-01
   1.0601056e-01
   1.0996532e-01
   1.1620796e-01
   1.0935962e-01
   1.0933296e-01
   1.2141831e-01
   1.2230091e-01
   1.2267181e-01
   1.2276255e-01
   1.0848400e-01
   1.0833576e-01
   1.2313702e-01
   1.2352987e-01
   1.1346880e-01
   1.1401539e-01
   1.1670122e-01
   1.0988130e-01
   1.1891966e-01
   1.0136290e-01
   1.2044425e-01
   1.1217352e-01
   1.1860326e-01
   1.1274019e-01
   1.1702415e-01
   1.1763530e-01
   1.2583515e-01
   1.1045907e-01
   1.1376894e-01
   1.6878910e-01
   1.1532665e-01
   8.3087519e-02
   8.4245659e-02
   8.1745103e-02
   9.1431297e-02
   9.3971543e-02
   7.3857561e-02
   7.0771091e-02
   9.1938071e-02
   8.2473867e-02
   9.2218459e-02
   8.3436802e-02
   8.6604655e-02
   7.6340094e-02
   8.9174256e-02
   9.6385896e-02
   1.0218786e-01
   1.0147307e-01
   9.0810001e-02
   9.1913961e-02
   9.1233067e-02
   1.0278580e-01
   7.8275248e-02
   7.2947673e-02
   9.2975423e-02
   8.8940218e-02
   1.0075599e-01
   9.7990960e-02
   9.7159319e-02
   8.9108199e-02
   9.4272479e-02
   1.0413245e-01
   9.6132517e-02
   1.1412714e-01
   7.7953473e-02
   1.0388349e-01
   9.9441960e-02
   9.4210848e-02
   1.1103392e-01
   9.1166370e-02
   1.0165339e-01
   9.3640603e-02
   9.3855329e-02
   8.9184962e-02
   9.9047013e-02
   9.3949698e-02
   9.1744997e-02
   1.0662878e-01
   9.7656183e-02
   8.6092651e-02
   9.2196457e-02
   7.4896269e-02
   8.7612569e-02
   8.3470091e-02
   7.9626404e-02
   8.8884003e-02
   8.8928327e-02
   8.1699006e-02
   8.8320956e-02
   8.3539821e-02
   9.0899765e-02
   9.1227725e-02
   8.0079168e-02
   8.4943905e-02
   9.5912248e-02
   7.9080328e-02
   8.3940223e-02
   8.4072717e-02
   9.2639089e-02
   9.4229691e-02
   8.8228106e-02
   1.0443022e-01
   1.1068257e-01
   9.7587086e-02
   9.6354745e-02
   9.0900309e-02
   1.0051789e-01
   8.9430258e-02
   9.9469796e-02
   1.0063413e-01
   9.4220780e-02
   9.3744963e-02
   9.1839850e-02
   9.8030850e-02
   9.8796070e-02
   1.1167165e-01
   1.1184067e-01
   9.7992413e-02
   1.1448216e-01
   1.0372885e-01
   1.0236928e-01
   1.0494196e-01
   1.1382533e-01
   9.8815285e-02
   1.0876176e-01
   1.2102059e-01
   9.9435642e-02
   1.1009139e-01
   1.0906875e-01
   1.1268018e-01
   1.0573310e-01
   1.1322900e-01
   1.1078624e-01
   1.0920930e-01
   1.1837291e-01
   1.1673448e-01
   1.2211495e-01
   1.0987602e-01
   1.1818576e-01
   1.1791407e-01
   1.3228466e-01
   1.1496197e-01
   1.2774877e-01
   1.2857038e-01
   1.2403090e-01
   1.1711933e-01
   1.3812537e-01
   1.2888967e-01
   1.3163051e-01
   1.2871584e-01
   1.2133084e-01
   1.1833686e-01
   1.0679564e-01
   1.1112649e-01
   1.2798411e-01
   1.1637456e-01
   1.1743905e-01
   1.2097017e-01
   1.1308495e-01
   1.1161985e-01
   1.1560580e-01
   1.2336639e-01
   1.1374392e-01
   1.2211552e-01
   1.1414770e-01
   1.3413265e-01
   1.2231673e-01
   1.1824572e-01
   1.2242829e-01
   1.1798848e-01
   1.1469505e-01
   1.1129178e-01
   1.2036117e-01
   1.1776554e-01
   1.2527071e-01
   1.0117041e-01
   1.1128499e-01
   1.1719988e-01
   1.2060139e-01
   1.2002781e-01
   1.2624311e-01
   1.1235259e-01
   1.2668571e-01
   1.1292225e-01
   1.1627110e-01
   1.2321601e-01
   1.0847719e-01
   1.1370209e-01
   1.2305348e-01
   1.4024507e-01
   1.1367778e-01
   1.1221943e-01
   1.4508204e-01
   1.1496001e-01
   1.3742989e-01
   1.4020841e-01
   1.3535774e-01
   1.1611967e-01
   1.1577018e-01
   1.3894239e-01
   1.5347525e-01
   1.0951479e-01
   7.1202941e-02
   7.2739273e-02
   7.5216398e-02
   7.6192409e-02
   8.2646564e-02
   8.9241952e-02
   9.0800248e-02
   8.8415682e-02
   8.5927553e-02
   9.0490669e-02
   1.1046582e-01
   1.1062834e-01
   9.2410259e-02
   1.2224363e-01
   9.5466055e-02
   8.8508539e-02
   1.1026290e-01
   1.1472320e-01
   9.0992637e-02
   7.9306059e-02
   7.9598770e-02
   8.7248176e-02
   9.6743502e-02
   8.8479690e-02
   9.2767648e-02
   8.9014620e-02
   8.6993605e-02
   8.5065611e-02
   1.0202402e-01
   9.1148868e-02
   8.7426558e-02
   1.0155854e-01
   9.7243339e-02
   8.8986821e-02
   9.2385888e-02
   1.0451791e-01
   8.8579588e-02
   1.1268573e-01
   9.2921361e-02
   9.0101220e-02
   9.9442966e-02
   1.0145894e-01
   9.6944757e-02
   9.3317136e-02
   1.1412467e-01
   1.1072920e-01
   9.3212575e-02
   8.5465647e-02
   1.0112237e-01
   8.1435874e-02
   8.6399063e-02
   9.0127856e-02
   8.1898354e-02
   8.6996615e-02
   9.1944322e-02
   9.1207877e-02
   8.6106889e-02
   8.5279040e-02
   8.8535666e-02
   9.2432909e-02
   8.8188916e-02
   8.1156775e-02
   8.8598430e-02
   8.7810516e-02
   7.9869948e-02
   9.3456261e-02
   8.2341358e-02
   8.9534387e-02
   9.2092276e-02
   9.8528214e-02
   9.1998272e-02
   9.3102016e-02
   9.7454950e-02
   8.7937973e-02
   9.0964526e-02
   9.3860902e-02
   9.5425643e-02
   8.9834943e-02
   8.4252469e-02
   1.0312336e-01
   1.0858895e-01
   9.6193120e-02
   1.0316247e-01
   1.0466753e-01
   1.0640176e-01
   1.1422636e-01
   1.0637400e-01
   1.1322453e-01
   9.5737480e-02
   9.8795332e-02
   9.9201716e-02
   1.0365401e-01
   1.0618907e-01
   1.0453964e-01
   9.9107638e-02
   1.0156627e-01
   1.0098736e-01
   1.1056261e-01
   1.0796796e-01
   1.0945340e-01
   1.1347844e-01
   1.1261903e-01
   1.0915767e-01
   1.1007894e-01
   1.0876226e-01
   1.1331764e-01
   1.1323085e-01
   1.3249533e-01
   1.3633254e-01
   1.2847510e-01
   1.2439052e-01
   1.2299179e-01
   1.3144562e-01
   1.1618134e-01
   1.2703596e-01
   1.1538550e-01
   1.1606398e-01
   1.2674938e-01
   1.1999943e-01
   1.1570919e-01
   1.1065606e-01
   1.1610820e-01
   1.1249541e-01
   1.1770898e-01
   1.1820201e-01
   1.3091344e-01
   1.2414296e-01
   1.1627954e-01
   1.1900920e-01
   1.1870240e-01
   1.0537920e-01
   1.1747447e-01
   1.1746870e-01
   1.2828729e-01
   1.1283203e-01
   1.2602463e-01
   1.2251581e-01
   1.2819262e-01
   1.2661786e-01
   1.2474006e-01
   1.3900052e-01
   1.1542363e-01
   1.1308005e-01
   1.0797971e-01
   1.1819112e-01
   1.1013815e-01
   1.1389693e-01
   1.1358123e-01
   1.2598322e-01
   1.0561343e-01
   1.1761674e-01
   1.0802078e-01
   1.0780302e-01
   1.1119033e-01
   1.0977380e-01
   1.0005407e-01
   1.1478176e-01
   1.2168983e-01
   1.2156033e-01
   1.0701072e-01
   1.2974624e-01
   1.1278401e-01
   1.1422642e-01
   1.2994681e-01
   1.2227122e-01
   1.1443467e-01
   1.1760148e-01
   1.3183759e-01
   1.1123865e-01
   1.3612223e-01
   1.2729706e-01
   1.2327611e-01
   7.5061947e-02
   7.2108842e-02
   9.9382520e-02
   7.8041978e-02
   8.9533105e-02
   9.1653630e-02
   8.1417955e-02
   7.5771026e-02
   8.2394913e-02
   9.4298176e-02
   8.4984049e-02
   8.8681117e-02
   8.0964081e-02
   9.7551644e-02
   8.7340869e-02
   8.9677036e-02
   7.7428028e-02
   8.2720213e-02
   9.7358011e-02
   1.0363501e-01
   7.6245554e-02
   8.8942617e-02
   9.3069427e-02
   7.8236178e-02
   1.0387344e-01
   8.7981336e-02
   1.0968871e-01
   8.2803331e-02
   9.9739723e-02
   9.4812661e-02
   9.7381480e-02
   9.7166978e-02
   9.6466005e-02
   8.8952594e-02
   1.0793101e-01
   9.7727016e-02
   1.1300779e-01
   1.0946070e-01
   9.6422508e-02
   9.8687403e-02
   1.1947226e-01
   1.0774602e-01
   9.0754718e-02
   1.0919375e-01
   8.7063074e-02
   9.1900758e-02
   9.7560152e-02
   9.4886817e-02
   8.8719629e-02
   9.5360093e-02
   8.6253516e-02
   8.0638990e-02
   7.7505805e-02
   8.9836977e-02
   8.7922141e-02
   8.2055531e-02
   9.2785709e-02
   9.3275182e-02
   9.3590841e-02
   9.6443929e-02
   9.2000715e-02
   8.8637970e-02
   8.9861467e-02
   8.0421872e-02
   9.1970645e-02
   8.6145073e-02
   8.7247893e-02
   8.1408791e-02
   8.9292645e-02
   8.8919722e-02
   8.6054966e-02
   7.9783797e-02
   9.4397947e-02
   9.1213800e-02
   9.7704194e-02
   1.0094952e-01
   1.0247922e-01
   9.4324648e-02
   9.1235138e-02
   9.5243514e-02
   9.6149974e-02
   9.1788009e-02
   1.0263199e-01
   1.0816731e-01
   1.0589966e-01
   1.0180818e-01
   9.9753268e-02
   1.0505465e-01
   1.0350581e-01
   9.4736457e-02
   1.0970831e-01
   1.0877951e-01
   1.0459910e-01
   1.0129453e-01
   1.0473751e-01
   9.7974338e-02
   1.1559495e-01
   1.1363690e-01
   1.0926858e-01
   9.9019960e-02
   1.0872590e-01
   1.1161942e-01
   1.1274748e-01
   1.1224916e-01
   1.2349728e-01
   1.0856596e-01
   1.1125060e-01
   1.2689053e-01
   1.2582619e-01
   1.2749030e-01
   1.2933525e-01
   1.3677981e-01
   1.2267922e-01
   1.2976873e-01
   1.2993936e-01
   1.1558457e-01
   1.2117244e-01
   1.2062356e-01
   1.1622187e-01
   1.2527661e-01
   1.1067756e-01
   1.1417946e-01
   1.1379199e-01
   1.1378668e-01
   1.1053681e-01
   1.2271251e-01
   1.2626638e-01
   1.1986878e-01
   1.1809491e-01
   1.1448430e-01
   1.2664531e-01
   1.3473907e-01
   1.2243762e-01
   1.1404922e-01
   1.1389400e-01
   1.2873209e-01
   1.1217571e-01
   1.2346398e-01
   1.1989831e-01
   1.2899718e-01
   1.2295227e-01
   1.2084009e-01
   1.1990403e-01
   1.1908852e-01
   1.0969800e-01
   1.2069476e-01
   1.2041230e-01
   1.1960363e-01
   1.1909110e-01
   1.1374773e-01
   1.1682251e-01
   1.1652379e-01
   1.2062419e-01
   1.1444592e-01
   1.0041094e-01
   1.0074382e-01
   1.2435182e-01
   1.1677812e-01
   1.2137907e-01
   1.1459684e-01
   1.5907219e-01
   1.3079603e-01
   1.2693618e-01
   1.2305473e-01
   1.7180578e-01
   1.3605455e-01
   1.1186104e-01
   1.1862717e-01
   1.0789369e-01
   9.9422820e-02
   1.4716804e-01
   1.1995410e-01
   1.3791627e-01
   8.3945721e-02
   7.3999353e-02
   7.7960953e-02
   9.5486648e-02
   7.3693484e-02
   6.5907829e-02
   8.6459793e-02
   8.1052028e-02
   8.1026480e-02
   8.8434756e-02
   9.5489226e-02
   8.7300502e-02
   8.8747807e-02
   9.6171528e-02
   8.7891147e-02
   8.9876533e-02
   8.6920090e-02
   9.8115332e-02
   9.4325691e-02
   1.0127494e-01
   7.6558828e-02
   9.5699005e-02
   1.0465592e-01
   8.7496012e-02
   9.9235691e-02
   9.3321517e-02
   8.8368557e-02
   8.7491386e-02
   8.3828680e-02
   1.0494012e-01
   8.9828171e-02
   9.6239701e-02
   8.2759805e-02
   8.1984028e-02
   9.4051175e-02
   9.2417367e-02
   1.0144240e-01
   9.9456340e-02
   1.0206912e-01
   9.1910414e-02
   9.5113523e-02
   9.9544585e-02
   1.0243619e-01
   1.0066789e-01
   9.4236210e-02
   1.0692687e-01
   8.8916279e-02
   7.8980990e-02
   8.1710123e-02
   7.6537661e-02
   7.6035924e-02
   8.5052021e-02
   8.2226738e-02
   8.1495889e-02
   8.5354425e-02
   9.6388213e-02
   9.2353068e-02
   9.3228459e-02
   8.6227693e-02
   1.0482851e-01
   9.5156074e-02
   7.9734072e-02
   9.7007357e-02
   9.2470527e-02
   8.7257177e-02
   7.9291806e-02
   9.0440266e-02
   9.1518708e-02
   1.0362938e-01
   9.8745853e-02
   8.6894698e-02
   8.4048860e-02
   9.6600965e-02
   9.1818042e-02
   1.0202215e-01
   9.5869780e-02
   1.0038948e-01
   1.0616471e-01
   1.1484557e-01
   1.0040902e-01
   1.0629853e-01
   1.0107596e-01
   1.0141851e-01
   1.1457759e-01
   1.0618316e-01
   1.0289856e-01
   1.0152113e-01
   1.0424193e-01
   1.0882947e-01
   1.0315672e-01
   9.9620141e-02
   1.0097244e-01
   1.1831766e-01
   9.8173693e-02
   1.1543234e-01
   1.0051666e-01
   1.0291202e-01
   1.1440191e-01
   1.1108207e-01
   1.1445396e-01
   1.1100775e-01
   1.1309870e-01
   1.1396072e-01
   1.0991948e-01
   1.1344937e-01
   1.1530126e-01
   1.2087170e-01
   1.1762739e-01
   1.2163375e-01
   1.2482154e-01
   1.1952377e-01
   1.1762860e-01
   1.2125868e-01
   1.2939207e-01
   1.2050935e-01
   1.2451394e-01
   1.2419809e-01
   1.0460014e-01
   1.1712520e-01
   1.1901243e-01
   1.3113086e-01
   1.1493547e-01
   1.1213838e-01
   1.2132023e-01
   1.2323812e-01
   1.1318468e-01
   1.1705811e-01
   1.2596914e-01
   1.1994678e-01
   1.2457988e-01
   1.3183959e-01
   1.2917905e-01
   1.1776137e-01
   1.2656398e-01
   1.3390258e-01
   1.2538458e-01
   1.2411775e-01
   1.2456588e-01
   1.3143615e-01
   1.2021676e-01
   1.2430408e-01
   1.1546945e-01
   1.0466258e-01
   1.2142507e-01
   1.1647861e-01
   1.2158888e-01
   1.1405238e-01
   1.0500443e-01
   1.1109807e-01
   1.1660224e-01
   1.1406655e-01
   1.2038323e-01
   1.2224133e-01
   1.0854223e-01
   1.0527502e-01
   1.2877283e-01
   1.1740520e-01
   1.2153561e-01
   1.1751097e-01
   1.3861440e-01
   1.3855472e-01
   1.1572178e-01
   1.1623026e-01
   1.2356624e-01
   1.2309355e-01
   1.1485040e-01
   1.5004544e-01
   1.1199543e-01
   1.3390182e-01
   1.2238204e-01
   1.7082234e-01
   1.3716805e-01
   1.0717219e-01
   9.3014039e-02
   7.9757817e-02
   1.0720732e-01
   8.9777783e-02
   7.4945696e-02
   7.6320164e-02
   8.8831820e-02
   8.3823591e-02
   8.7783232e-02
   1.0641362e-01
   8.4518366e-02
   8.9941025e-02
   9.9391945e-02
   9.4062872e-02
   9.3129113e-02
   8.2517050e-02
   1.0360363e-01
   9.3294732e-02
   9.6735202e-02
   1.0192858e-01
   1.0664890e-01
   8.5548855e-02
   9.5600963e-02
   9.3769513e-02
   9.0405539e-02
   9.8823987e-02
   9.4423868e-02
   9.1797948e-02
   9.4381869e-02
   1.0713038e-01
   9.7937763e-02
   8.4879629e-02
   1.1326447e-01
   9.4123036e-02
   8.6045660e-02
   8.9217998e-02
   9.4994731e-02
   1.0019168e-01
   1.0286780e-01
   1.0263418e-01
   1.0511588e-01
   9.7121447e-02
   9.1445804e-02
   9.3684316e-02
   9.5220283e-02
   8.6707704e-02
   8.6826429e-02
   7.9286270e-02
   8.4764138e-02
   7.6378360e-02
   7.6781951e-02
   8.4069058e-02
   7.9746768e-02
   9.4451144e-02
   8.4843814e-02
   9.1445781e-02
   9.1274098e-02
   8.4383078e-02
   9.7753547e-02
   9.6505009e-02
   9.0414733e-02
   9.2711180e-02
   9.2894055e-02
   9.6152529e-02
   9.7587027e-02
   1.0448726e-01
   9.2277370e-02
   8.8026807e-02
   9.0127662e-02
   1.0043743e-01
   9.6188150e-02
   9.3883850e-02
   9.6128486e-02
   1.0127278e-01
   9.9643983e-02
   1.0017425e-01
   8.9576639e-02
   9.7811013e-02
   1.0137855e-01
   1.0088205e-01
   9.8720193e-02
   1.0868117e-01
   1.0351029e-01
   9.9385977e-02
   1.0011286e-01
   1.0373505e-01
   1.0504232e-01
   1.0597744e-01
   1.0318825e-01
   1.0338816e-01
   1.0000299e-01
   1.1024583e-01
   1.0739538e-01
   9.5740013e-02
   1.0044194e-01
   1.1205759e-01
   1.0781174e-01
   1.1217332e-01
   1.0343841e-01
   1.0502094e-01
   1.0190952e-01
   1.0609600e-01
   1.1470743e-01
   1.0785812e-01
   1.1442365e-01
   1.1698241e-01
   1.1823085e-01
   1.3069940e-01
   1.2933123e-01
   1.2181062e-01
   1.3596840e-01
   1.1690132e-01
   1.2877867e-01
   1.1762658e-01
   1.1207762e-01
   1.2632273e-01
   1.1239406e-01
   1.1766911e-01
   1.2404619e-01
   1.2609118e-01
   1.1652780e-01
   1.0919651e-01
   1.2185283e-01
   1.1594302e-01
   1.1579768e-01
   1.2828101e-01
   1.1656640e-01
   1.2150672e-01
   1.3480003e-01
   1.3107270e-01
   1.1912610e-01
   1.2191303e-01
   1.2185835e-01
   1.1566382e-01
   1.2071474e-01
   1.2140134e-01
   1.2051751e-01
   1.2874165e-01
   1.2621050e-01
   1.2042380e-01
   1.1774687e-01
   1.1227761e-01
   1.1391854e-01
   1.1896631e-01
   1.2931304e-01
   1.1178365e-01
   1.0957360e-01
   1.1136476e-01
   1.1784301e-01
   1.0977766e-01
   1.0147794e-01
   1.1454894e-01
   1.2004261e-01
   1.0634902e-01
   1.0461976e-01
   1.3290140e-01
   1.2064994e-01
   1.1653297e-01
   1.1983357e-01
   1.4755306e-01
   1.1876868e-01
   1.2549515e-01
   1.3534577e-01
   1.3365385e-01
   1.2628523e-01
   1.1155067e-01
   1.3662677e-01
   1.3843821e-01
   1.5974067e-01
   1.1782587e-01
   1.7662969e-01
   1.2428242e-01
   1.3378605e-01
   1.1146436e-01
   9.6514702e-02
   1.0189217e-01
   1.0141242e-01
   8.1549749e-02
   8.9345954e-02
   9.7965740e-02
   8.1687927e-02
   8.8735148e-02
   1.0064703e-01
   8.6519733e-02
   9.1267794e-02
   1.0163254e-01
   8.7350167e-02
   8.0694087e-02
   8.6338632e-02
   1.0250524e-01
   9.3124732e-02
   9.1735840e-02
   8.8379458e-02
   8.2430229e-02
   8.7301113e-02
   9.0897128e-02
   9.3976483e-02
   9.0908967e-02
   9.2049398e-02
   1.0457861e-01
   9.0122029e-02
   9.9358611e-02
   1.0093781e-01
   1.0128441e-01
   1.0418356e-01
   8.4968761e-02
   1.0245077e-01
   9.7049490e-02
   9.6795470e-02
   1.0667779e-01
   8.6986236e-02
   9.5295087e-02
   9.7192556e-02
   1.0247144e-01
   1.0038432e-01
   8.1909373e-02
   9.0098619e-02
   8.9805111e-02
   1.0789324e-01
   8.6799666e-02
   8.4269062e-02
   9.5802933e-02
   9.1916651e-02
   7.7982165e-02
   9.3803026e-02
   7.8012533e-02
   8.7225780e-02
   8.8120006e-02
   9.6044362e-02
   8.6192243e-02
   8.6958505e-02
   9.7424015e-02
   8.7370805e-02
   9.6464485e-02
   1.0000849e-01
   9.3105987e-02
   9.6657932e-02
   9.2952535e-02
   9.4516374e-02
   8.9356393e-02
   9.4078310e-02
   8.7400302e-02
   9.5059253e-02
   9.9387445e-02
   1.0365731e-01
   8.8476442e-02
   9.1622248e-02
   9.9064454e-02
   1.0211225e-01
   9.8786578e-02
   1.0506203e-01
   1.0182819e-01
   9.9998213e-02
   1.0374990e-01
   1.0909273e-01
   1.0864832e-01
   1.0634153e-01
   1.1022928e-01
   1.0385086e-01
   1.0424591e-01
   1.0852133e-01
   1.0889374e-01
   9.8492213e-02
   9.7622596e-02
   1.0265991e-01
   1.1137357e-01
   1.1147298e-01
   1.1196037e-01
   1.1131551e-01
   1.1096589e-01
   1.1665759e-01
   1.0399440e-01
   1.2081998e-01
   1.0911112e-01
   1.2176814e-01
   1.1660016e-01
   1.2213004e-01
   1.3221858e-01
   1.3866462e-01
   1.2266630e-01
   1.2591963e-01
   1.2904727e-01
   1.3095693e-01
   1.1939826e-01
   1.2697659e-01
   1.1256929e-01
   1.1471899e-01
   1.2199146e-01
   1.2914295e-01
   1.1991342e-01
   1.2039164e-01
   1.2185300e-01
   1.2236781e-01
   1.1816461e-01
   1.2388042e-01
   1.2153173e-01
   1.2359170e-01
   1.1095355e-01
   1.2355328e-01
   1.1787116e-01
   1.2257393e-01
   1.1398599e-01
   1.3017038e-01
   1.2455242e-01
   1.2569132e-01
   1.3559109e-01
   1.2971328e-01
   1.3103820e-01
   1.2897085e-01
   1.3171686e-01
   1.3197672e-01
   1.2317802e-01
   1.1227337e-01
   1.1923409e-01
   1.1601056e-01
   1.1656102e-01
   1.0881493e-01
   1.0873143e-01
   1.0655669e-01
   1.0733631e-01
   1.0497011e-01
   1.1552142e-01
   1.2100197e-01
   1.1286525e-01
   1.2687865e-01
   1.2063611e-01
   1.1538474e-01
   1.1541412e-01
   1.2655014e-01
   1.1474929e-01
   1.1184715e-01
   1.4966932e-01
   1.0588399e-01
   1.3695504e-01
   1.1637022e-01
   1.0498707e-01
   1.2478203e-01
   1.0601763e-01
   1.1756331e-01
   1.3583134e-01
   1.4189959e-01
   1.1171103e-01
   9.1632746e-02
   1.3047723e-01
   1.4126034e-01
   8.9025706e-02
   9.7805314e-02
   8.1695497e-02
   8.6433105e-02
   8.9306697e-02
   9.6620098e-02
   9.1451354e-02
   9.0882912e-02
   7.2733141e-02
   1.0477682e-01
   9.1204643e-02
   9.5658064e-02
   1.1860613e-01
   9.0727724e-02
   8.0172494e-02
   7.3936559e-02
   9.8952696e-02
   8.7968737e-02
   8.1160225e-02
   8.6914413e-02
   1.0486700e-01
   9.4697416e-02
   9.4093531e-02
   7.9515524e-02
   8.7102294e-02
   1.0038798e-01
   1.0223607e-01
   1.0438905e-01
   9.1150731e-02
   8.6419225e-02
   9.7013436e-02
   9.3564741e-02
   9.0349466e-02
   9.8164409e-02
   9.8701529e-02
   1.0362188e-01
   1.0126223e-01
   8.7398112e-02
   8.8732161e-02
   1.0303247e-01
   9.9656969e-02
   8.6371094e-02
   9.9934824e-02
   9.0084374e-02
   9.6573375e-02
   8.6785130e-02
   8.6540021e-02
   8.3868243e-02
   7.7550061e-02
   7.9272866e-02
   8.7550059e-02
   1.0102520e-01
   7.7482000e-02
   9.8291263e-02
   9.2716895e-02
   8.7921388e-02
   9.2671216e-02
   9.5834002e-02
   1.0177155e-01
   9.5770389e-02
   9.5983915e-02
   8.7952726e-02
   9.5761918e-02
   9.0012349e-02
   9.0738550e-02
   8.6023621e-02
   8.6412124e-02
   9.5831014e-02
   9.7443759e-02
   9.3629166e-02
   9.8805316e-02
   1.0498082e-01
   1.0124758e-01
   8.6522460e-02
   1.0182612e-01
   1.0366536e-01
   1.1032218e-01
   1.0553698e-01
   9.3410797e-02
   9.0730011e-02
   1.0578158e-01
   1.0120633e-01
   9.9776573e-02
   1.0755660e-01
   1.1005055e-01
   1.1225263e-01
   1.1200956e-01
   1.0859662e-01
   1.0306287e-01
   9.4818853e-02
   1.0014542e-01
   1.1225703e-01
   1.1056737e-01
   1.0049820e-01
   1.0935646e-01
   1.0930171e-01
   1.1292911e-01
   1.1354861e-01
   1.1318939e-01
   1.1072936e-01
   1.2189721e-01
   1.1852251e-01
   1.1866754e-01
   1.3744073e-01
   1.3029948e-01
   1.1887900e-01
   1.2381109e-01
   1.2445789e-01
   1.2513666e-01
   1.3567151e-01
   1.3130790e-01
   1.2197456e-01
   1.1910225e-01
   1.2061252e-01
   1.2045600e-01
   1.3363975e-01
   1.2549721e-01
   1.1963604e-01
   1.1879224e-01
   1.2716080e-01
   1.2769757e-01
   1.2765595e-01
   1.2640749e-01
   1.2459161e-01
   1.2075038e-01
   1.2350181e-01
   1.2228124e-01
   1.2560400e-01
   1.2203939e-01
   1.2440505e-01
   1.2986732e-01
   1.2766005e-01
   1.3584009e-01
   1.1623099e-01
   1.2418306e-01
   1.2043075e-01
   1.1274751e-01
   1.3454330e-01
   1.1559329e-01
   1.2506297e-01
   1.0241289e-01
   1.1138678e-01
   1.1694121e-01
   1.1392304e-01
   1.1167306e-01
   1.0999496e-01
   1.2676999e-01
   1.3038476e-01
   1.2344717e-01
   1.2663780e-01
   1.3089722e-01
   1.2878174e-01
   1.1842736e-01
   1.2237900e-01
   1.3271479e-01
   1.1446621e-01
   1.3277225e-01
   1.2231085e-01
   1.2224214e-01
   1.2594518e-01
   1.1141746e-01
   1.3359316e-01
   9.9597298e-02
   1.4462422e-01
   1.0110085e-01
   1.3120818e-01
   1.4749488e-01
   1.2053128e-01
   1.0896596e-01
   1.2583967e-01
   9.1066957e-02
   8.5811250e-02
   8.0872998e-02
   8.3268747e-02
   1.0558413e-01
   1.0054591e-01
   9.7458445e-02
   8.0052063e-02
   9.4402604e-02
   9.6061811e-02
   1.0858620e-01
   9.5050171e-02
   8.8116512e-02
   8.8480897e-02
   9.3597941e-02
   1.1771804e-01
   1.0938955e-01
   9.9754572e-02
   9.2825972e-02
   9.4491147e-02
   1.0069681e-01
   9.1654323e-02
   8.3022192e-02
   8.7250784e-02
   1.0648474e-01
   9.6099064e-02
   1.1142467e-01
   1.1006423e-01
   8.6229511e-02
   1.0320260e-01
   9.0053089e-02
   1.0599263e-01
   9.8389618e-02
   1.0282752e-01
   9.9354245e-02
   1.0219195e-01
   8.7824829e-02
   8.9883961e-02
   8.7940797e-02
   9.4880074e-02
   8.8683836e-02
   9.1022380e-02
   8.4113844e-02
   1.0343635e-01
   9.5195130e-02
   8.8052593e-02
   8.3651192e-02
   7.9822354e-02
   9.6323699e-02
   7.9845555e-02
   8.2407035e-02
   7.9107970e-02
   8.3393857e-02
   7.1482345e-02
   8.8316701e-02
   8.0800630e-02
   9.7407699e-02
   8.8320076e-02
   9.1723226e-02
   9.7921848e-02
   9.6013114e-02
   1.0087824e-01
   9.0194114e-02
   9.9534050e-02
   1.0238837e-01
   9.8422520e-02
   9.5159993e-02
   9.8394290e-02
   9.9969313e-02
   9.6882299e-02
   1.0386788e-01
   1.0495304e-01
   9.3310528e-02
   1.1366137e-01
   1.0182997e-01
   1.1256287e-01
   1.1096543e-01
   1.0464430e-01
   1.0438070e-01
   1.0864509e-01
   1.0904028e-01
   1.0336946e-01
   1.1398879e-01
   1.1277275e-01
   9.9054523e-02
   9.9992663e-02
   1.0984542e-01
   1.0453690e-01
   1.0842790e-01
   1.1330059e-01
   1.0861839e-01
   1.1350825e-01
   1.2243090e-01
   1.1447898e-01
   1.1585310e-01
   1.1095682e-01
   1.2620519e-01
   1.1452598e-01
   1.2447199e-01
   1.1969581e-01
   1.3301456e-01
   1.2416852e-01
   1.1825080e-01
   1.2470414e-01
   1.1930989e-01
   1.2800504e-01
   1.2666862e-01
   1.2863468e-01
   1.2007935e-01
   1.2507419e-01
   1.1959898e-01
   1.1207245e-01
   1.3254429e-01
   1.2071788e-01
   1.2033954e-01
   1.2327071e-01
   1.2719291e-01
   1.2921467e-01
   1.2647741e-01
   1.2436830e-01
   1.2000008e-01
   1.2024305e-01
   1.3501373e-01
   1.2359271e-01
   1.2950933e-01
   1.3259695e-01
   1.3239422e-01
   1.2571160e-01
   1.1867839e-01
   1.4108424e-01
   1.2499796e-01
   1.2558076e-01
   1.2260689e-01
   1.1523312e-01
   1.2444056e-01
   1.2508731e-01
   1.1446028e-01
   1.2824832e-01
   1.2783675e-01
   1.2637931e-01
   1.3285930e-01
   1.1495093e-01
   1.2895198e-01
   1.1277803e-01
   1.2086792e-01
   1.1790630e-01
   1.0959379e-01
   1.2648299e-01
   1.2541349e-01
   1.1266335e-01
   1.1325542e-01
   1.3027494e-01
   1.1818614e-01
   1.1232125e-01
   1.2313429e-01
   1.1388410e-01
   1.1340141e-01
   1.1545198e-01
   1.4654714e-01
   1.1524602e-01
   1.1142588e-01
   1.1896779e-01
   1.2864646e-01
   1.4209522e-01
   1.2148640e-01
   1.4231509e-01
   1.3173313e-01
   8.2104258e-02
   1.3302799e-01
   1.5916632e-01
   8.7206021e-02
   9.4060041e-02
   8.4057808e-02
   8.7975040e-02
   1.1343096e-01
   9.4686240e-02
   9.9193335e-02
   8.8847071e-02
   8.1655316e-02
   8.7917872e-02
   8.6729854e-02
   1.0103454e-01
   8.3849713e-02
   1.0000344e-01
   8.1621192e-02
   9.5769443e-02
   1.0666924e-01
   1.0939927e-01
   1.0973527e-01
   1.0066207e-01
   9.1873854e-02
   8.5832410e-02
   9.7243376e-02
   9.5308699e-02
   1.0359111e-01
   9.3240097e-02
   9.6252494e-02
   9.8428234e-02
   1.0646295e-01
   9.9615239e-02
   1.0661468e-01
   9.2616841e-02
   1.0932879e-01
   9.4331615e-02
   1.0201508e-01
   8.1048898e-02
   8.5555680e-02
   9.7129799e-02
   8.8944748e-02
   9.5069662e-02
   9.2672691e-02
   8.4944837e-02
   8.0325328e-02
   8.7710604e-02
   9.9007681e-02
   8.2297713e-02
   8.6115599e-02
   8.9834601e-02
   8.2070582e-02
   9.7845003e-02
   9.2979752e-02
   8.7236181e-02
   7.1117409e-02
   7.4332237e-02
   9.5075831e-02
   1.0623542e-01
   8.7237634e-02
   9.0290524e-02
   9.5345855e-02
   8.9402281e-02
   9.6010096e-02
   9.5061876e-02
   9.2358381e-02
   1.0028179e-01
   8.8750504e-02
   8.5372992e-02
   9.0423726e-02
   1.0245112e-01
   9.1408379e-02
   1.0365784e-01
   9.0135790e-02
   1.0017911e-01
   1.0923339e-01
   9.9019028e-02
   1.0460637e-01
   1.0511136e-01
   1.0891873e-01
   1.1068521e-01
   1.0751246e-01
   1.0253094e-01
   1.0912927e-01
   1.0920700e-01
   9.9564292e-02
   1.0557882e-01
   1.0179757e-01
   1.0688180e-01
   1.0649078e-01
   1.1892745e-01
   1.0095593e-01
   1.1899906e-01
   1.1642560e-01
   1.0870643e-01
   1.0710256e-01
   1.1031864e-01
   1.1697315e-01
   1.2678547e-01
   1.2433439e-01
   1.2439708e-01
   1.2462983e-01
   1.1952495e-01
   1.1904573e-01
   1.2542847e-01
   1.1912469e-01
   1.1904797e-01
   1.2778947e-01
   1.1862315e-01
   1.2352603e-01
   1.2045944e-01
   1.1403479e-01
   1.1080346e-01
   1.2645982e-01
   1.1227407e-01
   1.1823761e-01
   1.2413334e-01
   1.2452619e-01
   1.2359753e-01
   1.2362145e-01
   1.3294786e-01
   1.1504706e-01
   1.3616918e-01
   1.3285440e-01
   1.2668841e-01
   1.3457426e-01
   1.3068926e-01
   1.3402089e-01
   1.3694760e-01
   1.2816119e-01
   1.2699489e-01
   1.2191822e-01
   1.2131852e-01
   1.2131660e-01
   1.3027036e-01
   1.2929319e-01
   1.2866147e-01
   1.2608343e-01
   1.3417275e-01
   1.2097480e-01
   1.1881267e-01
   1.1230983e-01
   1.1854859e-01
   1.0907699e-01
   1.1933272e-01
   1.1322033e-01
   1.1579441e-01
   1.2848346e-01
   1.2190381e-01
   1.1319455e-01
   1.1182800e-01
   1.3036278e-01
   1.2986800e-01
   1.1846725e-01
   1.1389718e-01
   1.2972355e-01
   1.4225426e-01
   1.1735145e-01
   1.1931529e-01
   1.2814456e-01
   1.2921935e-01
   1.3845865e-01
   1.0143787e-01
   1.1233858e-01
   1.2689543e-01
   1.2051138e-01
   1.2753443e-01
   1.4817184e-01
   1.4226922e-01
   1.2760974e-01
   1.0362127e-01
   1.1993571e-01
   1.4837024e-01
   9.9634349e-02
   1.0039415e-01
   8.0599271e-02
   7.1784079e-02
   9.0340488e-02
   8.6516649e-02
   7.9601765e-02
   9.6565723e-02
   1.0207188e-01
   9.8823220e-02
   9.9651836e-02
   8.7677285e-02
   8.6650826e-02
   1.0734558e-01
   8.3902851e-02
   9.1090657e-02
   9.8789133e-02
   8.1900872e-02
   9.5744446e-02
   9.2798673e-02
   1.1879415e-01
   1.0368074e-01
   8.9418717e-02
   8.1355423e-02
   9.8586231e-02
   8.4190547e-02
   1.0053007e-01
   8.4934853e-02
   1.0765582e-01
   1.0999530e-01
   9.6589416e-02
   9.6213177e-02
   8.9284241e-02
   9.5284946e-02
   9.1858745e-02
   9.4837427e-02
   9.7962573e-02
   9.0319782e-02
   9.1317676e-02
   8.3679944e-02
   8.1414253e-02
   8.0759376e-02
   8.3988883e-02
   8.3959043e-02
   8.6553715e-02
   7.9586245e-02
   8.2606852e-02
   8.3903991e-02
   8.4322035e-02
   8.7502487e-02
   8.2089394e-02
   8.1019156e-02
   7.8787446e-02
   8.8005707e-02
   1.0285147e-01
   9.6402511e-02
   9.5043682e-02
   9.1785856e-02
   9.5113777e-02
   8.8272721e-02
   9.2303254e-02
   9.3314528e-02
   9.9394538e-02
   8.8355325e-02
   8.7174147e-02
   8.6039186e-02
   8.9780860e-02
   9.0792961e-02
   9.4822295e-02
   1.0580425e-01
   9.3354762e-02
   9.0979755e-02
   1.0613335e-01
   9.8796844e-02
   1.0276654e-01
   1.0203648e-01
   1.0831464e-01
   9.8782249e-02
   1.0231183e-01
   1.0970079e-01
   1.0246298e-01
   1.0633098e-01
   1.0616095e-01
   1.0524996e-01
   1.0086719e-01
   1.0091840e-01
   1.0637865e-01
   1.0606036e-01
   1.0436453e-01
   1.2224291e-01
   1.1781793e-01
   1.1847194e-01
   1.2210968e-01
   1.2004147e-01
   1.1319322e-01
   1.0690235e-01
   1.1703037e-01
   1.1477450e-01
   1.1956725e-01
   1.2258395e-01
   1.1465314e-01
   1.2056813e-01
   1.2060839e-01
   1.2454329e-01
   1.2837851e-01
   1.1845478e-01
   1.2801391e-01
   1.2798668e-01
   1.2057237e-01
   1.1338971e-01
   1.2539977e-01
   1.2010520e-01
   1.2121405e-01
   1.2736732e-01
   1.2080108e-01
   1.2428983e-01
   1.1032627e-01
   1.2294739e-01
   1.2964088e-01
   1.3690819e-01
   1.2345950e-01
   1.1989862e-01
   1.3010786e-01
   1.2426831e-01
   1.2877521e-01
   1.2698635e-01
   1.2706316e-01
   1.3501844e-01
   1.2460596e-01
   1.2971905e-01
   1.2887409e-01
   1.2981085e-01
   1.2577610e-01
   1.2573773e-01
   1.1455137e-01
   1.1791188e-01
   1.1808006e-01
   1.2977478e-01
   1.1887543e-01
   1.1421479e-01
   1.2265337e-01
   1.1462074e-01
   1.2853378e-01
   1.2096871e-01
   1.1468399e-01
   1.1549609e-01
   1.1505650e-01
   1.2228774e-01
   1.2621731e-01
   1.2804680e-01
   1.3214962e-01
   1.2609935e-01
   1.1475054e-01
   1.1407972e-01
   1.3758840e-01
   1.2215871e-01
   1.2674074e-01
   1.2255723e-01
   1.2278353e-01
   1.0629328e-01
   1.3094321e-01
   1.0623764e-01
   1.2110811e-01
   1.1942313e-01
   1.0588465e-01
   1.4272563e-01
   1.2006980e-01
   1.3511328e-01
   1.3987087e-01
   1.1966554e-01
   1.4046575e-01
   1.4749089e-01
   1.0182035e-01
   9.3797430e-02
   8.9252427e-02
   8.3496928e-02
   8.3987795e-02
   9.7646713e-02
   1.0279241e-01
   1.0095854e-01
   9.4731145e-02
   1.1853098e-01
   8.2718924e-02
   8.5793406e-02
   9.6227169e-02
   9.3695149e-02
   8.7649465e-02
   1.0079025e-01
   9.7088836e-02
   1.0638141e-01
   9.2857771e-02
   1.1011945e-01
   8.4861524e-02
   9.4655029e-02
   8.4444396e-02
   9.0255179e-02
   1.0215048e-01
   8.6197555e-02
   9.1375016e-02
   8.7386683e-02
   8.5604630e-02
   9.4798818e-02
   9.3455814e-02
   1.0649262e-01
   9.1339275e-02
   9.3455985e-02
   8.2626805e-02
   9.1382004e-02
   8.8827156e-02
   9.0649366e-02
   9.8638386e-02
   8.0996439e-02
   8.9077830e-02
   9.5592253e-02
   9.1763213e-02
   9.2375919e-02
   8.8340901e-02
   9.5677115e-02
   9.2568055e-02
   8.7084047e-02
   8.5138172e-02
   7.9992585e-02
   8.4719725e-02
   7.9519995e-02
   7.3910236e-02
   6.6123776e-02
   7.1783140e-02
   9.7114772e-02
   9.5631056e-02
   9.4845250e-02
   8.8676021e-02
   9.4575107e-02
   9.6608810e-02
   9.3704656e-02
   9.1438137e-02
   9.1523260e-02
   9.1087133e-02
   9.9089444e-02
   8.5728429e-02
   9.0980396e-02
   8.8590898e-02
   9.5648259e-02
   1.0544592e-01
   9.3387522e-02
   9.2435062e-02
   9.4884090e-02
   9.5397420e-02
   1.0250281e-01
   9.5003851e-02
   1.0187235e-01
   1.0584669e-01
   1.0033876e-01
   1.0303847e-01
   9.9247023e-02
   1.0449995e-01
   1.0321635e-01
   9.6090458e-02
   1.1470708e-01
   1.0470413e-01
   1.2637389e-01
   1.1865336e-01
   1.1488132e-01
   1.0388603e-01
   1.1373951e-01
   1.1673248e-01
   1.1063141e-01
   1.1127967e-01
   1.1814014e-01
   1.0549407e-01
   1.1238636e-01
   1.2515642e-01
   1.1442856e-01
   1.2099198e-01
   1.1562315e-01
   1.1695329e-01
   1.1071875e-01
   1.1540508e-01
   1.3357662e-01
   1.2549280e-01
   1.1385500e-01
   1.2390399e-01
   1.1895051e-01
   1.1396056e-01
   1.1027980e-01
   1.2356345e-01
   1.2690610e-01
   1.2057836e-01
   1.2759708e-01
   1.2572356e-01
   1.2947583e-01
   1.1684433e-01
   1.2391384e-01
   1.2087995e-01
   1.1855876e-01
   1.1807395e-01
   1.1630373e-01
   1.2262371e-01
   1.2893748e-01
   1.2378684e-01
   1.3141790e-01
   1.2105137e-01
   1.2698568e-01
   1.1499960e-01
   1.1779232e-01
   1.2294121e-01
   1.3193706e-01
   1.2466126e-01
   1.2076902e-01
   1.2460903e-01
   1.3010986e-01
   1.3007823e-01
   1.1634438e-01
   1.2191239e-01
   1.2765603e-01
   1.2053189e-01
   1.1496607e-01
   1.1648846e-01
   1.2297472e-01
   1.1707436e-01
   1.1745693e-01
   1.1988942e-01
   1.1464585e-01
   1.1962179e-01
   1.2734072e-01
   1.3339970e-01
   1.1947966e-01
   1.2452725e-01
   1.3062532e-01
   1.1394937e-01
   1.1093679e-01
   1.2225749e-01
   1.2518738e-01
   1.0544237e-01
   1.4878599e-01
   1.2091411e-01
   1.3953967e-01
   1.1943213e-01
   1.0056387e-01
   1.2017701e-01
   1.3519856e-01
   1.4203545e-01
   1.4828232e-01
   1.2130042e-01
   1.8481658e-01
   1.4103393e-01
   1.1423676e-01
   1.3681598e-01
   1.5136647e-01
   1.0882540e-01
   9.3541421e-02
   1.0503618e-01
   9.7784527e-02
   1.0771743e-01
   7.9272807e-02
   1.0598861e-01
   8.3942674e-02
   1.1626378e-01
   8.6861111e-02
   1.0290135e-01
   7.8923956e-02
   9.6442893e-02
   1.0043078e-01
   1.0799483e-01
   9.8276623e-02
   9.8602787e-02
   9.6092671e-02
   1.0349712e-01
   9.6139163e-02
   8.7652199e-02
   8.7230369e-02
   9.3389370e-02
   9.0409808e-02
   8.9677684e-02
   8.9740828e-02
   1.0165150e-01
   1.0267135e-01
   9.3199603e-02
   9.5288701e-02
   1.0067288e-01
   9.0422072e-02
   8.8004299e-02
   9.3882367e-02
   9.2611395e-02
   1.0937161e-01
   7.8700028e-02
   8.9226328e-02
   9.2036091e-02
   8.7280691e-02
   9.6746020e-02
   8.9782305e-02
   7.2852053e-02
   7.9856843e-02
   8.7052383e-02
   9.2173673e-02
   8.3663441e-02
   8.6628586e-02
   7.5123407e-02
   8.8782802e-02
   9.4934538e-02
   9.2674829e-02
   7.0171587e-02
   6.3079461e-02
   7.4201100e-02
   9.4270431e-02
   1.0396434e-01
   1.0013900e-01
   9.9475756e-02
   8.4883735e-02
   8.4741794e-02
   9.1453820e-02
   9.3670957e-02
   1.0224838e-01
   9.7818010e-02
   9.3461953e-02
   8.9194715e-02
   9.3491375e-02
   9.5973380e-02
   1.0424089e-01
   9.0927362e-02
   9.6456394e-02
   9.7155370e-02
   1.0267671e-01
   9.8084010e-02
   9.1749102e-02
   1.0941729e-01
   1.0201676e-01
   1.0840828e-01
   1.1011833e-01
   1.0321211e-01
   9.8415948e-02
   1.1105457e-01
   9.7539276e-02
   9.8120071e-02
   1.0633054e-01
   9.1266468e-02
   1.0186347e-01
   1.0091914e-01
   1.1232569e-01
   1.0577765e-01
   1.0444825e-01
   1.1146290e-01
   1.0918832e-01
   1.0863788e-01
   1.1260184e-01
   1.1202182e-01
   1.1189850e-01
   1.2160935e-01
   1.1342685e-01
   1.2195657e-01
   1.1072003e-01
   1.1002199e-01
   1.1736717e-01
   1.2261408e-01
   1.1885946e-01
   1.1577656e-01
   1.1847495e-01
   1.2084216e-01
   1.2466251e-01
   1.2736024e-01
   1.2356992e-01
   1.1330307e-01
   1.2863269e-01
   1.3457540e-01
   1.2460519e-01
   1.1507107e-01
   1.2071509e-01
   1.3461480e-01
   1.1255611e-01
   1.2276262e-01
   1.1532066e-01
   1.1872825e-01
   1.3910772e-01
   1.2605634e-01
   1.2692773e-01
   1.1670362e-01
   1.0926423e-01
   1.1894401e-01
   1.2258178e-01
   1.2474519e-01
   1.2431178e-01
   1.2771741e-01
   1.3296647e-01
   1.1986650e-01
   1.3657992e-01
   1.2338645e-01
   1.1820731e-01
   1.1764292e-01
   1.2093148e-01
   1.1084215e-01
   1.2894177e-01
   1.1348347e-01
   1.1812814e-01
   1.2476137e-01
   1.2633249e-01
   1.1459257e-01
   1.2982844e-01
   1.1789621e-01
   1.2293656e-01
   1.2269885e-01
   1.1952581e-01
   1.2379861e-01
   1.1249324e-01
   1.2253279e-01
   1.2028176e-01
   1.3439624e-01
   1.1918704e-01
   1.1635862e-01
   1.1744263e-01
   1.1709566e-01
   1.2567022e-01
   1.1206175e-01
   1.3283959e-01
   1.2804890e-01
   1.2920837e-01
   1.1631098e-01
   1.3638499e-01
   1.3849194e-01
   1.2777150e-01
   1.7256582e-01
   1.0164595e-01
   1.2947488e-01
   1.3286313e-01
   1.2042015e-01
   1.3341187e-01
   1.2652250e-01
   1.2429760e-01
   9.7174257e-02
   9.8821715e-02
   8.9427650e-02
   9.2284955e-02
   8.7490834e-02
   1.1234115e-01
   9.4465189e-02
   8.8183299e-02
   8.5847363e-02
   9.7808428e-02
   1.0705279e-01
   9.0916231e-02
   9.9790424e-02
   9.3040965e-02
   9.3524069e-02
   1.0409210e-01
   8.7314531e-02
   8.4105641e-02
   9.5384538e-02
   9.3223877e-02
   9.4681852e-02
   8.2363307e-02
   1.1777844e-01
   9.0337344e-02
   9.5083714e-02
   1.1364613e-01
   9.9466451e-02
   9.3546756e-02
   1.0465544e-01
   9.2877269e-02
   9.0458028e-02
   1.0692707e-01
   9.9288888e-02
   9.9960901e-02
   9.4557464e-02
   8.8391587e-02
   8.8536769e-02
   1.0110276e-01
   1.0210162e-01
   7.8463249e-02
   9.0548255e-02
   9.8127425e-02
   8.1245683e-02
   8.6690240e-02
   8.0804192e-02
   8.6584017e-02
   8.5926801e-02
   7.8953102e-02
   9.4765641e-02
   9.5701814e-02
   7.7610657e-02
   8.3233051e-02
   7.1296945e-02
   8.3920658e-02
   7.5783476e-02
   1.0169249e-01
   8.6452216e-02
   1.0093249e-01
   1.0298922e-01
   9.4599880e-02
   9.2020489e-02
   1.0044961e-01
   9.0612777e-02
   9.7402878e-02
   9.1655649e-02
   9.4728857e-02
   9.2214495e-02
   9.6014813e-02
   8.5034527e-02
   1.0542606e-01
   9.5163353e-02
   9.7367391e-02
   9.6377894e-02
   1.0965493e-01
   1.0364127e-01
   1.1203454e-01
   1.0044296e-01
   9.6169338e-02
   9.5615678e-02
   9.2406094e-02
   9.8959252e-02
   9.5146716e-02
   9.3517900e-02
   1.0387421e-01
   9.5752724e-02
   9.7899944e-02
   1.0118147e-01
   1.0327331e-01
   1.0370126e-01
   1.0418222e-01
   1.0290601e-01
   1.1477190e-01
   1.1214491e-01
   1.0190443e-01
   1.0329356e-01
   1.0978174e-01
   1.1274820e-01
   1.1606964e-01
   1.1113256e-01
   1.1057232e-01
   1.0782103e-01
   1.0926364e-01
   1.1275713e-01
   1.1618681e-01
   1.0923731e-01
   1.1965492e-01
   1.1205034e-01
   1.1468257e-01
   1.2327681e-01
   1.1663662e-01
   1.2349649e-01
   1.2237442e-01
   1.2095577e-01
   1.2593357e-01
   1.1658348e-01
   1.1683686e-01
   1.1650035e-01
   1.2378418e-01
   1.1958358e-01
   1.2201016e-01
   1.2686259e-01
   1.3235450e-01
   1.1588350e-01
   1.2745814e-01
   1.2497239e-01
   1.1030665e-01
   1.1046478e-01
   1.2561885e-01
   1.1856201e-01
   1.2143714e-01
   1.1638013e-01
   1.2345686e-01
   1.2220547e-01
   1.2417482e-01
   1.2581219e-01
   1.3059326e-01
   1.2502296e-01
   1.1967357e-01
   1.1819473e-01
   1.2109161e-01
   1.2627192e-01
   1.2811126e-01
   1.2570803e-01
   1.1883404e-01
   1.1557391e-01
   1.2004556e-01
   1.3167588e-01
   1.2895848e-01
   1.2986851e-01
   1.3009535e-01
   1.2330458e-01
   1.2480444e-01
   1.2900549e-01
   1.2198420e-01
   1.0770386e-01
   1.2705928e-01
   1.2760779e-01
   1.2209499e-01
   1.1910684e-01
   1.2618816e-01
   1.2998386e-01
   1.1128856e-01
   1.3032088e-01
   1.1819055e-01
   1.3559291e-01
   1.0674380e-01
   1.2709221e-01
   1.4796008e-01
   1.2719463e-01
   1.3252451e-01
   1.2764159e-01
   1.3917619e-01
   1.2421879e-01
   1.2999657e-01
   1.2186965e-01
   1.3879023e-01
   1.2930432e-01
   1.1606129e-01
   1.2194321e-01
   9.9040478e-02
   1.3578922e-01
   1.2725373e-01
   1.0602994e-01
   9.8209307e-02
   9.4134398e-02
   1.1406791e-01
   1.0924975e-01
   8.6681485e-02
   9.3411319e-02
   1.0165276e-01
   9.1386922e-02
   8.8923179e-02
   1.0365592e-01
   8.9622565e-02
   8.6893737e-02
   8.9963660e-02
   7.4295647e-02
   9.5864289e-02
   9.7226456e-02
   1.0397342e-01
   8.7861918e-02
   9.4018236e-02
   9.8029308e-02
   9.5614143e-02
   8.8101283e-02
   9.5293857e-02
   8.7951548e-02
   9.5432647e-02
   9.2747085e-02
   8.7198824e-02
   8.3594531e-02
   9.5897809e-02
   9.6048266e-02
   9.9443160e-02
   1.0559106e-01
   9.0350993e-02
   9.1797456e-02
   8.5556485e-02
   8.2142852e-02
   9.5217898e-02
   8.3477758e-02
   9.3707815e-02
   8.7786607e-02
   8.3410740e-02
   8.7517589e-02
   8.7780446e-02
   9.0752251e-02
   7.9777107e-02
   1.0269867e-01
   8.5945852e-02
   8.3097607e-02
   7.7710584e-02
   9.4390050e-02
   9.3949907e-02
   9.0063252e-02
   9.4132669e-02
   9.0042226e-02
   7.3308080e-02
   8.4854998e-02
   9.7024821e-02
   9.0199098e-02
   9.8214664e-02
   9.9412367e-02
   9.2905268e-02
   9.9410847e-02
   9.5276654e-02
   9.3060561e-02
   9.1119535e-02
   9.5966794e-02
   1.0895057e-01
   9.3268596e-02
   8.7969653e-02
   1.0381415e-01
   9.3987271e-02
   9.6970826e-02
   9.3253665e-02
   1.0324747e-01
   1.0434753e-01
   9.7800560e-02
   8.9833170e-02
   1.1311185e-01
   9.2488192e-02
   9.3806654e-02
   9.9764772e-02
   9.3426511e-02
   1.0521095e-01
   1.0014603e-01
   9.5714979e-02
   9.3890205e-02
   1.0221056e-01
   9.2230096e-02
   1.0088813e-01
   1.0187872e-01
   1.0728005e-01
   1.0398410e-01
   1.0008670e-01
   1.0709480e-01
   1.0284071e-01
   1.2355895e-01
   1.1783094e-01
   1.1797895e-01
   1.1562190e-01
   1.0519974e-01
   1.2059797e-01
   1.2239439e-01
   1.2032312e-01
   1.1949208e-01
   1.1462697e-01
   1.0363733e-01
   1.0921887e-01
   1.2511413e-01
   1.1393572e-01
   1.2772757e-01
   1.1209215e-01
   1.1320001e-01
   1.1719404e-01
   1.2620437e-01
   1.2724467e-01
   1.1731786e-01
   1.2545742e-01
   1.2023420e-01
   1.1618868e-01
   1.1366556e-01
   1.2504824e-01
   1.1691165e-01
   1.1192162e-01
   1.2311538e-01
   1.3102336e-01
   1.2297004e-01
   1.2392890e-01
   1.0804665e-01
   1.2187237e-01
   1.2639613e-01
   1.2718043e-01
   1.2474517e-01
   1.2238575e-01
   1.2245788e-01
   1.1678189e-01
   1.2150364e-01
   1.3603590e-01
   1.1513407e-01
   1.2941034e-01
   1.2279084e-01
   1.1493765e-01
   1.3095367e-01
   1.2040701e-01
   1.0670314e-01
   1.3151546e-01
   1.1814604e-01
   1.1830386e-01
   1.1234675e-01
   1.1377639e-01
   1.2273720e-01
   1.2005571e-01
   1.2839487e-01
   1.2341432e-01
   1.2344109e-01
   1.3318387e-01
   1.1672235e-01
   1.2093329e-01
   1.1358432e-01
   1.4735739e-01
   1.1564379e-01
   1.2465721e-01
   1.2446460e-01
   1.1557551e-01
   1.2053434e-01
   1.0292808e-01
   1.2225301e-01
   1.1267044e-01
   1.3802435e-01
   1.2550530e-01
   1.1908770e-01
   1.1723056e-01
   1.4173502e-01
   1.2376828e-01
   1.1104545e-01
   1.5362030e-01
   1.0660480e-01
   1.1189578e-01
   1.3431184e-01
   1.2937260e-01
   9.9704489e-02
   1.3318087e-01
   1.3451302e-01
   1.0258581e-01
   1.1532579e-01
   1.1456163e-01
   1.0342478e-01
   8.4425889e-02
   1.1368711e-01
   1.1557343e-01
   1.0405659e-01
   1.0724035e-01
   9.3489952e-02
   1.1799585e-01
   9.0262569e-02
   8.6098552e-02
   1.0055812e-01
   7.7475451e-02
   8.6024314e-02
   9.3732737e-02
   1.0680972e-01
   8.3620623e-02
   9.3826778e-02
   1.0505539e-01
   7.9491161e-02
   9.7940572e-02
   1.0106698e-01
   8.5232556e-02
   8.3249837e-02
   1.0008599e-01
   9.7428955e-02
   8.9489631e-02
   8.4408268e-02
   9.7728617e-02
   9.4874792e-02
   1.0531189e-01
   9.1228276e-02
   8.3187573e-02
   8.7553889e-02
   9.7652145e-02
   8.8650070e-02
   7.9923332e-02
   8.9424603e-02
   9.3615711e-02
   8.9908212e-02
   8.4171295e-02
   9.1816522e-02
   8.9023866e-02
   8.6700454e-02
   9.4809763e-02
   8.0519170e-02
   8.4108897e-02
   8.4394313e-02
   8.8860840e-02
   7.7943340e-02
   8.8245802e-02
   7.0908070e-02
   7.8076527e-02
   6.7872040e-02
   8.6315975e-02
   9.3859911e-02
   9.1126077e-02
   9.5710568e-02
   1.0682186e-01
   9.4508819e-02
   1.0199487e-01
   1.0004983e-01
   1.0074378e-01
   9.7244181e-02
   8.9319184e-02
   9.4342276e-02
   9.5782846e-02
   8.9759097e-02
   9.0497226e-02
   9.0968996e-02
   9.7079284e-02
   9.5685132e-02
   9.1936305e-02
   1.0372619e-01
   8.6121239e-02
   9.2365600e-02
   9.9509910e-02
   9.9403389e-02
   9.1815099e-02
   1.0976839e-01
   9.9703342e-02
   9.9600852e-02
   9.3569644e-02
   1.0079137e-01
   1.0494772e-01
   9.6934736e-02
   8.6404331e-02
   1.0460010e-01
   1.0163578e-01
   9.0279907e-02
   1.0838792e-01
   1.0015499e-01
   1.0011341e-01
   1.0839791e-01
   1.0627470e-01
   1.1152097e-01
   1.1103850e-01
   1.0877454e-01
   1.1391329e-01
   1.0501777e-01
   1.0612974e-01
   1.1344396e-01
   1.0345463e-01
   1.1379850e-01
   1.0556159e-01
   1.2035819e-01
   1.1032227e-01
   1.2430193e-01
   1.1538549e-01
   1.1526568e-01
   1.2134890e-01
   1.3267322e-01
   1.1996949e-01
   1.2084837e-01
   1.3790762e-01
   1.1854874e-01
   1.1590301e-01
   1.2257826e-01
   1.1803364e-01
   1.1537144e-01
   1.1069432e-01
   1.1863990e-01
   1.1717679e-01
   1.3105707e-01
   1.1757910e-01
   1.2717876e-01
   1.1747618e-01
   1.1185364e-01
   1.1630727e-01
   1.3284567e-01
   1.3349959e-01
   1.1702093e-01
   1.1627484e-01
   1.3977060e-01
   1.1896656e-01
   1.2662029e-01
   1.2418962e-01
   1.2076178e-01
   1.1800517e-01
   1.2733045e-01
   1.4373671e-01
   1.4154734e-01
   1.1851528e-01
   1.0774725e-01
   1.1986610e-01
   1.1701300e-01
   1.2477695e-01
   1.1883918e-01
   1.1753558e-01
   1.2623514e-01
   1.2583716e-01
   1.3615465e-01
   1.3781658e-01
   1.3903463e-01
   1.1847965e-01
   1.2759876e-01
   1.3594572e-01
   1.2261779e-01
   1.2455213e-01
   1.2282172e-01
   1.3201681e-01
   1.2366859e-01
   1.1652359e-01
   1.1238820e-01
   1.1264928e-01
   1.2372083e-01
   1.1463770e-01
   1.2937605e-01
   1.0962642e-01
   1.1928968e-01
   1.2566656e-01
   1.1651586e-01
   1.4188111e-01
   1.3328393e-01
   1.3767694e-01
   1.1603440e-01
   1.4673799e-01
   1.6014372e-01
   1.2194705e-01
   1.7086466e-01
   1.1233075e-01
   1.0563471e-01
   1.3469926e-01
   1.3513675e-01
   1.3688546e-01
   1.3453493e-01
   1.0652632e-01
   9.7587258e-02
   9.6381463e-02
   1.1066061e-01
   9.7656533e-02
   1.0089544e-01
   8.4125578e-02
   9.6840322e-02
   1.0234667e-01
   8.9736283e-02
   1.2327819e-01
   1.0151535e-01
   8.4122665e-02
   8.7395839e-02
   9.5701113e-02
   9.4067954e-02
   8.9000799e-02
   8.8500924e-02
   8.8801734e-02
   1.0206134e-01
   9.4827756e-02
   8.2486272e-02
   9.1857962e-02
   8.2811199e-02
   8.6026363e-02
   8.9121148e-02
   9.8659977e-02
   1.0199384e-01
   9.6482590e-02
   8.7067649e-02
   9.3771718e-02
   8.4571339e-02
   1.0922529e-01
   8.3443284e-02
   1.0779183e-01
   8.6461738e-02
   9.8295502e-02
   8.0525093e-02
   9.8556608e-02
   9.5721357e-02
   9.7638652e-02
   7.4832104e-02
   8.5233010e-02
   8.9201152e-02
   9.2771426e-02
   7.9431549e-02
   8.6004473e-02
   9.5258258e-02
   8.5318245e-02
   8.8733189e-02
   9.2268467e-02
   7.6678202e-02
   9.0239286e-02
   7.7039130e-02
   8.3603457e-02
   7.5367026e-02
   8.5073404e-02
   7.6648861e-02
   9.4321072e-02
   9.3648501e-02
   8.9528114e-02
   9.2409447e-02
   8.4388860e-02
   8.7635808e-02
   9.8532997e-02
   9.2379898e-02
   1.0690648e-01
   1.1303649e-01
   8.2104385e-02
   9.4754077e-02
   1.0185518e-01
   9.7622715e-02
   9.8025031e-02
   1.0113927e-01
   9.8435000e-02
   9.1522321e-02
   9.6759491e-02
   1.0423464e-01
   1.0382961e-01
   1.1746385e-01
   9.5091134e-02
   1.0167167e-01
   1.0439691e-01
   9.7226635e-02
   9.5839337e-02
   1.0739914e-01
   9.8408468e-02
   9.4029754e-02
   9.4276443e-02
   9.5517330e-02
   9.2652537e-02
   9.0913944e-02
   1.0470052e-01
   9.7896621e-02
   1.0007484e-01
   9.6813038e-02
   1.0296806e-01
   1.0786448e-01
   1.0313673e-01
   1.1286186e-01
   1.2436841e-01
   1.1370802e-01
   1.1707499e-01
   1.0971198e-01
   1.2047400e-01
   1.1923621e-01
   1.2034617e-01
   1.1675830e-01
   1.1695190e-01
   1.2164191e-01
   1.1872979e-01
   1.2024394e-01
   1.0897676e-01
   1.1955486e-01
   1.1134166e-01
   1.1617383e-01
   1.2504123e-01
   1.1989349e-01
   1.1758225e-01
   1.1786064e-01
   1.1342917e-01
   1.1934517e-01
   1.1671437e-01
   1.2518114e-01
   1.1003157e-01
   1.1903219e-01
   1.2559442e-01
   1.1638502e-01
   1.1938252e-01
   1.1667655e-01
   1.2350714e-01
   1.1702497e-01
   1.2475489e-01
   1.2013070e-01
   1.2679531e-01
   1.1943142e-01
   1.1462096e-01
   1.2325320e-01
   1.2072068e-01
   1.2430191e-01
   1.2512626e-01
   1.2681441e-01
   1.2478858e-01
   1.1518700e-01
   1.2921819e-01
   1.1589475e-01
   1.4123316e-01
   1.3003224e-01
   1.2431387e-01
   1.2814559e-01
   1.2182765e-01
   1.1875535e-01
   1.1786208e-01
   1.3542612e-01
   1.2764129e-01
   1.1543062e-01
   1.2804969e-01
   1.3772981e-01
   1.2754409e-01
   1.2839855e-01
   1.2315452e-01
   1.3930334e-01
   1.3100263e-01
   1.2935986e-01
   1.3094525e-01
   1.3123710e-01
   1.4452210e-01
   1.2295704e-01
   1.1846694e-01
   1.1163063e-01
   1.1356464e-01
   1.1515762e-01
   1.3834602e-01
   1.1713151e-01
   1.2632465e-01
   1.3925806e-01
   1.2981296e-01
   1.1481202e-01
   1.2508045e-01
   1.3802698e-01
   1.3703865e-01
   1.3435514e-01
   1.2749897e-01
   1.3359594e-01
   1.0455491e-01
   1.3169326e-01
   1.6424096e-01
   1.1832507e-01
   1.3777019e-01
   1.1551006e-01
   1.1568777e-01
   1.1007695e-01
   1.2541087e-01
   9.5726244e-02
   1.1754118e-01
   9.1797531e-02
   9.4175421e-02
   8.0984205e-02
   8.8649161e-02
   1.1271527e-01
   1.0630717e-01
   8.9361303e-02
   9.9152535e-02
   1.0910648e-01
   9.3749128e-02
   1.0239485e-01
   9.3392521e-02
   7.8408770e-02
   9.0124466e-02
   9.4664142e-02
   9.6456170e-02
   9.5814660e-02
   9.1248706e-02
   9.7227708e-02
   1.0065187e-01
   9.8986104e-02
   9.3266107e-02
   9.4141245e-02
   1.0206631e-01
   1.0713026e-01
   7.9117611e-02
   8.0476694e-02
   9.3361169e-02
   8.2675919e-02
   9.3590066e-02
   9.6915007e-02
   9.5656186e-02
   9.1333933e-02
   1.0261613e-01
   9.0126351e-02
   9.6255340e-02
   8.5800856e-02
   8.4372573e-02
   9.2140667e-02
   7.9476863e-02
   8.9876138e-02
   1.1189152e-01
   9.3428485e-02
   8.4674142e-02
   9.7456418e-02
   8.9844853e-02
   8.1286564e-02
   8.9617983e-02
   7.8752272e-02
   8.5015282e-02
   7.2775386e-02
   7.1904503e-02
   7.2920367e-02
   8.9730494e-02
   8.6094297e-02
   8.7777272e-02
   8.3563000e-02
   8.4170192e-02
   8.3929949e-02
   9.5947161e-02
   9.0450995e-02
   8.7714195e-02
   8.9564465e-02
   1.0181263e-01
   9.0632267e-02
   9.2198603e-02
   9.8630980e-02
   1.0493197e-01
   9.2876583e-02
   9.8682798e-02
   1.0470881e-01
   9.9134900e-02
   9.5380038e-02
   9.3865469e-02
   1.0164540e-01
   9.9136047e-02
   1.0467696e-01
   1.0367397e-01
   9.6885249e-02
   1.0399847e-01
   9.8620102e-02
   1.0043802e-01
   1.0843812e-01
   1.0053116e-01
   9.8752573e-02
   9.3414478e-02
   1.0557006e-01
   9.4544910e-02
   1.0024461e-01
   1.1055720e-01
   9.5158540e-02
   9.2818640e-02
   9.8440900e-02
   9.4455622e-02
   9.7064994e-02
   1.0631688e-01
   1.0728134e-01
   1.1562286e-01
   1.1722112e-01
   1.1109957e-01
   1.1822761e-01
   1.0544655e-01
   1.2428300e-01
   1.1658119e-01
   1.0850821e-01
   1.3237448e-01
   1.0203902e-01
   1.1387006e-01
   1.0691289e-01
   1.1632210e-01
   1.1095101e-01
   1.0712948e-01
   1.1568357e-01
   1.2621911e-01
   1.1353331e-01
   1.3135272e-01
   1.1851399e-01
   1.3236751e-01
   1.1849792e-01
   1.1679492e-01
   1.2855448e-01
   1.0782958e-01
   1.2248307e-01
   1.1712519e-01
   1.3316113e-01
   1.3555862e-01
   1.1434776e-01
   1.1594344e-01
   1.1823704e-01
   1.2835534e-01
   1.1240451e-01
   1.1658906e-01
   1.1836114e-01
   1.1245533e-01
   1.0913265e-01
   1.2304357e-01
   1.2095560e-01
   1.1129318e-01
   1.3319696e-01
   1.2615025e-01
   1.3506418e-01
   1.2159295e-01
   1.3241173e-01
   1.2165045e-01
   1.1753813e-01
   1.1770441e-01
   1.2599438e-01
   1.3224293e-01
   1.1885573e-01
   1.1123254e-01
   1.1585512e-01
   1.2673785e-01
   1.1592486e-01
   1.2849732e-01
   1.2402992e-01
   1.1883324e-01
   1.1918483e-01
   1.3216406e-01
   1.2136545e-01
   1.3740772e-01
   1.2331102e-01
   1.1511307e-01
   1.1614288e-01
   1.3751295e-01
   1.0800233e-01
   1.2320559e-01
   1.2038117e-01
   1.3457599e-01
   1.2678544e-01
   1.1351051e-01
   1.2890504e-01
   1.3451014e-01
   1.3679087e-01
   1.4252074e-01
   1.3500085e-01
   1.3911358e-01
   1.3892737e-01
   1.4753440e-01
   1.2733698e-01
   1.1590881e-01
   1.2509671e-01
   1.1676948e-01
   1.1766744e-01
   1.3600789e-01
   1.3111679e-01
   1.2504262e-01
   1.3060892e-01
   1.2357742e-01
   1.1379514e-01
   1.1528714e-01
   9.2057995e-02
   1.2422532e-01
   1.1744745e-01
   9.0777613e-02
   9.2955187e-02
   9.8899946e-02
   7.8271732e-02
   1.0559845e-01
   8.7135449e-02
   9.8906673e-02
   8.7792665e-02
   9.1935404e-02
   1.0493231e-01
   9.4188757e-02
   7.6637253e-02
   9.3986638e-02
   8.8706613e-02
   9.0302654e-02
   8.8520356e-02
   1.0986058e-01
   9.7767808e-02
   8.5807651e-02
   9.5161840e-02
   9.0293340e-02
   9.3851365e-02
   1.0119210e-01
   9.4779707e-02
   1.0038596e-01
   1.0131737e-01
   9.7942479e-02
   8.5127406e-02
   1.0216825e-01
   1.0223554e-01
   9.6572429e-02
   1.0100214e-01
   9.1356814e-02
   1.0018206e-01
   8.7032981e-02
   8.8673174e-02
   7.9556733e-02
   9.1265842e-02
   8.8352390e-02
   8.5060209e-02
   9.6395463e-02
   8.2973413e-02
   9.1559418e-02
   9.1003381e-02
   9.2489026e-02
   9.8735631e-02
   8.3716176e-02
   7.8358397e-02
   8.9261629e-02
   7.6815665e-02
   8.1883393e-02
   9.1313772e-02
   8.7472893e-02
   8.9837007e-02
   8.2054563e-02
   8.6743720e-02
   8.3802626e-02
   9.1383159e-02
   8.7890193e-02
   9.8688960e-02
   9.7249672e-02
   1.0437229e-01
   8.9267112e-02
   9.8912336e-02
   9.3570009e-02
   9.7144805e-02
   1.0461231e-01
   9.6323408e-02
   9.5275767e-02
   1.0143626e-01
   9.3091726e-02
   1.0533157e-01
   1.0060359e-01
   1.0860833e-01
   1.0930447e-01
   9.6087910e-02
   1.0167283e-01
   1.0213955e-01
   1.0091645e-01
   1.0450805e-01
   1.0434350e-01
   9.9297173e-02
   9.8807737e-02
   1.0190112e-01
   9.7817615e-02
   9.2461295e-02
   1.0720345e-01
   9.6122704e-02
   1.0739720e-01
   9.6230768e-02
   9.7071350e-02
   1.0031014e-01
   1.0804271e-01
   1.0952312e-01
   1.1191273e-01
   8.9849368e-02
   1.1027367e-01
   1.1271139e-01
   1.1244017e-01
   1.1251951e-01
   1.1220995e-01
   1.2640426e-01
   1.2016665e-01
   1.1697456e-01
   1.1748895e-01
   1.0794834e-01
   1.0734303e-01
   1.2167146e-01
   9.8186150e-02
   1.1657314e-01
   1.0644933e-01
   1.1381146e-01
   1.1125103e-01
   1.2259148e-01
   1.1741786e-01
   1.2575299e-01
   1.1119218e-01
   1.1816576e-01
   1.1697045e-01
   1.1721891e-01
   1.1358931e-01
   1.3578522e-01
   1.3339500e-01
   1.2094206e-01
   1.1523457e-01
   1.1813008e-01
   1.3362640e-01
   1.0832074e-01
   1.1365546e-01
   1.2249500e-01
   1.2778775e-01
   1.1521331e-01
   1.2623706e-01
   1.1952887e-01
   1.2371005e-01
   1.1816067e-01
   1.3892618e-01
   1.1612111e-01
   1.1498792e-01
   1.1763059e-01
   1.3248740e-01
   1.1723717e-01
   1.2366951e-01
   1.3673860e-01
   1.3173212e-01
   1.2724318e-01
   1.3483201e-01
   1.2947874e-01
   1.2364379e-01
   1.2424845e-01
   1.2583421e-01
   1.1563321e-01
   1.3298464e-01
   1.2672599e-01
   1.2017412e-01
   1.3330044e-01
   1.2436056e-01
   1.2632120e-01
   1.1916094e-01
   1.2117490e-01
   1.2106536e-01
   1.2193053e-01
   1.2534198e-01
   1.1646078e-01
   1.1497905e-01
   1.3037132e-01
   1.1614884e-01
   1.2407368e-01
   1.1735959e-01
   1.3643114e-01
   1.3242784e-01
   1.2267918e-01
   1.2773173e-01
   1.3741985e-01
   1.2741439e-01
   1.2643889e-01
   1.1967121e-01
   1.3362868e-01
   1.2696056e-01
   1.2762123e-01
   1.2933439e-01
   1.4004609e-01
   1.2750298e-01
   1.4347427e-01
   1.4201596e-01
   1.1827194e-01
   1.2623361e-01
   1.4148249e-01
   1.0460707e-01
   9.6827134e-02
   1.1336756e-01
   1.0645314e-01
   9.3412466e-02
   1.0744753e-01
   8.7148413e-02
   1.1182596e-01
   8.7848552e-02
   1.0670338e-01
   9.8692067e-02
   8.9149013e-02
   1.1120819e-01
   7.9936586e-02
   9.9770591e-02
   1.0460045e-01
   1.0017502e-01
   9.5188610e-02
   8.3145559e-02
   8.6381383e-02
   9.2130348e-02
   9.4896264e-02
   9.6783154e-02
   1.0176224e-01
   9.3101464e-02
   7.6421365e-02
   8.8860258e-02
   9.8414272e-02
   9.0945691e-02
   8.9799978e-02
   9.4959602e-02
   9.0795100e-02
   1.1177415e-01
   9.7790204e-02
   9.5838048e-02
   9.0081170e-02
   9.5416859e-02
   9.7679295e-02
   9.9591464e-02
   1.0019462e-01
   9.7767264e-02
   8.9070246e-02
   9.7374119e-02
   8.3395071e-02
   9.4167106e-02
   9.5568813e-02
   7.7727206e-02
   7.7463537e-02
   8.3666518e-02
   8.8372648e-02
   8.9148544e-02
   8.3571725e-02
   9.5110558e-02
   7.9090290e-02
   8.6429320e-02
   1.0577910e-01
   8.8453211e-02
   8.8489458e-02
   9.2231356e-02
   9.7334400e-02
   9.5939249e-02
   8.7371819e-02
   8.7849252e-02
   8.9515403e-02
   9.0184420e-02
   9.1639131e-02
   8.2461633e-02
   9.1318972e-02
   9.2640579e-02
   9.2954189e-02
   9.9161834e-02
   1.0167161e-01
   9.2186958e-02
   9.7713448e-02
   1.0591286e-01
   9.8972455e-02
   9.8677121e-02
   9.9647619e-02
   9.9035315e-02
   1.0345205e-01
   1.0202619e-01
   9.5153630e-02
   9.8230101e-02
   1.0091786e-01
   1.0735489e-01
   1.0749970e-01
   1.0854255e-01
   1.0566304e-01
   1.0915514e-01
   1.0748027e-01
   9.8987050e-02
   1.0494530e-01
   9.5196590e-02
   9.7711012e-02
   1.0243189e-01
   1.0563817e-01
   1.0103751e-01
   1.0128817e-01
   1.0099308e-01
   9.9437200e-02
   1.0175021e-01
   1.0199855e-01
   9.4451480e-02
   1.0571929e-01
   9.0200864e-02
   1.0581860e-01
   1.0686846e-01
   1.0541204e-01
   1.0157973e-01
   1.0770403e-01
   1.1194997e-01
   1.1420698e-01
   1.1853925e-01
   1.1946309e-01
   1.2657188e-01
   1.1176115e-01
   1.1494750e-01
   1.0678536e-01
   1.1434548e-01
   1.1280282e-01
   1.1013943e-01
   1.3392745e-01
   1.1482947e-01
   1.3089192e-01
   1.2082632e-01
   1.1642204e-01
   1.1314122e-01
   1.1670996e-01
   1.1439653e-01
   1.2494421e-01
   1.0115073e-01
   1.2248449e-01
   1.1119748e-01
   1.1942787e-01
   1.0313152e-01
   1.1698498e-01
   1.2231795e-01
   1.1885327e-01
   1.2385611e-01
   1.1725652e-01
   1.2584567e-01
   1.2818570e-01
   1.3251799e-01
   1.2190495e-01
   1.3006380e-01
   1.2447963e-01
   1.3497673e-01
   1.2563568e-01
   1.1397389e-01
   1.3586339e-01
   1.3777797e-01
   1.1987933e-01
   1.3736321e-01
   1.2297933e-01
   1.2282281e-01
   1.1707930e-01
   1.2445507e-01
   1.1277145e-01
   1.1114471e-01
   1.2775718e-01
   1.2668671e-01
   1.2849002e-01
   1.2803967e-01
   1.2918881e-01
   1.2813665e-01
   1.4388806e-01
   1.2156346e-01
   1.3956100e-01
   1.2256072e-01
   1.2775044e-01
   1.2015042e-01
   1.2976454e-01
   1.1436027e-01
   1.2206559e-01
   1.1425528e-01
   1.0798595e-01
   1.0638746e-01
   1.1579804e-01
   1.2884587e-01
   1.4066485e-01
   1.3438027e-01
   1.2433618e-01
   1.2674725e-01
   1.2129118e-01
   1.2588465e-01
   1.3481687e-01
   1.3498335e-01
   1.2232052e-01
   1.1983804e-01
   1.4442679e-01
   1.2291725e-01
   1.2664726e-01
   1.3925049e-01
   1.5025067e-01
   1.1811136e-01
   1.1559235e-01
   1.2367100e-01
   1.1254194e-01
   1.1852205e-01
   1.1173929e-01
   1.1141720e-01
   1.0998186e-01
   1.0047418e-01
   9.7135723e-02
   1.0405551e-01
   1.0993231e-01
   9.0326972e-02
   8.6877286e-02
   1.0064054e-01
   1.0595644e-01
   8.5910760e-02
   1.0991452e-01
   9.1714941e-02
   9.7283691e-02
   9.1885656e-02
   8.6002290e-02
   9.0015896e-02
   1.1512391e-01
   9.0034477e-02
   9.1241628e-02
   9.7844385e-02
   9.7449958e-02
   9.8444045e-02
   1.0670667e-01
   9.4978131e-02
   9.5505834e-02
   9.8527662e-02
   1.0179418e-01
   9.3431607e-02
   9.6245408e-02
   9.9512056e-02
   9.7414166e-02
   9.2763364e-02
   1.0292749e-01
   8.4430955e-02
   9.8049730e-02
   9.2268713e-02
   9.3445897e-02
   9.3677685e-02
   9.0243369e-02
   8.4234878e-02
   8.9896902e-02
   8.4227987e-02
   7.6701626e-02
   8.4591985e-02
   8.3125338e-02
   8.1606783e-02
   8.2490802e-02
   9.7702794e-02
   9.7925954e-02
   8.7178536e-02
   9.3095958e-02
   9.6120223e-02
   8.6868830e-02
   9.2365026e-02
   8.3735846e-02
   9.5019139e-02
   9.0624601e-02
   8.8477589e-02
   8.7563343e-02
   8.7210000e-02
   8.3042547e-02
   9.0110973e-02
   9.3015715e-02
   8.9636371e-02
   8.2476400e-02
   9.0493508e-02
   9.7928219e-02
   9.0408310e-02
   9.0800315e-02
   9.0269715e-02
   9.7111367e-02
   9.7706154e-02
   8.7813005e-02
   1.0219339e-01
   9.0816103e-02
   1.0034185e-01
   9.7436033e-02
   1.0757457e-01
   1.0999363e-01
   1.0009327e-01
   1.0922587e-01
   1.0056363e-01
   9.9479064e-02
   9.6043825e-02
   1.0921989e-01
   9.6262753e-02
   9.3534209e-02
   1.1091445e-01
   1.1308227e-01
   9.6775010e-02
   1.0323165e-01
   9.9613138e-02
   8.9410335e-02
   1.1352935e-01
   1.0157365e-01
   1.0472894e-01
   9.8703206e-02
   1.1058103e-01
   1.0048574e-01
   9.9259220e-02
   9.9465273e-02
   9.8425023e-02
   1.1175550e-01
   1.0297053e-01
   1.0767162e-01
   1.0971057e-01
   1.1271381e-01
   1.1685723e-01
   1.0422115e-01
   1.1577089e-01
   1.1241594e-01
   1.0641431e-01
   1.1642410e-01
   1.3223734e-01
   1.0734925e-01
   1.2110503e-01
   1.1301351e-01
   1.1471470e-01
   1.0856104e-01
   1.0687970e-01
   1.2685877e-01
   1.1977427e-01
   1.1724292e-01
   1.2343612e-01
   1.1210582e-01
   1.2572050e-01
   1.2165607e-01
   1.1226849e-01
   1.2144428e-01
   1.1885142e-01
   1.3471940e-01
   1.1536429e-01
   1.2250496e-01
   1.2299364e-01
   1.1450937e-01
   1.1731877e-01
   1.2355646e-01
   1.1683570e-01
   1.2432928e-01
   1.3099006e-01
   1.2756880e-01
   1.2787092e-01
   1.3006805e-01
   1.3068058e-01
   1.4188328e-01
   1.3953124e-01
   1.2789433e-01
   1.4207383e-01
   1.2619413e-01
   1.2884668e-01
   1.2791313e-01
   1.2807915e-01
   1.3576259e-01
   1.3551709e-01
   1.2706600e-01
   1.2063326e-01
   1.1512488e-01
   1.2241741e-01
   1.2193628e-01
   1.2332018e-01
   1.2427805e-01
   1.3879581e-01
   1.2689538e-01
   1.2295127e-01
   1.1937348e-01
   1.3459860e-01
   1.3210265e-01
   1.1675543e-01
   1.2256981e-01
   1.2114646e-01
   1.0503661e-01
   1.1059576e-01
   1.1294976e-01
   1.0397715e-01
   1.2696071e-01
   1.1175803e-01
   1.2621506e-01
   1.2505783e-01
   1.3260323e-01
   1.3123085e-01
   1.4102605e-01
   1.2647353e-01
   1.1812235e-01
   1.2690441e-01
   1.3923866e-01
   1.3263053e-01
   1.4290801e-01
   1.2114294e-01
   1.2042017e-01
   1.4796671e-01
   1.3108456e-01
   1.4556397e-01
   1.1996920e-01
   1.2325406e-01
   9.0478323e-02
   1.1525707e-01
   7.5991921e-02
   1.1798742e-01
   9.8663799e-02
   1.0832915e-01
   1.1854105e-01
   1.3326165e-01
   9.1389753e-02
   1.0519914e-01
   1.0347483e-01
   1.0542286e-01
   1.0595717e-01
   9.9735357e-02
   9.9438630e-02
   9.0563864e-02
   9.5656395e-02
   9.7166114e-02
   9.2079088e-02
   9.7635664e-02
   1.0755804e-01
   8.5516982e-02
   8.5316189e-02
   9.0899512e-02
   9.6655741e-02
   9.1634102e-02
   9.2168562e-02
   9.2335470e-02
   1.0287957e-01
   9.3002476e-02
   8.8396475e-02
   9.8935522e-02
   9.7543471e-02
   9.4891243e-02
   9.8107271e-02
   8.4393747e-02
   9.9074185e-02
   9.5520996e-02
   9.1468640e-02
   8.2452632e-02
   8.5328363e-02
   9.9740654e-02
   8.7368406e-02
   9.2850663e-02
   9.5724799e-02
   8.5162535e-02
   7.6067820e-02
   1.0321122e-01
   7.7505641e-02
   9.5933393e-02
   1.0204061e-01
   8.5733473e-02
   8.2128301e-02
   8.1917673e-02
   8.9771844e-02
   7.9530746e-02
   9.1089971e-02
   9.6763410e-02
   9.1123782e-02
   8.7276272e-02
   9.6204966e-02
   1.0223112e-01
   8.1565715e-02
   9.1264859e-02
   8.6271532e-02
   7.7826641e-02
   8.3170511e-02
   9.4572283e-02
   9.1216959e-02
   8.6718634e-02
   8.1624508e-02
   9.1719739e-02
   8.9576438e-02
   9.5305696e-02
   7.8970574e-02
   9.6147582e-02
   9.9518485e-02
   9.2697345e-02
   9.7600549e-02
   9.0917602e-02
   9.8885931e-02
   9.9809140e-02
   1.0168039e-01
   1.0717340e-01
   1.0663146e-01
   1.1072171e-01
   1.0654647e-01
   1.0781269e-01
   9.9619478e-02
   1.0433356e-01
   1.1314226e-01
   1.0454476e-01
   1.0672165e-01
   9.8593444e-02
   1.0658877e-01
   9.7727805e-02
   9.2960633e-02
   1.0524458e-01
   1.0006413e-01
   9.1450743e-02
   1.0597327e-01
   9.6750565e-02
   8.5622013e-02
   9.9518090e-02
   9.3133800e-02
   9.9495485e-02
   1.1018454e-01
   1.0122243e-01
   1.0244211e-01
   9.8451585e-02
   1.0797904e-01
   1.1360466e-01
   1.1199731e-01
   1.0723194e-01
   1.1586034e-01
   1.0904265e-01
   1.1126647e-01
   1.0259622e-01
   1.0702765e-01
   1.0587896e-01
   1.2184933e-01
   1.2304705e-01
   1.0574755e-01
   1.2629767e-01
   1.0907357e-01
   1.0925665e-01
   1.0789045e-01
   1.1398963e-01
   1.1210620e-01
   1.0882946e-01
   1.1753935e-01
   1.2273428e-01
   1.0691927e-01
   1.1865094e-01
   1.1899718e-01
   1.1420819e-01
   1.1102509e-01
   1.1328593e-01
   1.1955354e-01
   1.2101631e-01
   1.2526309e-01
   1.0987631e-01
   1.3501844e-01
   1.2487449e-01
   1.3362224e-01
   1.2175885e-01
   1.3893302e-01
   1.4020649e-01
   1.3247581e-01
   1.1946828e-01
   1.2734400e-01
   1.2472326e-01
   1.4108817e-01
   1.2271683e-01
   1.3552597e-01
   1.2766644e-01
   1.4049320e-01
   1.2923044e-01
   1.3462281e-01
   1.3607149e-01
   1.3022400e-01
   1.2675154e-01
   1.2023779e-01
   1.2809028e-01
   1.2425789e-01
   1.3482516e-01
   1.2390883e-01
   1.2894474e-01
   1.2672317e-01
   1.2807377e-01
   1.3113217e-01
   1.2467936e-01
   1.2171611e-01
   1.2820661e-01
   1.2914512e-01
   1.0885061e-01
   1.1061162e-01
   1.1723269e-01
   1.0519556e-01
   1.2570366e-01
   1.1757220e-01
   1.3435899e-01
   1.1904792e-01
   1.2260381e-01
   1.2109794e-01
   1.1249711e-01
   1.2656616e-01
   1.2204313e-01
   1.2417974e-01
   1.3066269e-01
   1.3589185e-01
   1.2953201e-01
   1.4849932e-01
   1.3055931e-01
   1.3997194e-01
   1.3744561e-01
   1.2047178e-01
   1.3848208e-01
   1.3830774e-01
   1.4268886e-01
   1.5185159e-01
   9.0804137e-02
   7.9278983e-02
   1.0171036e-01
   1.0271754e-01
   1.0935555e-01
   9.6808143e-02
   8.9495055e-02
   9.3630448e-02
   1.2614881e-01
   1.1218528e-01
   9.0995401e-02
   9.4199091e-02
   1.0655519e-01
   9.6121885e-02
   1.0614389e-01
   1.0415842e-01
   9.1990978e-02
   9.9492460e-02
   8.8206381e-02
   7.2662562e-02
   9.1042601e-02
   8.6348236e-02
   8.9701228e-02
   8.3272412e-02
   8.5397393e-02
   8.7176725e-02
   9.8302037e-02
   1.0098087e-01
   9.7142845e-02
   9.3541816e-02
   9.7342268e-02
   1.0882942e-01
   8.6628266e-02
   9.2523128e-02
   1.0022786e-01
   9.3848787e-02
   1.0094061e-01
   8.7892637e-02
   9.2485368e-02
   8.9086458e-02
   8.6942770e-02
   8.5545406e-02
   9.3962096e-02
   8.2952879e-02
   8.4810369e-02
   7.9335846e-02
   9.2408247e-02
   8.2160145e-02
   9.2363201e-02
   9.7929351e-02
   8.6523972e-02
   9.7602695e-02
   8.2938649e-02
   8.3114736e-02
   8.1345417e-02
   9.3108267e-02
   8.4360786e-02
   8.9193724e-02
   8.7810181e-02
   9.3334854e-02
   1.0346678e-01
   8.5026748e-02
   8.1379883e-02
   8.3616003e-02
   9.3015462e-02
   8.5310049e-02
   8.2984932e-02
   8.7439597e-02
   8.7665655e-02
   9.2334621e-02
   1.0499368e-01
   8.8690348e-02
   7.9989016e-02
   7.9718016e-02
   8.1926331e-02
   8.6400226e-02
   8.4179930e-02
   8.8176981e-02
   1.0510428e-01
   9.8872766e-02
   1.0095959e-01
   9.3148947e-02
   1.0095450e-01
   1.0307314e-01
   9.7308494e-02
   1.0502534e-01
   1.0666388e-01
   1.0777397e-01
   1.0849712e-01
   1.0926992e-01
   1.0332668e-01
   9.9280678e-02
   9.8586239e-02
   9.8438524e-02
   1.1192429e-01
   8.9028411e-02
   1.1165183e-01
   1.0225793e-01
   1.0109771e-01
   9.4406724e-02
   9.3952119e-02
   9.8848142e-02
   1.0502268e-01
   9.2680551e-02
   1.0445538e-01
   1.0046287e-01
   1.0134552e-01
   1.0066964e-01
   1.0153832e-01
   1.1127106e-01
   1.1407802e-01
   1.0441510e-01
   1.1168475e-01
   1.0519636e-01
   1.0981204e-01
   1.1898958e-01
   1.1217281e-01
   1.2063313e-01
   1.1699373e-01
   1.1445031e-01
   1.0210595e-01
   1.1269691e-01
   1.1074780e-01
   1.2124842e-01
   1.0702001e-01
   1.0698682e-01
   1.1423600e-01
   1.1886048e-01
   1.1465231e-01
   1.1582228e-01
   1.1459409e-01
   1.1523649e-01
   1.2455834e-01
   1.1604688e-01
   1.0417444e-01
   1.2984970e-01
   1.1865228e-01
   1.3454063e-01
   1.3231343e-01
   1.2070955e-01
   1.2518366e-01
   1.3454837e-01
   1.5065001e-01
   1.1143581e-01
   1.1874559e-01
   1.3499512e-01
   1.1291445e-01
   1.1871357e-01
   1.3025099e-01
   1.2611483e-01
   1.3385020e-01
   1.2442068e-01
   1.2887344e-01
   1.1717847e-01
   1.3827549e-01
   1.2424216e-01
   1.2887138e-01
   1.3196419e-01
   1.2546675e-01
   1.3226891e-01
   1.2649791e-01
   1.2934504e-01
   1.2469859e-01
   1.3342719e-01
   1.2777320e-01
   1.2560214e-01
   1.1907670e-01
   1.1850077e-01
   1.1879803e-01
   1.2320045e-01
   1.2896001e-01
   1.2951975e-01
   1.2023009e-01
   1.1523043e-01
   1.3163798e-01
   1.1681627e-01
   1.0866635e-01
   1.1461333e-01
   1.1324561e-01
   1.1608722e-01
   1.3615568e-01
   1.3879350e-01
   1.1903802e-01
   1.3185421e-01
   1.3102901e-01
   1.3033701e-01
   1.4183059e-01
   1.3116197e-01
   1.3941620e-01
   1.1332353e-01
   1.3082322e-01
   1.3685630e-01
   1.3612328e-01
   1.2729391e-01
   1.3943630e-01
   1.2845093e-01
   1.3685609e-01
   1.2134490e-01
   1.2559429e-01
   1.4218262e-01
   1.4226808e-01
   1.1809640e-01
   9.6459813e-02
   1.1885978e-01
   1.1610067e-01
   1.1428257e-01
   9.9516764e-02
   1.1236153e-01
   9.4935454e-02
   1.0183109e-01
   1.0798310e-01
   1.1871536e-01
   9.8902047e-02
   1.0227765e-01
   9.4849251e-02
   1.2259497e-01
   9.1484725e-02
   1.0574908e-01
   9.7747110e-02
   1.0911301e-01
   9.3397096e-02
   1.0993666e-01
   1.1654144e-01
   9.2646286e-02
   8.4079802e-02
   8.3508849e-02
   8.1678115e-02
   9.5177889e-02
   9.2221454e-02
   9.3394980e-02
   9.9459574e-02
   1.1082166e-01
   1.0885705e-01
   9.3948707e-02
   8.6793847e-02
   9.0870500e-02
   8.8532567e-02
   8.8995464e-02
   8.6032137e-02
   9.0665579e-02
   9.1050819e-02
   9.5382072e-02
   9.3343548e-02
   7.3663205e-02
   9.9705875e-02
   7.5754814e-02
   8.0140524e-02
   9.0092719e-02
   8.8396221e-02
   9.1250449e-02
   8.7396048e-02
   8.3533205e-02
   9.5755637e-02
   8.2671613e-02
   9.5053025e-02
   9.1386937e-02
   9.2543177e-02
   9.1383658e-02
   9.2965163e-02
   9.1730148e-02
   9.1446750e-02
   9.3241818e-02
   8.3746679e-02
   9.7472996e-02
   9.8399788e-02
   8.4447816e-02
   9.0514585e-02
   9.0496786e-02
   8.0563173e-02
   8.3827779e-02
   7.9246059e-02
   8.2388557e-02
   9.0494081e-02
   8.8287920e-02
   8.2913056e-02
   8.0088027e-02
   9.1398910e-02
   8.9280270e-02
   9.0609394e-02
   8.8322543e-02
   8.4114373e-02
   8.4882937e-02
   9.5696703e-02
   9.4748214e-02
   1.0357022e-01
   1.0495455e-01
   9.4049744e-02
   1.0398201e-01
   1.1214919e-01
   1.0355356e-01
   1.0842476e-01
   1.0592335e-01
   1.0370073e-01
   1.1111540e-01
   1.0106006e-01
   1.0256943e-01
   1.0893915e-01
   1.0113198e-01
   9.1783047e-02
   1.0270137e-01
   9.6598439e-02
   1.0503029e-01
   9.3027197e-02
   1.0437437e-01
   1.0019652e-01
   9.8467968e-02
   1.0927840e-01
   9.0415761e-02
   1.1580089e-01
   1.0292305e-01
   1.0622767e-01
   1.0878716e-01
   8.9851193e-02
   9.8159418e-02
   9.6967191e-02
   9.5915064e-02
   1.0346688e-01
   1.0058769e-01
   1.1072936e-01
   1.0405340e-01
   1.1803279e-01
   1.0835318e-01
   1.1146335e-01
   1.1388188e-01
   1.1019316e-01
   1.0772179e-01
   1.1596351e-01
   1.0941884e-01
   1.0731875e-01
   1.2066834e-01
   1.0507336e-01
   1.1159591e-01
   1.1390299e-01
   1.2032895e-01
   1.2429821e-01
   1.1207577e-01
   1.0742085e-01
   1.1503946e-01
   1.3841726e-01
   1.3756117e-01
   1.3386108e-01
   1.1376104e-01
   1.3494664e-01
   1.1995839e-01
   1.3113399e-01
   1.2467243e-01
   1.2995142e-01
   1.2232148e-01
   1.2433958e-01
   1.2041052e-01
   1.2440686e-01
   1.3286385e-01
   1.2588280e-01
   1.3310248e-01
   1.3003135e-01
   1.3273445e-01
   1.3680358e-01
   1.2648462e-01
   1.3084874e-01
   1.2060361e-01
   1.3383970e-01
   1.2470207e-01
   1.2078837e-01
   1.5140994e-01
   1.3148808e-01
   1.3506724e-01
   1.3927963e-01
   1.2920387e-01
   1.3669930e-01
   1.2576251e-01
   1.3227595e-01
   1.2368492e-01
   1.2130574e-01
   1.1054076e-01
   1.2935184e-01
   1.4072213e-01
   1.4359793e-01
   1.2658478e-01
   1.1755151e-01
   1.2389079e-01
   1.2990402e-01
   1.1184624e-01
   1.2709437e-01
   1.4159991e-01
   1.2511744e-01
   1.4349823e-01
   1.2602572e-01
   1.1702070e-01
   1.2838422e-01
   1.2944305e-01
   1.2120467e-01
   1.2645820e-01
   1.2300261e-01
   1.4049682e-01
   1.1687899e-01
   1.2818991e-01
   1.3567774e-01
   1.2946960e-01
   1.2662688e-01
   1.4049762e-01
   1.6426113e-01
   1.2237892e-01
   1.3261394e-01
   1.2379450e-01
   1.4224261e-01
   9.8889835e-02
   1.0944499e-01
   7.9962790e-02
   9.0607584e-02
   1.0039485e-01
   1.0542829e-01
   9.1976300e-02
   1.1820017e-01
   1.0168006e-01
   1.0353079e-01
   1.1468494e-01
   1.2025736e-01
   1.1916427e-01
   1.0139070e-01
   1.0339049e-01
   9.4491825e-02
   9.7616680e-02
   8.9812815e-02
   9.5389999e-02
   9.5374107e-02
   8.8713489e-02
   8.2308970e-02
   9.7992413e-02
   1.0060628e-01
   9.3815684e-02
   9.3667783e-02
   8.0700733e-02
   1.1337975e-01
   9.8737277e-02
   9.3351401e-02
   8.5094325e-02
   8.2931034e-02
   1.0133692e-01
   8.8631824e-02
   8.7530002e-02
   1.0869003e-01
   7.6378189e-02
   9.8612219e-02
   8.1501938e-02
   8.1421971e-02
   8.4761523e-02
   9.7142123e-02
   8.7368742e-02
   9.3636081e-02
   8.2028173e-02
   8.8441528e-02
   8.4318571e-02
   8.9154497e-02
   9.4028138e-02
   9.4032578e-02
   9.5673643e-02
   9.4862968e-02
   9.6498616e-02
   1.0277741e-01
   9.2205092e-02
   8.9102782e-02
   9.2764325e-02
   1.0186164e-01
   9.3034990e-02
   8.9156121e-02
   8.5891165e-02
   8.8702090e-02
   8.7821208e-02
   8.5931085e-02
   8.1819095e-02
   9.0662487e-02
   8.7050758e-02
   8.5546583e-02
   9.3854479e-02
   9.5251337e-02
   9.4082817e-02
   8.9491837e-02
   8.4968120e-02
   8.5325174e-02
   9.2296906e-02
   9.2071712e-02
   7.6258264e-02
   9.5192641e-02
   8.4055573e-02
   8.3716758e-02
   8.4306605e-02
   9.9659160e-02
   9.4523132e-02
   9.8991282e-02
   9.0801872e-02
   1.0245973e-01
   1.1475601e-01
   9.4449341e-02
   1.0603675e-01
   1.0396287e-01
   9.8677196e-02
   1.0574465e-01
   9.7942658e-02
   1.0250762e-01
   1.0808776e-01
   1.0553828e-01
   9.0705276e-02
   9.0606399e-02
   9.4698481e-02
   9.7673632e-02
   1.0608524e-01
   9.9478394e-02
   1.0222976e-01
   1.0259145e-01
   1.0565799e-01
   1.0156907e-01
   9.9559508e-02
   1.0737773e-01
   1.0552108e-01
   9.9928118e-02
   1.0687430e-01
   1.0198141e-01
   1.0717877e-01
   9.5894225e-02
   1.1621976e-01
   1.0717689e-01
   9.8011971e-02
   9.7802378e-02
   1.1597203e-01
   1.0441583e-01
   1.2592393e-01
   1.1491158e-01
   1.2256736e-01
   1.0535256e-01
   1.1757834e-01
   1.1319477e-01
   1.2392865e-01
   1.2266871e-01
   1.2389641e-01
   1.1423661e-01
   1.0766940e-01
   1.1041173e-01
   1.0827734e-01
   1.1558432e-01
   1.1214666e-01
   1.3348074e-01
   1.1533304e-01
   1.0748158e-01
   1.2026307e-01
   1.2685941e-01
   1.1671335e-01
   1.1191431e-01
   1.3306707e-01
   1.3492656e-01
   1.1222923e-01
   1.3395073e-01
   1.2678747e-01
   1.1407325e-01
   1.2819056e-01
   1.2050700e-01
   1.2805243e-01
   1.2774776e-01
   1.3375661e-01
   1.3752866e-01
   1.3700077e-01
   1.2864530e-01
   1.2649180e-01
   1.3713747e-01
   1.2517034e-01
   1.1658227e-01
   1.3336626e-01
   1.3034758e-01
   1.3349275e-01
   1.2453187e-01
   1.1534916e-01
   1.1407629e-01
   1.2536310e-01
   1.1871450e-01
   1.2651229e-01
   1.4272995e-01
   1.0903899e-01
   1.2309613e-01
   1.2620375e-01
   1.1534194e-01
   1.3734119e-01
   1.1949960e-01
   1.3038477e-01
   1.3090031e-01
   1.2440130e-01
   1.3673802e-01
   1.3768828e-01
   1.2323726e-01
   1.1867139e-01
   1.3222973e-01
   1.3237233e-01
   1.2908654e-01
   1.2814334e-01
   1.3171384e-01
   1.1711632e-01
   1.3797115e-01
   1.2261284e-01
   1.3715519e-01
   1.4765669e-01
   1.3401030e-01
   1.1834230e-01
   1.2894467e-01
   1.3404401e-01
   1.1885265e-01
   1.5153050e-01
   1.1704198e-01
   1.3964130e-01
   1.4311332e-01
   1.3504757e-01
   1.4935565e-01
   1.0514803e-01
   9.0110794e-02
   1.0122639e-01
   8.7520018e-02
   8.6735956e-02
   9.9222623e-02
   9.1549665e-02
   1.0166846e-01
   1.1833230e-01
   1.0034432e-01
   9.8423935e-02
   1.2622990e-01
   8.9661486e-02
   1.0745423e-01
   1.0440885e-01
   8.3599806e-02
   1.0616838e-01
   9.3469083e-02
   1.0266184e-01
   9.2894301e-02
   9.1563158e-02
   8.1512272e-02
   9.2934743e-02
   9.7480483e-02
   9.9421449e-02
   8.8666633e-02
   9.5823646e-02
   1.0722505e-01
   1.0694140e-01
   9.8574691e-02
   9.0715423e-02
   8.1408203e-02
   1.0514448e-01
   9.7747341e-02
   9.8499127e-02
   9.3819328e-02
   8.5138425e-02
   8.2883984e-02
   9.0179428e-02
   8.5289374e-02
   9.2061006e-02
   8.5956812e-02
   8.6501390e-02
   8.1301354e-02
   8.5931338e-02
   8.8193357e-02
   8.3595514e-02
   9.3470827e-02
   8.7509930e-02
   9.5722452e-02
   9.0428032e-02
   8.9913651e-02
   9.8373160e-02
   8.7613240e-02
   8.9258917e-02
   9.2306800e-02
   1.0092112e-01
   9.0347134e-02
   9.7847581e-02
   8.0984935e-02
   9.1097891e-02
   9.4656989e-02
   8.7251879e-02
   8.0398686e-02
   8.9017451e-02
   8.9407809e-02
   9.1121711e-02
   8.2156919e-02
   7.9917178e-02
   8.5353479e-02
   9.1011144e-02
   8.9629650e-02
   8.6146779e-02
   8.2203135e-02
   8.8245809e-02
   8.5988402e-02
   8.8648759e-02
   8.5907809e-02
   7.9364821e-02
   7.6856703e-02
   9.1387115e-02
   9.1785528e-02
   8.2498312e-02
   9.2208646e-02
   9.0436175e-02
   8.6655743e-02
   1.0208155e-01
   1.0317785e-01
   1.0256315e-01
   1.0337453e-01
   1.0809567e-01
   1.0494500e-01
   9.8164394e-02
   1.1129799e-01
   1.0480685e-01
   9.9769413e-02
   9.7186871e-02
   1.0522670e-01
   9.8898508e-02
   9.9062346e-02
   9.8068640e-02
   9.1566496e-02
   1.0931544e-01
   9.6914135e-02
   9.9085853e-02
   1.0487577e-01
   1.0802644e-01
   1.0684422e-01
   1.0310105e-01
   1.0212925e-01
   9.7507395e-02
   1.0837720e-01
   9.3758740e-02
   1.0924877e-01
   1.0542288e-01
   1.1276359e-01
   9.5310867e-02
   1.0371164e-01
   1.0849477e-01
   1.0588820e-01
   1.0160414e-01
   1.0602053e-01
   1.0370532e-01
   1.1160138e-01
   1.0251522e-01
   1.0060792e-01
   1.0751516e-01
   9.6994042e-02
   1.0054410e-01
   1.0691072e-01
   1.0417852e-01
   1.1402906e-01
   1.2254468e-01
   1.1278893e-01
   1.0501781e-01
   1.0863536e-01
   1.1888900e-01
   1.0598222e-01
   1.1767126e-01
   1.1418985e-01
   1.1057486e-01
   1.2598953e-01
   1.2746027e-01
   1.1424971e-01
   1.2597579e-01
   1.3447866e-01
   1.1610048e-01
   1.2198382e-01
   1.3221486e-01
   1.2896347e-01
   1.3187316e-01
   1.3834490e-01
   1.2242834e-01
   1.3486896e-01
   1.3929766e-01
   1.3542283e-01
   1.2578066e-01
   1.4632957e-01
   1.1816411e-01
   1.4053963e-01
   1.5391645e-01
   1.4353581e-01
   1.3105379e-01
   1.5079409e-01
   1.2808874e-01
   1.2757573e-01
   1.1475478e-01
   1.2759483e-01
   1.2558882e-01
   1.2055407e-01
   1.2765686e-01
   1.3464689e-01
   1.2412885e-01
   1.2697458e-01
   1.2960091e-01
   1.2149911e-01
   1.2828870e-01
   1.1578739e-01
   1.2909850e-01
   1.3840048e-01
   1.1520169e-01
   1.2697323e-01
   1.2850907e-01
   1.2653904e-01
   1.3469595e-01
   1.3706180e-01
   1.1926809e-01
   1.2834251e-01
   1.1755078e-01
   1.2425635e-01
   1.3807109e-01
   1.3702938e-01
   1.2447002e-01
   1.3253440e-01
   1.5584999e-01
   1.1239321e-01
   1.2809078e-01
   1.2994462e-01
   1.3494289e-01
   1.2672108e-01
   1.3857146e-01
   1.3027127e-01
   1.3543096e-01
   1.3860671e-01
   1.4442854e-01
   1.3871241e-01
   1.3770992e-01
   8.2155958e-02
   1.1854864e-01
   8.1270069e-02
   1.0189980e-01
   8.3081655e-02
   9.2900231e-02
   1.0640932e-01
   1.0371187e-01
   1.0161257e-01
   1.0450082e-01
   1.0633906e-01
   1.0181449e-01
   1.2077846e-01
   1.0300060e-01
   1.1272404e-01
   1.0552485e-01
   1.0988832e-01
   9.4963580e-02
   1.0055070e-01
   1.0733438e-01
   9.6463546e-02
   8.7484017e-02
   1.0054021e-01
   9.2919447e-02
   9.4520189e-02
   8.3651550e-02
   8.8628598e-02
   8.8387936e-02
   8.7585457e-02
   9.4629750e-02
   9.8242365e-02
   1.0171024e-01
   1.0242657e-01
   1.0217741e-01
   8.6278915e-02
   1.0115851e-01
   9.8417871e-02
   8.9454845e-02
   9.5260605e-02
   8.0891237e-02
   9.0529330e-02
   1.0093763e-01
   9.5978029e-02
   1.0336605e-01
   7.8659423e-02
   9.0160616e-02
   7.8557886e-02
   9.4275810e-02
   8.1535280e-02
   9.9020407e-02
   9.3570970e-02
   8.7192006e-02
   9.9814937e-02
   8.8340573e-02
   8.7940097e-02
   9.3456365e-02
   9.2825264e-02
   1.0167455e-01
   9.9953882e-02
   9.4118439e-02
   9.6371390e-02
   8.7940782e-02
   9.5864363e-02
   9.2728794e-02
   9.5169097e-02
   8.6212181e-02
   8.9912042e-02
   8.6711586e-02
   9.3215831e-02
   9.1222994e-02
   8.1695862e-02
   8.9046501e-02
   8.8489652e-02
   7.8690268e-02
   8.4617466e-02
   8.6284339e-02
   8.5630201e-02
   9.6574314e-02
   8.4663495e-02
   8.7546982e-02
   8.5844457e-02
   8.8234060e-02
   9.4674051e-02
   8.5627981e-02
   8.6406723e-02
   9.3485519e-02
   8.7366350e-02
   9.5918916e-02
   9.0259425e-02
   1.0681139e-01
   1.0517900e-01
   1.0118264e-01
   1.0417769e-01
   1.0590257e-01
   9.5132574e-02
   1.0126689e-01
   9.7454071e-02
   9.5414028e-02
   1.0180390e-01
   9.6325397e-02
   1.0144673e-01
   9.4034545e-02
   8.9068823e-02
   9.9374585e-02
   9.4178095e-02
   1.0026566e-01
   1.1142789e-01
   9.7915001e-02
   9.0849988e-02
   9.1413453e-02
   9.3280934e-02
   9.7334184e-02
   9.4838962e-02
   1.1003501e-01
   9.9989980e-02
   1.0336389e-01
   9.5213585e-02
   9.8007396e-02
   1.0503154e-01
   1.0084224e-01
   1.0206863e-01
   1.0485791e-01
   1.2245692e-01
   1.1063221e-01
   1.0949608e-01
   1.0403860e-01
   1.0588033e-01
   1.0543194e-01
   1.0441947e-01
   9.2745811e-02
   1.0304833e-01
   9.8241478e-02
   1.0363128e-01
   1.1694529e-01
   1.1042785e-01
   1.1209281e-01
   1.1819504e-01
   1.0845858e-01
   1.1853388e-01
   1.2140794e-01
   1.2063945e-01
   1.2695384e-01
   1.1506078e-01
   1.2664242e-01
   1.2075071e-01
   1.2596205e-01
   1.2457687e-01
   1.2304736e-01
   1.2992795e-01
   1.2719482e-01
   1.3281061e-01
   1.2178238e-01
   1.3605607e-01
   1.3168654e-01
   1.3814214e-01
   1.4489461e-01
   1.4005932e-01
   1.4306410e-01
   1.3364191e-01
   1.3179220e-01
   1.2548108e-01
   1.4118597e-01
   1.3074218e-01
   1.3907726e-01
   1.2464204e-01
   1.3828099e-01
   1.1919662e-01
   1.3409753e-01
   1.2470166e-01
   1.2394685e-01
   1.4387734e-01
   1.2560454e-01
   1.1545312e-01
   1.2088925e-01
   1.3207299e-01
   1.2642819e-01
   1.2349721e-01
   1.2095989e-01
   1.2800211e-01
   1.1774378e-01
   1.1680340e-01
   1.2665395e-01
   1.3109109e-01
   1.3637020e-01
   1.3899133e-01
   1.2984018e-01
   1.3478491e-01
   1.2965649e-01
   1.3874815e-01
   1.3569051e-01
   1.2879838e-01
   1.2195600e-01
   1.2758347e-01
   1.4068669e-01
   1.3745789e-01
   1.4083214e-01
   1.4394015e-01
   1.2658858e-01
   1.2895800e-01
   1.2401290e-01
   1.5749179e-01
   1.2055569e-01
   1.4493828e-01
   1.4035638e-01
   1.2170582e-01
   1.1520793e-01
   1.2391596e-01
   1.3603091e-01
   8.4281765e-02
   9.5033050e-02
   8.3016425e-02
   7.7195145e-02
   1.0968074e-01
   1.1139888e-01
   1.0215162e-01
   9.3219236e-02
   1.0091306e-01
   9.8422132e-02
   1.0889269e-01
   9.9119388e-02
   1.0714550e-01
   1.0446587e-01
   9.9729702e-02
   8.9167215e-02
   9.6478119e-02
   1.0838776e-01
   1.0389183e-01
   9.3267456e-02
   1.0637400e-01
   9.9284768e-02
   9.9761009e-02
   9.4031930e-02
   1.0170781e-01
   8.7550327e-02
   9.8360598e-02
   9.1176875e-02
   9.7711936e-02
   9.4678096e-02
   9.6844099e-02
   9.7080380e-02
   9.9910580e-02
   1.0246563e-01
   9.9492364e-02
   9.3865775e-02
   9.9405244e-02
   8.9739583e-02
   8.5044369e-02
   9.5220335e-02
   9.4514541e-02
   9.1577120e-02
   9.8254167e-02
   9.8426178e-02
   9.4177976e-02
   8.9269988e-02
   9.6136354e-02
   9.5839538e-02
   8.2022190e-02
   9.6062943e-02
   9.6368968e-02
   9.6311636e-02
   8.9753114e-02
   1.0316665e-01
   9.1128118e-02
   1.0098469e-01
   9.8516405e-02
   1.0695475e-01
   9.3412369e-02
   1.0430761e-01
   9.9902123e-02
   9.8538607e-02
   9.3401819e-02
   9.0050668e-02
   8.8601932e-02
   9.5401131e-02
   9.1489747e-02
   8.5063219e-02
   9.6138850e-02
   8.5232869e-02
   9.5168151e-02
   9.0905555e-02
   8.5677087e-02
   8.3465979e-02
   8.5489474e-02
   9.5437564e-02
   9.4947882e-02
   9.0266921e-02
   7.7574901e-02
   9.6858598e-02
   8.1214659e-02
   8.0975637e-02
   7.3932163e-02
   8.0862679e-02
   8.1385605e-02
   8.1417412e-02
   8.6903885e-02
   8.6752415e-02
   8.4402293e-02
   9.0459280e-02
   9.1304652e-02
   1.0409527e-01
   1.1160021e-01
   1.1522060e-01
   1.0197023e-01
   1.1377166e-01
   1.0386388e-01
   1.0182910e-01
   1.0552406e-01
   9.7314119e-02
   1.0619078e-01
   1.0421233e-01
   9.7456291e-02
   1.0228002e-01
   1.0621860e-01
   9.6619688e-02
   9.8908320e-02
   9.5666036e-02
   1.0186932e-01
   1.0108069e-01
   9.2440993e-02
   1.0118754e-01
   9.9786684e-02
   9.5538288e-02
   9.7634055e-02
   1.0205874e-01
   9.7669795e-02
   9.9391147e-02
   1.1448812e-01
   1.0058947e-01
   1.0821495e-01
   1.1474054e-01
   9.4965182e-02
   1.0338973e-01
   1.2098871e-01
   1.0494455e-01
   1.0623306e-01
   1.1063546e-01
   1.0012231e-01
   1.1066256e-01
   1.0355997e-01
   1.1353564e-01
   1.0433796e-01
   1.0591246e-01
   1.1052065e-01
   1.0627043e-01
   1.1100323e-01
   1.3075539e-01
   1.1583059e-01
   1.3093042e-01
   1.1893781e-01
   1.1207464e-01
   1.2947649e-01
   1.3198069e-01
   1.2896176e-01
   1.2639952e-01
   1.3600244e-01
   1.3247465e-01
   1.2166662e-01
   1.2767713e-01
   1.1916336e-01
   1.2664472e-01
   1.2055133e-01
   1.2501790e-01
   1.3678113e-01
   1.3144833e-01
   1.3887772e-01
   1.2480379e-01
   1.2438890e-01
   1.3857527e-01
   1.2066849e-01
   1.3140316e-01
   1.4548449e-01
   1.4389640e-01
   1.3433877e-01
   1.3424806e-01
   1.4366345e-01
   1.3591266e-01
   1.3541161e-01
   1.2167241e-01
   1.2744255e-01
   1.2662844e-01
   1.2620993e-01
   1.2021448e-01
   1.2512128e-01
   1.1218702e-01
   1.2643747e-01
   1.2492976e-01
   1.2394466e-01
   1.2421507e-01
   1.2639974e-01
   1.4188686e-01
   1.3060084e-01
   1.3977769e-01
   1.3392791e-01
   1.3178293e-01
   1.2359299e-01
   1.4315178e-01
   1.2811111e-01
   1.3729617e-01
   1.4906017e-01
   1.3241301e-01
   1.3281298e-01
   1.4406912e-01
   1.3419208e-01
   1.3995694e-01
   1.3226190e-01
   1.3890685e-01
   1.4336874e-01
   1.3365114e-01
   1.2717998e-01
   1.4789313e-01
   1.2801391e-01
   1.3798580e-01
   1.2953649e-01
   1.4202090e-01
   1.4710748e-01
   1.6228995e-01
   1.5003344e-01
   1.2718758e-01
   1.2746219e-01
   9.1710173e-02
   8.8069856e-02
   8.0031693e-02
   8.5878842e-02
   1.0295522e-01
   1.0703714e-01
   9.1163084e-02
   1.0005217e-01
   1.1659880e-01
   9.5694728e-02
   1.1722697e-01
   9.8813780e-02
   9.6312292e-02
   1.1645424e-01
   1.1448587e-01
   9.8990723e-02
   1.1842612e-01
   1.0934585e-01
   8.5900865e-02
   9.3179129e-02
   9.3330532e-02
   9.8575532e-02
   1.0075979e-01
   9.2110775e-02
   9.6080273e-02
   1.0384161e-01
   8.2269646e-02
   9.2601024e-02
   1.1002652e-01
   8.9581199e-02
   9.0114541e-02
   9.3904264e-02
   8.7729141e-02
   9.0900049e-02
   1.0046979e-01
   8.9043058e-02
   1.0681470e-01
   1.0042647e-01
   8.8565461e-02
   9.8295949e-02
   9.3077108e-02
   8.4677018e-02
   8.4844932e-02
   8.8852763e-02
   9.1488771e-02
   9.6880011e-02
   9.8548874e-02
   1.0397088e-01
   9.9477671e-02
   9.1431789e-02
   9.5459096e-02
   9.9565797e-02
   9.7901352e-02
   9.0987802e-02
   9.3492292e-02
   1.0170241e-01
   1.0564426e-01
   9.5600851e-02
   1.0564598e-01
   1.0273711e-01
   9.5478013e-02
   1.0230181e-01
   9.1169581e-02
   9.1852233e-02
   9.2640996e-02
   9.7750418e-02
   9.4177552e-02
   8.4265552e-02
   8.4557816e-02
   7.1083844e-02
   8.5319303e-02
   1.0198786e-01
   8.4114760e-02
   9.3632191e-02
   8.3971165e-02
   9.2970505e-02
   7.8765355e-02
   8.8050887e-02
   9.2000522e-02
   8.6058237e-02
   8.2461715e-02
   8.0716841e-02
   8.0619171e-02
   8.2534850e-02
   7.7043720e-02
   7.6411374e-02
   9.1985889e-02
   9.5921397e-02
   8.7870508e-02
   8.6588517e-02
   9.6183605e-02
   9.4689704e-02
   9.8141827e-02
   9.6648328e-02
   1.0827155e-01
   1.0280982e-01
   1.1022630e-01
   9.9028394e-02
   1.0729120e-01
   1.1619341e-01
   9.9827692e-02
   1.0927120e-01
   1.1275878e-01
   1.0378524e-01
   9.5353276e-02
   1.0106400e-01
   9.8578930e-02
   9.3152113e-02
   1.0366948e-01
   1.1545201e-01
   1.0123451e-01
   1.0679930e-01
   1.0385258e-01
   9.8767452e-02
   9.7594127e-02
   9.2585042e-02
   9.8470494e-02
   1.0181546e-01
   9.7209372e-02
   1.0272872e-01
   1.0745657e-01
   1.0698941e-01
   9.6702732e-02
   9.5745340e-02
   1.0100734e-01
   1.0208523e-01
   1.0348125e-01
   1.0820282e-01
   1.0304757e-01
   1.0697986e-01
   1.1631418e-01
   1.1893521e-01
   1.1716698e-01
   1.1062653e-01
   1.0893260e-01
   1.1822938e-01
   1.1549414e-01
   1.1305821e-01
   1.1124029e-01
   1.1493693e-01
   1.1503518e-01
   1.2103122e-01
   1.2145764e-01
   1.3215604e-01
   1.2067854e-01
   1.2819298e-01
   1.3589287e-01
   1.2182583e-01
   1.3839068e-01
   1.1882802e-01
   1.2375640e-01
   1.1655755e-01
   1.2296107e-01
   1.2943558e-01
   1.2614366e-01
   1.4543121e-01
   1.3067329e-01
   1.2987906e-01
   1.3137402e-01
   1.3043436e-01
   1.3285621e-01
   1.2717511e-01
   1.2003766e-01
   1.2936364e-01
   1.3106364e-01
   1.3464902e-01
   1.4178516e-01
   1.3370344e-01
   1.2282240e-01
   1.3675158e-01
   1.1407426e-01
   1.2403589e-01
   1.2264524e-01
   1.4005411e-01
   1.2489757e-01
   1.2211736e-01
   1.4151043e-01
   1.1705615e-01
   1.2905884e-01
   1.2940867e-01
   1.2396935e-01
   1.1918007e-01
   1.3453811e-01
   1.5972351e-01
   1.2477114e-01
   1.2721957e-01
   1.4429840e-01
   1.3254145e-01
   1.2046033e-01
   1.2051521e-01
   1.2628753e-01
   1.3007525e-01
   1.3592204e-01
   1.2747791e-01
   1.3857378e-01
   1.3189846e-01
   1.3780901e-01
   1.3474311e-01
   1.2568268e-01
   1.4697519e-01
   1.3393173e-01
   1.6737838e-01
   1.4326775e-01
   1.4087106e-01
   1.5080924e-01
   1.4523055e-01
   1.3133161e-01
   1.2998231e-01
   1.3590367e-01
   1.2759006e-01
   1.4654745e-01
   9.0564862e-02
   8.4658116e-02
   9.4124451e-02
   8.3114527e-02
   1.1092691e-01
   8.1167243e-02
   9.3278602e-02
   9.1266185e-02
   9.8007686e-02
   1.0395098e-01
   1.1049599e-01
   1.1039034e-01
   1.1040455e-01
   1.0585149e-01
   1.0338759e-01
   9.9204242e-02
   8.8253111e-02
   1.0927327e-01
   9.7372383e-02
   9.8682627e-02
   9.0791404e-02
   1.0464854e-01
   9.8425142e-02
   9.1263339e-02
   7.9670779e-02
   9.5991202e-02
   9.8000452e-02
   9.2838995e-02
   9.7675599e-02
   8.7703101e-02
   8.7474331e-02
   9.7870849e-02
   1.0058954e-01
   8.8252291e-02
   9.6694440e-02
   9.2728168e-02
   8.7231308e-02
   8.3988830e-02
   1.1436677e-01
   8.5110612e-02
   8.4736221e-02
   8.9031808e-02
   8.5548386e-02
   9.2945315e-02
   8.9412853e-02
   8.7103486e-02
   9.8898664e-02
   8.1966124e-02
   8.9692548e-02
   8.9923762e-02
   8.9794107e-02
   7.7815197e-02
   9.7765945e-02
   8.8524476e-02
   1.0444336e-01
   1.0127965e-01
   9.8495126e-02
   9.8640576e-02
   9.4886534e-02
   1.0805503e-01
   9.6888445e-02
   1.0001869e-01
   9.2668317e-02
   9.5052533e-02
   9.2053808e-02
   8.7920867e-02
   8.6681828e-02
   7.7757254e-02
   8.9904740e-02
   8.6992100e-02
   7.6418012e-02
   9.8952375e-02
   8.7850377e-02
   7.6143742e-02
   8.3939835e-02
   8.8782467e-02
   8.8916920e-02
   1.0326753e-01
   8.4252037e-02
   8.0126695e-02
   8.9477889e-02
   7.7383898e-02
   7.5899072e-02
   9.5836952e-02
   8.6115375e-02
   9.3906529e-02
   8.6416923e-02
   7.9232566e-02
   8.3832487e-02
   8.1014626e-02
   9.4669051e-02
   8.8817164e-02
   1.1502336e-01
   1.0042316e-01
   1.0263022e-01
   9.8889045e-02
   1.1085132e-01
   1.1564822e-01
   9.1864415e-02
   1.0831208e-01
   1.0159606e-01
   1.0214759e-01
   9.3934946e-02
   1.0770818e-01
   9.6033312e-02
   1.0088507e-01
   9.3047813e-02
   9.9575326e-02
   1.1022040e-01
   1.0907361e-01
   1.0330248e-01
   9.9722989e-02
   9.5199883e-02
   1.0538423e-01
   1.1206343e-01
   9.9698409e-02
   1.0568435e-01
   1.0128573e-01
   1.1293792e-01
   1.0592254e-01
   9.4379216e-02
   1.0673764e-01
   1.1294196e-01
   9.8985992e-02
   1.1898103e-01
   9.9868245e-02
   1.0711976e-01
   1.0832495e-01
   1.0471116e-01
   1.0333011e-01
   1.1841764e-01
   9.7765081e-02
   9.5913105e-02
   1.0902467e-01
   9.9506706e-02
   1.0390743e-01
   1.0850998e-01
   1.0076116e-01
   1.0546561e-01
   1.1170497e-01
   1.1649363e-01
   1.0868800e-01
   1.2520160e-01
   1.2150931e-01
   1.2299889e-01
   1.2677239e-01
   1.3000937e-01
   1.2280247e-01
   1.2056571e-01
   1.3355137e-01
   1.2576871e-01
   1.2420173e-01
   1.1854961e-01
   1.2064043e-01
   1.3304065e-01
   1.2370499e-01
   1.3528846e-01
   1.2550449e-01
   1.3745447e-01
   1.3336574e-01
   1.3655232e-01
   1.4181064e-01
   1.3424489e-01
   1.4369711e-01
   1.3084610e-01
   1.2512657e-01
   1.4417565e-01
   1.4202709e-01
   1.2223659e-01
   1.3575286e-01
   1.1319956e-01
   1.2284727e-01
   1.2525913e-01
   1.3236997e-01
   1.3399456e-01
   1.3750224e-01
   1.3033475e-01
   1.2109930e-01
   1.3541146e-01
   1.3689682e-01
   1.2660199e-01
   1.4515187e-01
   1.3942154e-01
   1.2286501e-01
   1.3067645e-01
   1.3516442e-01
   1.3610356e-01
   1.3119163e-01
   1.3923314e-01
   1.3198987e-01
   1.4709187e-01
   1.3945177e-01
   1.4155135e-01
   1.5008672e-01
   1.5084359e-01
   1.4235145e-01
   1.4044181e-01
   1.2664217e-01
   1.2808618e-01
   1.2776539e-01
   1.3376902e-01
   1.3350099e-01
   1.4912097e-01
   1.3547537e-01
   1.3206419e-01
   1.3515632e-01
   1.3055682e-01
   1.3899045e-01
   1.2614141e-01
   1.4144315e-01
   1.4245474e-01
   1.4830428e-01
   1.3280956e-01
   8.8668913e-02
   8.6069398e-02
   9.6757479e-02
   9.3562409e-02
   9.7552009e-02
   8.9331120e-02
   1.0343145e-01
   9.0145513e-02
   9.3541771e-02
   1.1450387e-01
   1.0156861e-01
   1.1871259e-01
   9.5332943e-02
   1.3078864e-01
   1.2179366e-01
   1.0455524e-01
   1.1071265e-01
   9.5599204e-02
   1.0605751e-01
   1.0764425e-01
   9.1348536e-02
   1.0156409e-01
   9.7114563e-02
   9.9794336e-02
   9.9163041e-02
   1.0119782e-01
   1.0290997e-01
   8.9653954e-02
   8.9153007e-02
   9.2985556e-02
   8.2419626e-02
   8.1835955e-02
   8.7080173e-02
   9.9083617e-02
   9.4144091e-02
   9.6364677e-02
   8.6399361e-02
   8.8402689e-02
   9.2695072e-02
   8.8814028e-02
   9.1367602e-02
   8.8180654e-02
   9.4691254e-02
   9.7110569e-02
   8.7298691e-02
   8.6616337e-02
   9.8355316e-02
   8.7418631e-02
   8.4873900e-02
   9.2499621e-02
   8.6456180e-02
   8.7491333e-02
   9.2411503e-02
   9.6957751e-02
   1.0316744e-01
   9.1770932e-02
   9.5240109e-02
   1.0931846e-01
   9.1252647e-02
   1.0125338e-01
   9.1999657e-02
   9.0183415e-02
   9.4512627e-02
   9.9578716e-02
   9.1186561e-02
   8.7795451e-02
   9.5502667e-02
   1.0255597e-01
   8.6085439e-02
   8.2699426e-02
   9.4168119e-02
   8.4150590e-02
   1.0174699e-01
   8.5928842e-02
   9.0762399e-02
   8.0625035e-02
   8.3198190e-02
   8.0692329e-02
   9.9801093e-02
   1.0008406e-01
   8.5730642e-02
   8.5406773e-02
   7.8091346e-02
   8.0294892e-02
   9.0984166e-02
   8.3659112e-02
   9.4733529e-02
   8.7722115e-02
   1.0218622e-01
   9.2574075e-02
   8.6530693e-02
   8.2731217e-02
   8.8073894e-02
   1.0034306e-01
   1.0420458e-01
   9.8210856e-02
   1.0602432e-01
   9.9533677e-02
   1.1209051e-01
   1.0064783e-01
   1.0334265e-01
   9.4970174e-02
   1.1362605e-01
   1.0244626e-01
   9.2651486e-02
   1.0039668e-01
   9.5519535e-02
   1.0117687e-01
   9.4753332e-02
   1.0197714e-01
   9.4562411e-02
   1.0376174e-01
   9.6462443e-02
   1.0891446e-01
   1.0888230e-01
   9.9464111e-02
   9.7256094e-02
   9.6992418e-02
   1.0103310e-01
   9.7388402e-02
   1.0590195e-01
   1.0357113e-01
   1.1386137e-01
   1.0692124e-01
   1.0190921e-01
   9.5162421e-02
   9.8439723e-02
   8.9725666e-02
   9.9584468e-02
   1.0243758e-01
   1.0763491e-01
   9.7767562e-02
   9.3053877e-02
   1.0013566e-01
   1.0145734e-01
   1.0919626e-01
   1.0194977e-01
   1.1992975e-01
   1.0027859e-01
   1.2206760e-01
   1.1742909e-01
   1.0148481e-01
   1.2699725e-01
   1.2600486e-01
   1.3281268e-01
   1.2225308e-01
   1.2962227e-01
   1.1929759e-01
   1.2323723e-01
   1.2413432e-01
   1.2517339e-01
   1.3280581e-01
   1.3722081e-01
   1.4744620e-01
   1.3133134e-01
   1.2421605e-01
   1.2650569e-01
   1.3288279e-01
   1.2435632e-01
   1.3257077e-01
   1.3589583e-01
   1.2436898e-01
   1.3473472e-01
   1.4291349e-01
   1.3228343e-01
   1.3029268e-01
   1.3438326e-01
   1.5241857e-01
   1.4748965e-01
   1.2695961e-01
   1.3461486e-01
   1.3296588e-01
   1.2851083e-01
   1.3945451e-01
   1.2642902e-01
   1.1832379e-01
   1.2705424e-01
   1.3263531e-01
   1.3916610e-01
   1.3954107e-01
   1.4807673e-01
   1.5093881e-01
   1.4711763e-01
   1.3447285e-01
   1.4546429e-01
   1.3086474e-01
   1.3207144e-01
   1.4184947e-01
   1.3181904e-01
   1.4757372e-01
   1.3486390e-01
   1.2964973e-01
   1.4131609e-01
   1.2676741e-01
   1.2470585e-01
   1.2994394e-01
   1.3346091e-01
   1.3487904e-01
   1.3745973e-01
   1.4577298e-01
   1.2995306e-01
   1.4678143e-01
   1.3155167e-01
   1.4640784e-01
   1.1838476e-01
   1.3580255e-01
   1.3779007e-01
   1.4110111e-01
   1.5687950e-01
   1.2051864e-01
   1.3922597e-01
   1.2297434e-01
   1.3811158e-01
   9.5049672e-02
   1.0240182e-01
   8.9142814e-02
   9.3158975e-02
   9.1074489e-02
   9.4459213e-02
   8.7977260e-02
   9.9011816e-02
   9.1144018e-02
   9.2275478e-02
   1.1928630e-01
   9.5189489e-02
   9.3930006e-02
   1.0582747e-01
   9.3150988e-02
   1.1391231e-01
   9.6913382e-02
   1.1404381e-01
   9.8938189e-02
   1.0285861e-01
   9.3554951e-02
   1.0336733e-01
   8.9668892e-02
   9.3547195e-02
   8.7037221e-02
   8.6478554e-02
   9.0543911e-02
   1.0987192e-01
   1.0363546e-01
   8.1860051e-02
   8.4359042e-02
   1.1012528e-01
   9.4284058e-02
   9.7598426e-02
   8.8672519e-02
   8.3049238e-02
   9.9258959e-02
   9.2362218e-02
   1.0013142e-01
   9.0276882e-02
   1.0113330e-01
   9.6739560e-02
   8.2416654e-02
   9.4046652e-02
   9.1176182e-02
   9.1337673e-02
   1.0220484e-01
   1.1207921e-01
   9.5409170e-02
   9.5537543e-02
   9.7728685e-02
   9.8851390e-02
   9.4111085e-02
   8.5544996e-02
   1.0530241e-01
   9.6944124e-02
   1.0412963e-01
   9.9305332e-02
   1.0296842e-01
   1.0787136e-01
   9.1644414e-02
   9.0859696e-02
   9.0847105e-02
   8.7768875e-02
   9.2857689e-02
   7.8903489e-02
   8.6761780e-02
   1.1352146e-01
   8.9232080e-02
   8.9920133e-02
   8.1923343e-02
   8.0893144e-02
   8.6027302e-02
   7.9493538e-02
   9.1855690e-02
   8.2568698e-02
   9.3372598e-02
   7.8914493e-02
   9.0248972e-02
   8.7475650e-02
   8.4014945e-02
   8.6211503e-02
   9.2189170e-02
   8.2056753e-02
   8.6417452e-02
   7.7361405e-02
   8.3101749e-02
   8.4172577e-02
   7.5566344e-02
   7.9598747e-02
   9.3146503e-02
   9.3817987e-02
   8.9933529e-02
   9.2318043e-02
   9.0659887e-02
   8.9651339e-02
   1.0962261e-01
   1.0318933e-01
   9.8244607e-02
   1.0441417e-01
   1.0861651e-01
   1.0738663e-01
   1.0682232e-01
   1.0761625e-01
   1.0640256e-01
   1.0019265e-01
   9.6689560e-02
   9.8978236e-02
   1.0283990e-01
   1.0698125e-01
   1.0492073e-01
   1.0085381e-01
   9.8472305e-02
   9.1856442e-02
   9.7560152e-02
   1.0072245e-01
   8.5425034e-02
   9.2690505e-02
   1.0329323e-01
   1.0355929e-01
   1.0787477e-01
   1.0378838e-01
   1.0827351e-01
   9.6838757e-02
   9.0871550e-02
   9.0670757e-02
   1.0360551e-01
   1.0106874e-01
   9.8592982e-02
   9.8723389e-02
   9.7340949e-02
   9.2438966e-02
   1.0415716e-01
   1.1171984e-01
   1.1403298e-01
   1.1376274e-01
   1.0453070e-01
   1.0515956e-01
   1.0716751e-01
   1.0510591e-01
   1.1959827e-01
   1.1749347e-01
   1.2664494e-01
   1.2225417e-01
   1.3116580e-01
   1.3734405e-01
   1.2073172e-01
   1.2435002e-01
   1.3376659e-01
   1.2047351e-01
   1.0509674e-01
   1.3063629e-01
   1.3859449e-01
   1.2414765e-01
   1.2547374e-01
   1.3264218e-01
   1.3324693e-01
   1.2474017e-01
   1.3448091e-01
   1.4599292e-01
   1.2119720e-01
   1.4025904e-01
   1.2593210e-01
   1.2075191e-01
   1.1934491e-01
   1.4224075e-01
   1.2638099e-01
   1.3343588e-01
   1.3940555e-01
   1.3498683e-01
   1.3817267e-01
   1.3898754e-01
   1.3346739e-01
   1.2668709e-01
   1.3131082e-01
   1.1111604e-01
   1.1638241e-01
   1.2791467e-01
   1.3608478e-01
   1.3025138e-01
   1.2498789e-01
   1.2897553e-01
   1.2722789e-01
   1.2132883e-01
   1.3265501e-01
   1.3842405e-01
   1.2999843e-01
   1.4228377e-01
   1.5156038e-01
   1.4612512e-01
   1.3390681e-01
   1.2433491e-01
   1.4531414e-01
   1.2479082e-01
   1.4010462e-01
   1.4117034e-01
   1.4995244e-01
   1.3448021e-01
   1.3515525e-01
   1.3079041e-01
   1.4673115e-01
   1.4406306e-01
   1.4248289e-01
   1.4181638e-01
   1.3519216e-01
   1.3416009e-01
   1.3290557e-01
   1.4346504e-01
   1.3677749e-01
   1.3604607e-01
   1.6651528e-01
   1.4628677e-01
   1.4750992e-01
   1.3226509e-01
   9.8605886e-02
   8.6253263e-02
   9.5771238e-02
   8.6753674e-02
   9.1858640e-02
   8.6495325e-02
   8.4963553e-02
   7.8613669e-02
   8.0474518e-02
   1.1534278e-01
   1.0362882e-01
   9.9734768e-02
   1.1226520e-01
   1.2667055e-01
   1.1779448e-01
   9.4721191e-02
   9.9082507e-02
   9.2611723e-02
   1.1776815e-01
   9.7536035e-02
   1.0025587e-01
   1.0358139e-01
   9.6777745e-02
   9.5263869e-02
   9.7715139e-02
   9.2172258e-02
   9.8673791e-02
   8.4840871e-02
   9.3253471e-02
   9.4336830e-02
   8.1724949e-02
   9.9667147e-02
   9.5178619e-02
   8.3089925e-02
   8.9066640e-02
   8.6576112e-02
   8.5951567e-02
   9.8419629e-02
   9.9114321e-02
   8.3157189e-02
   1.0130256e-01
   8.4238634e-02
   8.8247687e-02
   8.8582717e-02
   8.8018954e-02
   8.4010914e-02
   9.6370675e-02
   8.9191094e-02
   8.5146211e-02
   9.5537864e-02
   1.1233597e-01
   9.7136177e-02
   8.9959867e-02
   8.9543484e-02
   9.5900342e-02
   9.9272586e-02
   1.0006015e-01
   9.1918811e-02
   9.9394575e-02
   1.0541359e-01
   9.5609084e-02
   8.9124441e-02
   1.0004338e-01
   9.2100807e-02
   9.8664977e-02
   8.9049682e-02
   8.5310645e-02
   8.7766312e-02
   9.4789825e-02
   8.6278006e-02
   9.4779253e-02
   8.8253647e-02
   9.1802537e-02
   8.7700315e-02
   8.8445507e-02
   8.7520920e-02
   9.4347566e-02
   7.3680140e-02
   8.6121030e-02
   8.9724839e-02
   8.2434669e-02
   8.8744923e-02
   8.5195050e-02
   8.2428567e-02
   7.6957479e-02
   8.9947835e-02
   8.6908840e-02
   8.2140513e-02
   9.0999179e-02
   8.6558536e-02
   9.0962745e-02
   9.6413299e-02
   8.3873659e-02
   9.9184267e-02
   9.5724799e-02
   9.3044259e-02
   9.4663650e-02
   1.0687859e-01
   9.6389547e-02
   9.9500947e-02
   1.1327215e-01
   1.0298727e-01
   1.0520393e-01
   1.0501415e-01
   1.0650702e-01
   9.9059485e-02
   1.0289349e-01
   1.0871825e-01
   9.5454618e-02
   9.7325936e-02
   1.0063357e-01
   1.0717868e-01
   9.9687077e-02
   1.1248057e-01
   1.0114126e-01
   1.0027311e-01
   1.0610604e-01
   9.4373748e-02
   9.4329558e-02
   9.5111132e-02
   1.0036279e-01
   9.3047798e-02
   1.0083529e-01
   9.6303314e-02
   9.9198662e-02
   9.5269397e-02
   1.0595475e-01
   9.5124602e-02
   1.0152493e-01
   1.0251426e-01
   1.1385188e-01
   9.2529595e-02
   9.6092775e-02
   1.1481749e-01
   1.0805947e-01
   1.1626721e-01
   1.0412574e-01
   1.1065065e-01
   1.0905786e-01
   1.1010939e-01
   1.0688277e-01
   1.2310748e-01
   1.2054165e-01
   1.2802339e-01
   1.1785389e-01
   1.2151095e-01
   1.1396393e-01
   1.2627862e-01
   1.3211468e-01
   1.1960611e-01
   1.1280958e-01
   1.3409190e-01
   1.2483213e-01
   1.1671230e-01
   1.3143562e-01
   1.2353528e-01
   1.3578476e-01
   1.2156811e-01
   1.3176464e-01
   1.3992199e-01
   1.4301541e-01
   1.3254583e-01
   1.3935225e-01
   1.4023037e-01
   1.2603928e-01
   1.3502584e-01
   1.4663796e-01
   1.4354546e-01
   1.4533131e-01
   1.4616413e-01
   1.3374634e-01
   1.4458138e-01
   1.4157024e-01
   1.3147244e-01
   1.3712566e-01
   1.2014401e-01
   1.2631458e-01
   1.4343135e-01
   1.3402428e-01
   1.4867391e-01
   1.2333812e-01
   1.4107436e-01
   1.3795047e-01
   1.4721549e-01
   1.3894218e-01
   1.2636323e-01
   1.3231300e-01
   1.2877512e-01
   1.3570835e-01
   1.2691122e-01
   1.4471814e-01
   1.3952760e-01
   1.4149645e-01
   1.4902902e-01
   1.5296711e-01
   1.4337569e-01
   1.3251118e-01
   1.2509887e-01
   1.3688889e-01
   1.4858563e-01
   1.4501514e-01
   1.2819476e-01
   1.5200847e-01
   1.3587666e-01
   1.4090510e-01
   1.5344617e-01
   1.4674231e-01
   1.3114098e-01
   1.4900194e-01
   1.2756500e-01
   1.5212967e-01
   1.3709089e-01
   1.6421951e-01
   1.4654443e-01
   9.1398492e-02
   1.0506276e-01
   9.1116220e-02
   9.3512632e-02
   9.6507400e-02
   8.4089547e-02
   9.7348437e-02
   1.0108879e-01
   8.1381410e-02
   1.0331047e-01
   1.0742428e-01
   1.0278990e-01
   9.7264826e-02
   1.2429275e-01
   1.0333110e-01
   1.1233518e-01
   1.0833248e-01
   1.0017408e-01
   1.0577885e-01
   9.8519422e-02
   1.0595788e-01
   9.5990852e-02
   9.1450356e-02
   8.7170251e-02
   9.8179698e-02
   9.1583192e-02
   8.9485273e-02
   1.0369906e-01
   8.5794188e-02
   9.1601826e-02
   7.9457268e-02
   9.2558078e-02
   9.1903880e-02
   9.0224631e-02
   7.7983670e-02
   1.0305329e-01
   7.5020596e-02
   8.2704380e-02
   9.1229148e-02
   9.1661811e-02
   8.3481558e-02
   9.5187783e-02
   7.8094840e-02
   9.9140838e-02
   8.6976185e-02
   9.2401780e-02
   9.6011035e-02
   9.4568640e-02
   8.9973763e-02
   1.0279786e-01
   8.9543305e-02
   8.7495834e-02
   8.7683968e-02
   9.7846538e-02
   9.4538085e-02
   9.0792477e-02
   9.3445167e-02
   8.7543108e-02
   9.4009116e-02
   8.9336440e-02
   9.4895273e-02
   9.7983964e-02
   9.1365322e-02
   9.4485804e-02
   8.0673426e-02
   9.5470957e-02
   9.9357016e-02
   8.5981220e-02
   8.9197263e-02
   8.7796800e-02
   7.6905511e-02
   1.0028025e-01
   8.1829906e-02
   9.2845380e-02
   8.7269500e-02
   8.1226051e-02
   8.4020324e-02
   7.9884157e-02
   9.0749919e-02
   8.4796503e-02
   8.2900465e-02
   8.9321479e-02
   7.6255798e-02
   8.9861862e-02
   8.6893432e-02
   8.3184868e-02
   8.1013024e-02
   8.7006629e-02
   8.2925826e-02
   8.4536344e-02
   8.2833193e-02
   8.1478283e-02
   8.8993035e-02
   8.4649742e-02
   9.1327205e-02
   8.3970003e-02
   9.1517381e-02
   8.5286349e-02
   9.4992936e-02
   1.0910758e-01
   1.0301204e-01
   1.0670509e-01
   9.9532172e-02
   1.0697269e-01
   1.0547250e-01
   9.8492175e-02
   1.1329453e-01
   1.0364497e-01
   1.2337936e-01
   1.0334527e-01
   1.1056549e-01
   1.0264656e-01
   9.6278287e-02
   1.0562097e-01
   9.0971723e-02
   1.0423367e-01
   9.0885885e-02
   9.1773994e-02
   1.0271841e-01
   1.0644133e-01
   9.7103231e-02
   8.9126244e-02
   9.5623024e-02
   1.0069276e-01
   1.0295176e-01
   9.1779046e-02
   1.0187250e-01
   9.9736720e-02
   9.9487104e-02
   1.1083034e-01
   1.0371733e-01
   9.6462704e-02
   1.0464756e-01
   1.0118530e-01
   9.5467985e-02
   1.0606402e-01
   9.7096972e-02
   1.1532722e-01
   8.6305775e-02
   1.3122053e-01
   1.1102490e-01
   1.0846394e-01
   1.1780761e-01
   1.0763624e-01
   1.3666701e-01
   1.2179572e-01
   1.3843139e-01
   1.1339562e-01
   1.1379013e-01
   1.3432814e-01
   1.2659390e-01
   1.3151892e-01
   1.3398761e-01
   1.2470479e-01
   1.2402928e-01
   1.2479708e-01
   1.3749130e-01
   1.2493134e-01
   1.2508076e-01
   1.3741794e-01
   1.3911006e-01
   1.3578568e-01
   1.2722903e-01
   1.4407064e-01
   1.2852284e-01
   1.2324324e-01
   1.4689268e-01
   1.2739718e-01
   1.4560677e-01
   1.4030682e-01
   1.3581602e-01
   1.5297909e-01
   1.4701539e-01
   1.4000688e-01
   1.1840001e-01
   1.3666472e-01
   1.4016323e-01
   1.2838250e-01
   1.2986700e-01
   1.3745281e-01
   1.3358012e-01
   1.3349162e-01
   1.3904060e-01
   1.3298336e-01
   1.4359440e-01
   1.5076713e-01
   1.4452037e-01
   1.4618488e-01
   1.3435623e-01
   1.3133195e-01
   1.2726827e-01
   1.2679115e-01
   1.3021739e-01
   1.2968516e-01
   1.2726270e-01
   1.4104870e-01
   1.5476438e-01
   1.3463081e-01
   1.4499126e-01
   1.2575758e-01
   1.3888080e-01
   1.3404119e-01
   1.2311574e-01
   1.2840781e-01
   1.4432319e-01
   1.3705771e-01
   1.4706549e-01
   1.4455751e-01
   1.4082253e-01
   1.3891672e-01
   1.4442877e-01
   1.3268545e-01
   1.3566022e-01
   1.3017219e-01
   1.3017653e-01
   1.4825650e-01
   8.7374099e-02
   9.5235817e-02
   8.9570761e-02
   9.0803944e-02
   8.7738328e-02
   9.6510097e-02
   1.0544699e-01
   1.0440709e-01
   9.7556822e-02
   1.0628772e-01
   1.2024542e-01
   8.9904405e-02
   1.1282902e-01
   9.0369828e-02
   1.0672317e-01
   1.1516405e-01
   1.0892897e-01
   1.1078148e-01
   1.1204934e-01
   9.5195986e-02
   1.0306673e-01
   9.7098291e-02
   9.0294383e-02
   9.3493558e-02
   9.0224877e-02
   9.5132336e-02
   9.6183039e-02
   9.4526015e-02
   9.0726323e-02
   8.6487107e-02
   8.8298559e-02
   7.7631794e-02
   1.0063753e-01
   9.2223302e-02
   7.4929781e-02
   7.4619971e-02
   9.7031012e-02
   7.7929281e-02
   8.0441788e-02
   8.6956039e-02
   1.0432233e-01
   8.3631419e-02
   9.5260777e-02
   9.0163894e-02
   1.0060283e-01
   1.0860078e-01
   9.7839423e-02
   9.0708815e-02
   9.0871379e-02
   9.3828253e-02
   9.5688716e-02
   8.9542799e-02
   9.4850793e-02
   8.7326862e-02
   8.6773619e-02
   9.5653594e-02
   9.1760896e-02
   8.7614074e-02
   8.9133874e-02
   9.4235405e-02
   8.8453278e-02
   9.3726926e-02
   9.7650394e-02
   9.1314889e-02
   8.6533427e-02
   9.3771093e-02
   8.8075921e-02
   9.8825581e-02
   8.0938689e-02
   9.0045787e-02
   9.5395513e-02
   8.9586884e-02
   9.2568621e-02
   7.7294417e-02
   8.5421361e-02
   8.1792980e-02
   8.6963654e-02
   9.7149126e-02
   9.7201116e-02
   8.2438268e-02
   9.1305643e-02
   7.9291701e-02
   8.2625657e-02
   7.9767242e-02
   7.5341225e-02
   7.5016975e-02
   7.7995315e-02
   8.4833108e-02
   8.9468963e-02
   9.3804099e-02
   9.0377145e-02
   1.0163345e-01
   8.4982045e-02
   8.5224487e-02
   1.0492977e-01
   9.2542820e-02
   9.2426628e-02
   1.1003900e-01
   1.1031362e-01
   1.1154326e-01
   1.1148584e-01
   1.0031281e-01
   9.6224055e-02
   1.0499247e-01
   1.0649096e-01
   1.0640366e-01
   1.0414733e-01
   1.0427425e-01
   1.0151520e-01
   9.9448025e-02
   9.2041194e-02
   9.4890192e-02
   1.0420998e-01
   9.3423449e-02
   9.2387699e-02
   8.8946752e-02
   8.6973526e-02
   1.0213725e-01
   1.0624254e-01
   9.3491025e-02
   9.1837354e-02
   9.1369495e-02
   8.5165769e-02
   9.7022928e-02
   9.2467912e-02
   9.8281533e-02
   8.9820512e-02
   9.4272263e-02
   8.4684886e-02
   1.0344882e-01
   9.4264850e-02
   9.2012525e-02
   1.0893514e-01
   1.1146376e-01
   9.6837863e-02
   1.1293853e-01
   9.8675497e-02
   1.1142445e-01
   1.0760698e-01
   1.1772416e-01
   1.0473032e-01
   1.2937695e-01
   1.2688078e-01
   1.2084778e-01
   1.2891993e-01
   1.2792112e-01
   1.2853923e-01
   1.2027462e-01
   1.2746516e-01
   1.1503237e-01
   1.2054671e-01
   1.4370979e-01
   1.3005574e-01
   1.1949247e-01
   1.2738936e-01
   1.2996909e-01
   1.3487945e-01
   1.3545865e-01
   1.2565200e-01
   1.3480964e-01
   1.2767971e-01
   1.2075838e-01
   1.4490348e-01
   1.3365975e-01
   1.4059667e-01
   1.4481381e-01
   1.4710118e-01
   1.4104933e-01
   1.2616487e-01
   1.3768630e-01
   1.3397318e-01
   1.3578668e-01
   1.2698604e-01
   1.3309824e-01
   1.4413892e-01
   1.4248484e-01
   1.4435914e-01
   1.3756481e-01
   1.3804896e-01
   1.4991927e-01
   1.4756255e-01
   1.4289853e-01
   1.2427529e-01
   1.2183525e-01
   1.3676763e-01
   1.3976318e-01
   1.3717522e-01
   1.2185407e-01
   1.1784858e-01
   1.4223970e-01
   1.4414518e-01
   1.4935879e-01
   1.4521454e-01
   1.3730125e-01
   1.4084961e-01
   1.4873748e-01
   1.4074308e-01
   1.3741025e-01
   1.2898067e-01
   1.3391723e-01
   1.3598700e-01
   1.4052501e-01
   1.4638989e-01
   1.3989830e-01
   1.4941008e-01
   1.3537684e-01
   1.2163100e-01
   1.5136747e-01
   1.3896118e-01
   1.3828798e-01
   1.4216836e-01
   1.4455593e-01
   1.4435972e-01
   1.4395139e-01
   1.0138852e-01
   1.0106988e-01
   8.7391861e-02
   8.2174018e-02
   9.2331722e-02
   9.3325242e-02
   9.2230640e-02
   7.9410233e-02
   1.0287424e-01
   9.4773330e-02
   9.6356757e-02
   9.8229013e-02
   9.9095687e-02
   9.9754445e-02
   9.9657051e-02
   1.2260654e-01
   1.1801020e-01
   1.0119858e-01
   1.0810258e-01
   1.1043323e-01
   9.9796072e-02
   1.1237588e-01
   9.2914388e-02
   1.0664877e-01
   1.0011680e-01
   8.9428373e-02
   9.6254677e-02
   8.3867311e-02
   9.3010709e-02
   9.9970460e-02
   9.3465969e-02
   8.8403419e-02
   9.0692468e-02
   8.7578960e-02
   9.5000058e-02
   7.7274650e-02
   8.2925014e-02
   8.1792809e-02
   9.6038967e-02
   9.9825986e-02
   8.4225200e-02
   8.9014560e-02
   9.4485827e-02
   9.2191480e-02
   1.1267861e-01
   8.8068374e-02
   1.0362259e-01
   1.0133440e-01
   9.9512637e-02
   9.1020666e-02
   9.0038113e-02
   9.5444895e-02
   9.3879372e-02
   1.0639387e-01
   9.0262666e-02
   9.6678130e-02
   9.4098434e-02
   1.0518184e-01
   9.0531841e-02
   8.7276198e-02
   9.4798557e-02
   9.0432577e-02
   8.9292839e-02
   8.7576658e-02
   9.3707599e-02
   8.5899957e-02
   9.1072150e-02
   9.2435382e-02
   9.2916906e-02
   8.8111773e-02
   9.0769812e-02
   9.4623446e-02
   8.3719149e-02
   9.3114413e-02
   7.5412579e-02
   8.6832948e-02
   8.1262745e-02
   8.5668601e-02
   7.9002351e-02
   8.0586299e-02
   7.6073505e-02
   8.4280469e-02
   7.5733133e-02
   7.5089902e-02
   8.3224356e-02
   7.4601009e-02
   7.7402070e-02
   8.3775073e-02
   8.6377583e-02
   8.4582105e-02
   8.8358320e-02
   8.2109481e-02
   7.6413542e-02
   8.7547570e-02
   8.9100190e-02
   9.0352736e-02
   9.9831857e-02
   9.9186465e-02
   1.1833761e-01
   1.0927881e-01
   1.0646360e-01
   9.7357422e-02
   1.0144363e-01
   1.0172968e-01
   1.0119995e-01
   9.9831589e-02
   9.3149468e-02
   8.9600861e-02
   9.2855819e-02
   9.6965276e-02
   9.0048380e-02
   8.9822568e-02
   9.1274776e-02
   9.1370299e-02
   9.6993417e-02
   9.5807455e-02
   8.8153727e-02
   9.0035237e-02
   8.8261664e-02
   9.5197409e-02
   9.8354906e-02
   9.3057454e-02
   8.9609243e-02
   9.6027397e-02
   9.0442471e-02
   9.6060254e-02
   9.1007113e-02
   9.0030804e-02
   1.0079233e-01
   9.2446879e-02
   9.4622172e-02
   9.7737879e-02
   9.6764222e-02
   9.8325431e-02
   1.0261051e-01
   1.0592224e-01
   1.1456803e-01
   1.2519437e-01
   1.1521633e-01
   1.1948298e-01
   1.1806425e-01
   1.1651376e-01
   1.1380525e-01
   1.2482782e-01
   1.3134779e-01
   1.2137578e-01
   1.1689202e-01
   1.2360488e-01
   1.2044517e-01
   1.4163327e-01
   1.2240245e-01
   1.2365545e-01
   1.3308682e-01
   1.2591577e-01
   1.2985669e-01
   1.3902041e-01
   1.2398238e-01
   1.3306941e-01
   1.3503000e-01
   1.2481632e-01
   1.3526587e-01
   1.3891873e-01
   1.2946223e-01
   1.3496552e-01
   1.3380411e-01
   1.4450683e-01
   1.4243649e-01
   1.5067390e-01
   1.3444254e-01
   1.3384412e-01
   1.4948416e-01
   1.3359471e-01
   1.2844324e-01
   1.4977083e-01
   1.2875053e-01
   1.3900149e-01
   1.3769990e-01
   1.4022526e-01
   1.4389549e-01
   1.3784444e-01
   1.5894292e-01
   1.3561778e-01
   1.4258301e-01
   1.4403765e-01
   1.3969624e-01
   1.2082294e-01
   1.3730267e-01
   1.4936307e-01
   1.4410894e-01
   1.2966229e-01
   1.2575120e-01
   1.4073119e-01
   1.5292543e-01
   1.3432282e-01
   1.4794846e-01
   1.4545535e-01
   1.4813960e-01
   1.3964058e-01
   1.4101993e-01
   1.4148645e-01
   1.3747068e-01
   1.3835274e-01
   1.3461716e-01
   1.3104923e-01
   1.2213410e-01
   1.3662218e-01
   1.3877037e-01
   1.4034973e-01
   1.3256279e-01
   1.3798697e-01
   1.6290747e-01
   1.6229661e-01
   1.3956928e-01
   1.6357675e-01
   1.3864198e-01
   8.4205374e-02
   8.8703074e-02
   8.1254937e-02
   8.2324013e-02
   9.3215160e-02
   7.7866450e-02
   8.4499121e-02
   9.5678113e-02
   8.7549180e-02
   8.7193497e-02
   1.0554855e-01
   9.9713393e-02
   1.1531559e-01
   1.0313652e-01
   1.1431335e-01
   1.0192977e-01
   1.2217846e-01
   1.0424825e-01
   1.1379596e-01
   1.2622955e-01
   1.1720217e-01
   9.6754313e-02
   8.9352064e-02
   9.1911897e-02
   9.5180959e-02
   9.8713510e-02
   8.6105064e-02
   8.5892268e-02
   1.0581009e-01
   8.9810170e-02
   8.7506063e-02
   8.8963553e-02
   8.5647084e-02
   8.8359594e-02
   8.1342742e-02
   9.1880180e-02
   8.3762132e-02
   8.5223570e-02
   8.1250988e-02
   9.4654061e-02
   9.3851157e-02
   9.5173471e-02
   9.7426988e-02
   8.4773250e-02
   9.4670661e-02
   9.4924055e-02
   9.7702593e-02
   1.0816830e-01
   1.0231174e-01
   1.0263340e-01
   9.6359439e-02
   9.8225415e-02
   8.9182392e-02
   8.9330740e-02
   9.1174841e-02
   9.1448583e-02
   1.0396980e-01
   9.1552243e-02
   9.6289702e-02
   1.0643790e-01
   9.3791500e-02
   8.9237310e-02
   9.8504603e-02
   9.3354732e-02
   1.0174175e-01
   9.1479681e-02
   8.7984018e-02
   8.9256227e-02
   1.0104551e-01
   8.8786922e-02
   8.3960831e-02
   8.6114287e-02
   8.8511959e-02
   8.7080859e-02
   8.9283168e-02
   8.7816671e-02
   9.3634330e-02
   7.9677530e-02
   8.0441251e-02
   8.1135817e-02
   8.3644420e-02
   9.3059041e-02
   7.9833858e-02
   8.0977067e-02
   8.8219225e-02
   8.5380979e-02
   8.4393293e-02
   8.5850775e-02
   7.9876550e-02
   7.6847151e-02
   7.3638149e-02
   7.5158767e-02
   8.1785306e-02
   9.3044713e-02
   7.2355442e-02
   8.1048295e-02
   9.0048768e-02
   9.1683999e-02
   9.5040224e-02
   1.0229377e-01
   8.9410946e-02
   1.1376222e-01
   9.8003909e-02
   9.1816686e-02
   1.0566126e-01
   1.0240263e-01
   1.0990477e-01
   9.4562620e-02
   9.0895206e-02
   9.6880995e-02
   9.1859125e-02
   1.0373577e-01
   8.8829294e-02
   9.4287217e-02
   8.0919333e-02
   9.2110902e-02
   9.4140664e-02
   9.5899887e-02
   9.7412214e-02
   9.8050460e-02
   8.3371915e-02
   9.0385944e-02
   1.0721340e-01
   9.6026413e-02
   9.9073023e-02
   8.9691669e-02
   7.9024926e-02
   9.7776696e-02
   9.2043117e-02
   9.2173330e-02
   9.3277484e-02
   8.7115623e-02
   8.9943238e-02
   1.0595742e-01
   1.0822365e-01
   1.0875697e-01
   9.4401449e-02
   1.1337213e-01
   1.1318664e-01
   9.8778546e-02
   9.8400608e-02
   1.0506752e-01
   1.2266352e-01
   1.1248686e-01
   1.1689744e-01
   1.4000204e-01
   1.2199782e-01
   1.2336992e-01
   1.2192751e-01
   1.2077281e-01
   1.2175829e-01
   1.3460572e-01
   1.2397391e-01
   1.1127131e-01
   1.3734938e-01
   1.1425623e-01
   1.2550101e-01
   1.3572630e-01
   1.3381976e-01
   1.2759988e-01
   1.3624562e-01
   1.3926904e-01
   1.4087217e-01
   1.5201522e-01
   1.3190238e-01
   1.3304071e-01
   1.5297873e-01
   1.4118198e-01
   1.2842242e-01
   1.4447160e-01
   1.4792357e-01
   1.3981426e-01
   1.2654018e-01
   1.2255351e-01
   1.2955335e-01
   1.3124336e-01
   1.5348229e-01
   1.3079254e-01
   1.4255492e-01
   1.5092221e-01
   1.2330634e-01
   1.3537915e-01
   1.4397800e-01
   1.3830905e-01
   1.2310613e-01
   1.4221922e-01
   1.4005035e-01
   1.3761497e-01
   1.3704219e-01
   1.4485957e-01
   1.2755838e-01
   1.5086038e-01
   1.3688597e-01
   1.5023865e-01
   1.4763127e-01
   1.4327958e-01
   1.6334987e-01
   1.5620409e-01
   1.3577558e-01
   1.3473351e-01
   1.3531254e-01
   1.4323671e-01
   1.3206491e-01
   1.3210922e-01
   1.3106759e-01
   1.3287967e-01
   1.4185862e-01
   1.3193722e-01
   1.4501864e-01
   1.4341754e-01
   1.3644937e-01
   1.2802698e-01
   1.4851828e-01
   1.3142033e-01
   1.4653568e-01
   1.4879927e-01
   8.6355232e-02
   7.9594180e-02
   8.8751324e-02
   9.1820344e-02
   1.0978644e-01
   8.0434784e-02
   9.1587991e-02
   8.2259387e-02
   9.6629068e-02
   9.7779892e-02
   1.0226086e-01
   1.0791125e-01
   1.2087174e-01
   1.0233120e-01
   1.1752405e-01
   1.1772213e-01
   1.0019305e-01
   1.1761067e-01
   1.1476610e-01
   1.1201055e-01
   9.1350682e-02
   1.0622785e-01
   1.0214097e-01
   1.0831144e-01
   9.3162730e-02
   9.5851973e-02
   9.6259370e-02
   9.7449735e-02
   9.7032592e-02
   9.3665056e-02
   9.0921476e-02
   9.6844889e-02
   9.3823969e-02
   1.0831393e-01
   8.8991992e-02
   8.5098818e-02
   9.1216996e-02
   8.9473136e-02
   8.8814095e-02
   9.1196731e-02
   9.9035963e-02
   8.5713424e-02
   9.7110823e-02
   9.5835447e-02
   9.7793929e-02
   9.9936768e-02
   1.0084759e-01
   9.4547778e-02
   9.2424169e-02
   9.3923062e-02
   1.0248002e-01
   9.2624411e-02
   9.5811397e-02
   9.7287513e-02
   9.7997576e-02
   9.3327209e-02
   9.2291005e-02
   9.7255394e-02
   1.0122745e-01
   1.0109014e-01
   9.2407830e-02
   9.0992853e-02
   8.4507495e-02
   9.0815879e-02
   9.5428713e-02
   9.3286499e-02
   8.5167155e-02
   9.4373830e-02
   8.5071981e-02
   9.2566967e-02
   9.6923083e-02
   8.7425373e-02
   8.6909838e-02
   7.4362054e-02
   8.2942620e-02
   9.0744160e-02
   7.9566889e-02
   8.5698061e-02
   8.1095405e-02
   8.4779926e-02
   9.8938033e-02
   7.4940510e-02
   7.6244228e-02
   7.4216343e-02
   7.4891217e-02
   7.8202516e-02
   8.1432648e-02
   8.5818328e-02
   8.1203245e-02
   8.8165961e-02
   7.5069606e-02
   7.7767067e-02
   8.4027842e-02
   7.6230623e-02
   8.3780117e-02
   9.3667790e-02
   8.2768187e-02
   9.3176514e-02
   1.0332827e-01
   1.0244443e-01
   1.0172352e-01
   1.0937708e-01
   9.1998592e-02
   1.0065135e-01
   1.0212991e-01
   9.8410435e-02
   1.0538821e-01
   9.2681959e-02
   1.0106943e-01
   9.3805507e-02
   9.9823184e-02
   8.7623246e-02
   9.5101081e-02
   8.4501170e-02
   8.7887399e-02
   1.0051712e-01
   9.0016961e-02
   8.9162551e-02
   9.1231219e-02
   8.7566882e-02
   9.3328021e-02
   9.2026241e-02
   9.4852090e-02
   8.9730166e-02
   8.9515455e-02
   9.2304476e-02
   8.3286747e-02
   8.7164596e-02
   9.9616848e-02
   1.0211468e-01
   1.0605831e-01
   1.0115183e-01
   1.0560144e-01
   8.8434912e-02
   1.0588203e-01
   1.0303925e-01
   9.3434013e-02
   1.1410669e-01
   1.0811101e-01
   1.0403282e-01
   1.1647341e-01
   1.0380962e-01
   1.2406392e-01
   1.1821074e-01
   1.2142359e-01
   1.2607849e-01
   1.2512350e-01
   1.1885403e-01
   1.1391169e-01
   1.1109054e-01
   1.1846067e-01
   1.2788671e-01
   1.2357717e-01
   1.2946968e-01
   1.2643126e-01
   1.3915637e-01
   1.1883942e-01
   1.3703232e-01
   1.4230175e-01
   1.3869850e-01
   1.3572024e-01
   1.4073598e-01
   1.2846930e-01
   1.3391982e-01
   1.4176233e-01
   1.4062043e-01
   1.3928345e-01
   1.3308318e-01
   1.3672242e-01
   1.4133248e-01
   1.4078370e-01
   1.4986877e-01
   1.4057170e-01
   1.3637620e-01
   1.4025342e-01
   1.4294359e-01
   1.4219198e-01
   1.3848266e-01
   1.5213493e-01
   1.4162990e-01
   1.3450478e-01
   1.4262103e-01
   1.5883435e-01
   1.4071697e-01
   1.5037675e-01
   1.5456197e-01
   1.3753127e-01
   1.3405745e-01
   1.4226452e-01
   1.2136680e-01
   1.2940639e-01
   1.4003114e-01
   1.4747241e-01
   1.4087589e-01
   1.3406174e-01
   1.3296844e-01
   1.4697452e-01
   1.3406242e-01
   1.3846228e-01
   1.3998611e-01
   1.4564240e-01
   1.3945964e-01
   1.3870400e-01
   1.4795662e-01
   1.3266930e-01
   1.4799099e-01
   1.3522133e-01
   1.6393307e-01
   1.4681216e-01
   1.5213142e-01
   1.3682689e-01
   1.5772584e-01
   1.4115994e-01
   1.4095810e-01
   1.3338971e-01
   1.4360343e-01
   1.4777297e-01
   8.6937316e-02
   9.2006125e-02
   9.2772409e-02
   9.1168873e-02
   1.0673893e-01
   8.3828524e-02
   8.6935408e-02
   9.6501544e-02
   1.0399146e-01
   1.0101576e-01
   1.0539158e-01
   1.2038711e-01
   9.5626347e-02
   9.2840783e-02
   1.2570651e-01
   1.2957816e-01
   1.1044481e-01
   1.2052200e-01
   1.1962156e-01
   1.0952947e-01
   9.4503298e-02
   1.1732268e-01
   1.0507306e-01
   1.1640823e-01
   9.6719779e-02
   8.7602854e-02
   9.1752708e-02
   9.1140106e-02
   8.9344814e-02
   1.0005743e-01
   1.0029782e-01
   9.6618704e-02
   8.8168666e-02
   8.5731447e-02
   8.3191775e-02
   8.4974311e-02
   8.6511955e-02
   9.5000088e-02
   9.3982093e-02
   9.9643640e-02
   9.1558002e-02
   9.6070446e-02
   9.5204554e-02
   8.5175753e-02
   8.6422347e-02
   9.9359520e-02
   8.9175172e-02
   1.1120489e-01
   1.1030269e-01
   1.0567520e-01
   1.0482030e-01
   9.4483502e-02
   8.4767215e-02
   1.0539229e-01
   9.3273833e-02
   9.3242601e-02
   9.3897946e-02
   8.6076468e-02
   1.0649204e-01
   8.5699387e-02
   8.6788945e-02
   8.7823108e-02
   9.2881426e-02
   8.9651406e-02
   1.0490295e-01
   9.1136262e-02
   9.5008463e-02
   8.4375694e-02
   8.3411306e-02
   8.3243638e-02
   9.3243018e-02
   8.5031681e-02
   8.1527300e-02
   9.5535129e-02
   8.0713756e-02
   9.1628000e-02
   7.9525732e-02
   7.7169463e-02
   9.5949374e-02
   8.2530640e-02
   8.4277041e-02
   7.1724258e-02
   8.2544059e-02
   8.5503988e-02
   7.9178385e-02
   7.7737674e-02
   8.0218919e-02
   7.9998910e-02
   8.1272610e-02
   7.8656562e-02
   8.3152562e-02
   8.0352157e-02
   8.2684651e-02
   8.3927713e-02
   9.0473562e-02
   9.4976515e-02
   7.7626333e-02
   9.4776921e-02
   1.0625713e-01
   9.8366424e-02
   8.6999133e-02
   9.7055450e-02
   9.3218453e-02
   9.8811902e-02
   1.0743930e-01
   1.0025740e-01
   1.1275752e-01
   9.5465750e-02
   1.0665925e-01
   8.7342001e-02
   9.4733812e-02
   8.8867724e-02
   9.4780184e-02
   9.1695085e-02
   8.3370596e-02
   8.4789634e-02
   1.0246858e-01
   8.9566149e-02
   1.0359371e-01
   9.3212873e-02
   8.5857771e-02
   8.6553745e-02
   8.6400956e-02
   8.8228494e-02
   8.9228474e-02
   8.5156217e-02
   8.6139083e-02
   9.1282122e-02
   8.8099264e-02
   1.0046270e-01
   8.8535808e-02
   1.0083489e-01
   1.0223985e-01
   9.9977419e-02
   1.0755898e-01
   1.0447100e-01
   1.0475580e-01
   9.6424788e-02
   1.0585732e-01
   1.1136149e-01
   1.0060652e-01
   1.3325439e-01
   1.0558085e-01
   1.1102128e-01
   1.0437429e-01
   1.1815055e-01
   1.2554269e-01
   1.0943900e-01
   1.3149403e-01
   1.2149982e-01
   1.2340218e-01
   1.2654573e-01
   1.3317598e-01
   1.3717598e-01
   1.2009628e-01
   1.3244115e-01
   1.3555808e-01
   1.4030601e-01
   1.3698213e-01
   1.3186656e-01
   1.3286148e-01
   1.3824371e-01
   1.4181626e-01
   1.4309050e-01
   1.3513185e-01
   1.4208978e-01
   1.3048202e-01
   1.4986683e-01
   1.1741130e-01
   1.3628884e-01
   1.4037380e-01
   1.2635417e-01
   1.2160882e-01
   1.3856108e-01
   1.3947232e-01
   1.5161735e-01
   1.4080319e-01
   1.3497435e-01
   1.2452580e-01
   1.4933306e-01
   1.3408659e-01
   1.3049132e-01
   1.4373478e-01
   1.4088207e-01
   1.2639582e-01
   1.3463557e-01
   1.5811242e-01
   1.3263606e-01
   1.3043636e-01
   1.2502304e-01
   1.2318695e-01
   1.4421044e-01
   1.3128768e-01
   1.3482440e-01
   1.3806669e-01
   1.4119515e-01
   1.4371186e-01
   1.4918397e-01
   1.3471678e-01
   1.4127311e-01
   1.3168672e-01
   1.3977948e-01
   1.4273867e-01
   1.5111931e-01
   1.5626305e-01
   1.2329910e-01
   1.3494988e-01
   1.3229360e-01
   1.3505097e-01
   1.5523599e-01
   1.3724324e-01
   1.3591224e-01
   1.4772353e-01
   1.2287395e-01
   1.3114883e-01
   1.4676526e-01
   1.3658173e-01
   1.0133404e-01
   7.9922520e-02
   8.8568933e-02
   1.0948467e-01
   8.7618932e-02
   1.0807057e-01
   9.0375945e-02
   7.6123610e-02
   9.7792342e-02
   1.0456786e-01
   9.9810071e-02
   8.8660546e-02
   9.8503731e-02
   9.7566314e-02
   1.1955431e-01
   1.3362323e-01
   1.2219762e-01
   1.0544332e-01
   9.6983008e-02
   9.9518701e-02
   1.1093251e-01
   9.1538779e-02
   9.8459564e-02
   9.9111274e-02
   9.2992470e-02
   9.7480848e-02
   9.5157616e-02
   9.5321581e-02
   9.8880142e-02
   1.0178564e-01
   9.9589720e-02
   8.8527724e-02
   8.2613170e-02
   8.0046393e-02
   9.7960263e-02
   8.9952148e-02
   9.3831345e-02
   9.6695766e-02
   9.5848285e-02
   8.5651167e-02
   1.0986373e-01
   9.4973423e-02
   1.0194229e-01
   8.8229388e-02
   1.0681492e-01
   8.2435898e-02
   1.0469920e-01
   1.0620651e-01
   1.0487771e-01
   8.3847135e-02
   1.0810067e-01
   9.5881760e-02
   8.8443935e-02
   9.4975471e-02
   8.4379315e-02
   8.8938616e-02
   8.6018912e-02
   9.3221255e-02
   9.3161024e-02
   8.2800567e-02
   8.4863767e-02
   8.4834255e-02
   9.0068504e-02
   9.4673082e-02
   8.7914944e-02
   9.0678506e-02
   8.6611837e-02
   9.3235955e-02
   9.1048442e-02
   8.4948204e-02
   8.5035227e-02
   7.8644238e-02
   8.3567224e-02
   8.7942921e-02
   8.6314492e-02
   7.7947773e-02
   8.2124077e-02
   7.9927988e-02
   8.4785759e-02
   7.3605873e-02
   7.4649423e-02
   8.1243373e-02
   8.9579448e-02
   7.9369731e-02
   7.5992726e-02
   8.2240924e-02
   7.9004906e-02
   8.5737363e-02
   8.1321917e-02
   8.7803893e-02
   7.7031501e-02
   9.3451455e-02
   8.9768693e-02
   9.6243002e-02
   9.1028646e-02
   8.4765762e-02
   9.3183890e-02
   9.8120399e-02
   1.0277849e-01
   1.0051034e-01
   1.0551398e-01
   9.6333839e-02
   1.0112454e-01
   1.1259325e-01
   9.5778823e-02
   9.0659030e-02
   9.7854756e-02
   1.1356085e-01
   1.0386722e-01
   9.7262383e-02
   8.2222149e-02
   9.2049964e-02
   8.4098980e-02
   8.1978977e-02
   8.8719241e-02
   9.7252406e-02
   9.1225907e-02
   9.8527133e-02
   8.3638079e-02
   8.9708760e-02
   8.1939615e-02
   8.1924222e-02
   1.0257092e-01
   9.9297479e-02
   9.1722243e-02
   8.5843250e-02
   8.9554399e-02
   8.9302316e-02
   9.9886812e-02
   8.9546368e-02
   9.0552770e-02
   1.0187098e-01
   9.9841595e-02
   1.0361370e-01
   1.0785961e-01
   1.0316662e-01
   1.1270253e-01
   1.0463498e-01
   1.1898106e-01
   9.7475797e-02
   1.0220663e-01
   1.1482156e-01
   1.1082684e-01
   1.0409559e-01
   1.1919805e-01
   1.1768916e-01
   1.1735115e-01
   1.1348665e-01
   1.2105266e-01
   1.0819021e-01
   1.0330523e-01
   1.3284886e-01
   1.4243884e-01
   1.1974051e-01
   1.3425183e-01
   1.3742144e-01
   1.3899839e-01
   1.3947211e-01
   1.2778468e-01
   1.3247970e-01
   1.1927765e-01
   1.2484761e-01
   1.4303046e-01
   1.2273066e-01
   1.4189714e-01
   1.3465852e-01
   1.2410675e-01
   1.2880233e-01
   1.3871582e-01
   1.4008994e-01
   1.4639345e-01
   1.4412852e-01
   1.2474169e-01
   1.4352725e-01
   1.3062513e-01
   1.3303097e-01
   1.3947581e-01
   1.4691567e-01
   1.4818211e-01
   1.4256644e-01
   1.3668133e-01
   1.4041549e-01
   1.4570373e-01
   1.4716429e-01
   1.3243669e-01
   1.3643266e-01
   1.4425516e-01
   1.3688704e-01
   1.2848195e-01
   1.1823231e-01
   1.3736501e-01
   1.3078642e-01
   1.2539658e-01
   1.4477766e-01
   1.4269896e-01
   1.4599149e-01
   1.4435746e-01
   1.4627311e-01
   1.3706636e-01
   1.4070588e-01
   1.3326272e-01
   1.3584574e-01
   1.4333388e-01
   1.4128456e-01
   1.2302884e-01
   1.3877483e-01
   1.4018784e-01
   1.3998622e-01
   1.3513015e-01
   1.3655201e-01
   1.3041282e-01
   1.3388635e-01
   1.3987169e-01
   1.4372970e-01
   1.5922897e-01
   1.3219143e-01
   1.4077517e-01
   9.1713041e-02
   8.8065103e-02
   7.7372253e-02
   8.0267981e-02
   9.2265122e-02
   1.1016811e-01
   9.0645060e-02
   8.7486744e-02
   1.0042199e-01
   1.0122593e-01
   9.4692737e-02
   1.0208245e-01
   9.5009170e-02
   9.4584450e-02
   1.0217667e-01
   8.7584324e-02
   1.0274582e-01
   1.0774636e-01
   1.0230123e-01
   9.8774150e-02
   1.0061384e-01
   1.0309143e-01
   9.5918976e-02
   8.5557975e-02
   9.3829021e-02
   8.8957019e-02
   9.9119380e-02
   9.2911102e-02
   9.9162444e-02
   1.0199393e-01
   8.9443609e-02
   9.1992058e-02
   9.8730497e-02
   9.7826824e-02
   1.0803630e-01
   8.9368790e-02
   1.0127435e-01
   1.0211241e-01
   9.6439071e-02
   9.0906844e-02
   8.9562513e-02
   9.0864442e-02
   8.2923628e-02
   1.0139312e-01
   9.9137656e-02
   1.0716360e-01
   9.7987682e-02
   8.9463539e-02
   8.7405004e-02
   9.7349949e-02
   8.7549835e-02
   8.6996011e-02
   1.0328217e-01
   9.8245285e-02
   9.1135882e-02
   9.4928026e-02
   8.7033153e-02
   8.4279358e-02
   9.5023736e-02
   8.3874144e-02
   8.9467295e-02
   8.7033041e-02
   9.7134247e-02
   9.0391330e-02
   8.6816743e-02
   9.7777165e-02
   9.8693319e-02
   8.8222824e-02
   8.7819897e-02
   1.0245829e-01
   9.1896549e-02
   9.5770493e-02
   8.9298330e-02
   7.3246814e-02
   8.0719776e-02
   7.7937253e-02
   7.9734035e-02
   7.1625479e-02
   8.1715882e-02
   7.6039270e-02
   8.0018692e-02
   8.2587779e-02
   8.3885007e-02
   8.0866687e-02
   7.1399651e-02
   7.9393670e-02
   1.0074759e-01
   9.2533581e-02
   7.2455384e-02
   7.0587918e-02
   8.3761945e-02
   8.6336069e-02
   9.1930076e-02
   8.2846053e-02
   8.2968734e-02
   9.7301267e-02
   9.2438534e-02
   8.9780711e-02
   9.0146504e-02
   9.1500193e-02
   9.3649864e-02
   8.7671213e-02
   1.0160926e-01
   1.0645945e-01
   9.6062735e-02
   9.1088660e-02
   9.4147772e-02
   1.1312632e-01
   9.5038094e-02
   8.8908665e-02
   8.7321624e-02
   8.9272015e-02
   9.7651504e-02
   8.3568789e-02
   9.0811439e-02
   9.6028447e-02
   8.3142735e-02
   8.4246531e-02
   9.1096468e-02
   9.1903411e-02
   8.8933833e-02
   7.8724295e-02
   9.6131027e-02
   9.7914658e-02
   8.5144520e-02
   9.1474675e-02
   1.0386959e-01
   8.3685204e-02
   9.1496095e-02
   8.5370287e-02
   1.0065941e-01
   9.0910874e-02
   8.7518223e-02
   1.0008340e-01
   9.0912722e-02
   9.2948340e-02
   1.1224082e-01
   1.0570399e-01
   1.1117055e-01
   1.2378362e-01
   1.2228794e-01
   1.0771901e-01
   1.2806536e-01
   1.2115718e-01
   1.1448994e-01
   1.0916433e-01
   1.1624949e-01
   9.7324327e-02
   1.0977028e-01
   1.0797469e-01
   1.1960286e-01
   1.2157720e-01
   1.2373361e-01
   1.3029046e-01
   1.2831917e-01
   1.2222905e-01
   1.2880012e-01
   1.4861649e-01
   1.4743355e-01
   1.3517930e-01
   1.3910082e-01
   1.2342439e-01
   1.1508749e-01
   1.4745790e-01
   1.2943451e-01
   1.3060634e-01
   1.3824417e-01
   1.2259704e-01
   1.3259561e-01
   1.4753255e-01
   1.4552414e-01
   1.2640058e-01
   1.2136634e-01
   1.3075846e-01
   1.3035320e-01
   1.4781192e-01
   1.4548658e-01
   1.4822166e-01
   1.2843388e-01
   1.4396395e-01
   1.3071272e-01
   1.3405296e-01
   1.3760145e-01
   1.3668825e-01
   1.3748863e-01
   1.1892867e-01
   1.3508955e-01
   1.3935444e-01
   1.3630809e-01
   1.4026627e-01
   1.2759270e-01
   1.3363490e-01
   1.2906054e-01
   1.3336098e-01
   1.2659940e-01
   1.4581452e-01
   1.2458335e-01
   1.4685167e-01
   1.3875069e-01
   1.2795471e-01
   1.5416890e-01
   1.3662910e-01
   1.4270560e-01
   1.5606745e-01
   1.4409178e-01
   1.3505289e-01
   1.4625669e-01
   1.5447028e-01
   1.3489904e-01
   1.2769166e-01
   1.3508441e-01
   1.5437140e-01
   1.3656911e-01
   1.4231837e-01
   1.5672536e-01
   1.1503384e-01
   1.4173047e-01
   9.8541960e-02
   9.8878227e-02
   1.0452755e-01
   1.0732948e-01
   9.7366437e-02
   8.6544894e-02
   9.2676975e-02
   1.0469566e-01
   9.2357852e-02
   8.6429909e-02
   8.3981186e-02
   9.5893122e-02
   9.8394051e-02
   1.1041737e-01
   9.9816985e-02
   1.0572570e-01
   9.5517680e-02
   1.1215278e-01
   1.0130442e-01
   9.6623205e-02
   9.4127528e-02
   1.1354087e-01
   8.6312212e-02
   1.0243645e-01
   9.1667093e-02
   9.4227731e-02
   1.0076517e-01
   1.1034404e-01
   8.5918099e-02
   1.0046669e-01
   8.5716307e-02
   9.6168503e-02
   9.6306466e-02
   9.8336428e-02
   1.0086399e-01
   1.0467401e-01
   1.0068971e-01
   9.5891692e-02
   1.1117062e-01
   9.1479540e-02
   9.1972470e-02
   9.4349682e-02
   9.9321336e-02
   9.5221430e-02
   1.0236578e-01
   1.0157751e-01
   1.0335400e-01
   9.6388355e-02
   1.0482831e-01
   1.0037177e-01
   9.0984426e-02
   8.5672677e-02
   8.9847706e-02
   8.6137742e-02
   9.3103081e-02
   8.7444991e-02
   8.7400839e-02
   8.8258334e-02
   9.6797191e-02
   9.1355018e-02
   8.6510129e-02
   9.9038742e-02
   8.6155348e-02
   8.6621970e-02
   9.9252343e-02
   8.4692679e-02
   9.8830804e-02
   9.3753830e-02
   9.1022946e-02
   9.3505278e-02
   1.0123577e-01
   8.3732307e-02
   8.3752073e-02
   8.4486268e-02
   8.1921324e-02
   8.9587256e-02
   7.0314482e-02
   7.7048600e-02
   8.8200696e-02
   7.4779712e-02
   7.9985008e-02
   7.1968548e-02
   8.4864452e-02
   7.5503543e-02
   8.4244423e-02
   9.1684453e-02
   7.7344999e-02
   8.0256708e-02
   7.9663932e-02
   7.3833153e-02
   7.3549263e-02
   7.4638411e-02
   7.9632945e-02
   8.3970860e-02
   8.5770413e-02
   8.3703436e-02
   8.7076321e-02
   8.9187197e-02
   9.9110901e-02
   9.4734132e-02
   9.7696975e-02
   1.0238227e-01
   9.5784619e-02
   1.0136426e-01
   1.0471949e-01
   9.9671245e-02
   1.2359617e-01
   1.0395555e-01
   9.5468156e-02
   9.6468151e-02
   8.8400148e-02
   1.0239189e-01
   8.8077776e-02
   9.6895255e-02
   8.5985996e-02
   9.7413994e-02
   9.0691015e-02
   8.5550137e-02
   9.1935955e-02
   8.9753568e-02
   1.0042715e-01
   8.3220318e-02
   1.0406204e-01
   8.7763876e-02
   8.4378853e-02
   7.9372786e-02
   8.2339920e-02
   8.3033524e-02
   9.0548627e-02
   8.7435074e-02
   1.0262993e-01
   8.9463927e-02
   9.3850873e-02
   9.8896660e-02
   8.6441197e-02
   1.0049937e-01
   1.0255466e-01
   9.8485991e-02
   9.5952734e-02
   1.0362785e-01
   1.0054504e-01
   9.5352188e-02
   9.2549555e-02
   1.1401573e-01
   1.0977034e-01
   1.0902498e-01
   1.0982648e-01
   1.2427202e-01
   1.2040190e-01
   1.0112092e-01
   1.2039936e-01
   1.1869574e-01
   1.1015788e-01
   1.3762221e-01
   1.2212933e-01
   1.2449186e-01
   1.3043672e-01
   1.2387180e-01
   1.3304590e-01
   1.2161888e-01
   1.1898705e-01
   1.3146965e-01
   1.4536414e-01
   1.3951099e-01
   1.2905879e-01
   1.2488643e-01
   1.2357258e-01
   1.2454426e-01
   1.3733464e-01
   1.2449926e-01
   1.3686620e-01
   1.3905096e-01
   1.2889028e-01
   1.3772145e-01
   1.3251564e-01
   1.5849333e-01
   1.5463805e-01
   1.3166484e-01
   1.3330334e-01
   1.5130895e-01
   1.3962001e-01
   1.3519976e-01
   1.4636405e-01
   1.6843534e-01
   1.5035500e-01
   1.4248326e-01
   1.2518762e-01
   1.2866478e-01
   1.4467093e-01
   1.3839467e-01
   1.2265001e-01
   1.2371179e-01
   1.3333105e-01
   1.4612491e-01
   1.4055489e-01
   1.2789665e-01
   1.3951038e-01
   1.4345749e-01
   1.3467184e-01
   1.4858074e-01
   1.3941166e-01
   1.3418837e-01
   1.3384904e-01
   1.5292506e-01
   1.3846374e-01
   1.5207383e-01
   1.4870313e-01
   1.6664854e-01
   1.3539021e-01
   1.4699863e-01
   1.7450054e-01
   1.4008659e-01
   1.3368958e-01
   1.2869161e-01
   1.4230795e-01
   1.4155996e-01
   1.4996986e-01
   1.6187660e-01
   8.6810350e-02
   9.6999429e-02
   9.0644851e-02
   9.6815132e-02
   9.1680206e-02
   8.9197412e-02
   7.5746499e-02
   9.0328999e-02
   1.0307740e-01
   9.3048468e-02
   1.0764346e-01
   1.1145652e-01
   1.0974797e-01
   9.1437086e-02
   9.2976876e-02
   9.7549334e-02
   9.2458077e-02
   9.1013439e-02
   9.3460053e-02
   1.1056404e-01
   8.5632600e-02
   9.5960908e-02
   1.1199542e-01
   9.2072584e-02
   9.6725762e-02
   1.0232192e-01
   9.7224966e-02
   1.0168801e-01
   1.0452190e-01
   9.9840239e-02
   1.0284227e-01
   9.8636515e-02
   1.0387129e-01
   9.5070839e-02
   8.5120291e-02
   1.0698231e-01
   8.7985307e-02
   1.0095907e-01
   9.4272658e-02
   9.9343382e-02
   8.3538987e-02
   8.8217564e-02
   1.0440297e-01
   8.9753129e-02
   1.1374895e-01
   1.0761708e-01
   1.0599428e-01
   1.0107516e-01
   1.0660929e-01
   1.0488606e-01
   9.7467996e-02
   8.9070275e-02
   9.2515975e-02
   1.0381892e-01
   9.9721365e-02
   9.0444528e-02
   8.9964122e-02
   9.0354361e-02
   8.4882692e-02
   8.0173627e-02
   8.3226003e-02
   9.8767787e-02
   8.6891815e-02
   8.3438560e-02
   7.8053311e-02
   1.0604841e-01
   9.2174657e-02
   8.1728511e-02
   8.9027919e-02
   9.6413583e-02
   8.1247792e-02
   8.3598077e-02
   9.0613678e-02
   8.0651097e-02
   8.2399182e-02
   8.7011553e-02
   7.0274651e-02
   7.9306893e-02
   7.7084497e-02
   8.0764540e-02
   7.6663762e-02
   8.4079951e-02
   8.1527106e-02
   8.7945320e-02
   8.5400581e-02
   8.6544931e-02
   7.2824769e-02
   8.6992614e-02
   8.2360588e-02
   7.9209015e-02
   8.9628547e-02
   9.0147249e-02
   8.0428787e-02
   8.7269790e-02
   8.2307838e-02
   9.4852917e-02
   8.6742662e-02
   8.7412886e-02
   1.0301953e-01
   9.1656409e-02
   9.5603593e-02
   1.0857946e-01
   8.7767534e-02
   1.0050000e-01
   9.7944655e-02
   1.0445561e-01
   1.0057442e-01
   9.0775296e-02
   9.7966865e-02
   9.3730003e-02
   9.3038097e-02
   8.9747891e-02
   9.8589972e-02
   9.4975419e-02
   8.0789536e-02
   8.4849700e-02
   9.8496735e-02
   9.4413400e-02
   9.5519930e-02
   8.2546197e-02
   8.3247148e-02
   8.2180470e-02
   8.4095910e-02
   7.9344951e-02
   9.2792585e-02
   9.0284772e-02
   8.4189363e-02
   8.8198893e-02
   8.5558802e-02
   7.7584691e-02
   9.3264185e-02
   9.0948008e-02
   9.4913825e-02
   8.8377073e-02
   1.1831949e-01
   9.9077076e-02
   1.1114932e-01
   9.7677656e-02
   1.0159148e-01
   1.0474902e-01
   1.0421815e-01
   1.0800079e-01
   9.6517421e-02
   1.2310585e-01
   9.3917795e-02
   1.1530932e-01
   9.9634618e-02
   1.0617153e-01
   1.2625137e-01
   1.0347366e-01
   1.2102599e-01
   9.3826927e-02
   1.2032150e-01
   1.4589041e-01
   1.2204604e-01
   1.2336437e-01
   1.2596154e-01
   1.4321968e-01
   1.2757787e-01
   1.2824240e-01
   1.2802240e-01
   1.5120453e-01
   1.2357544e-01
   1.2561561e-01
   1.3663568e-01
   1.4817417e-01
   1.3579977e-01
   1.1049056e-01
   1.2899825e-01
   1.2724110e-01
   1.2519097e-01
   1.3637480e-01
   1.2981561e-01
   1.2550002e-01
   1.2708786e-01
   1.2460828e-01
   1.3926102e-01
   1.5294866e-01
   1.3202280e-01
   1.4154999e-01
   1.4246529e-01
   1.3659014e-01
   1.2620682e-01
   1.2822470e-01
   1.3091789e-01
   1.3483253e-01
   1.2746592e-01
   1.3741826e-01
   1.3672908e-01
   1.2783243e-01
   1.4642343e-01
   1.3042583e-01
   1.3508286e-01
   1.3371925e-01
   1.3721260e-01
   1.5732819e-01
   1.3995837e-01
   1.5659878e-01
   1.4335164e-01
   1.2075105e-01
   1.3585077e-01
   1.4644235e-01
   1.3708508e-01
   1.6138101e-01
   1.3402636e-01
   1.2854123e-01
   1.3099797e-01
   1.2232108e-01
   1.2761433e-01
   1.3439524e-01
   1.3028388e-01
   1.2711222e-01
   1.3802104e-01
   1.2462112e-01
   1.4173670e-01
   1.2879036e-01
   1.3241026e-01
   1.4044891e-01
   1.5710689e-01
   1.1338059e-01
   8.1833541e-02
   8.6423673e-02
   8.1053197e-02
   8.5486777e-02
   1.0000250e-01
   8.7434426e-02
   9.6448921e-02
   8.1411153e-02
   9.4385847e-02
   8.8172868e-02
   8.6619273e-02
   9.9865481e-02
   9.6157074e-02
   9.5129885e-02
   1.0073799e-01
   1.0087411e-01
   9.3983836e-02
   9.6843526e-02
   8.3522469e-02
   9.5001325e-02
   9.7051308e-02
   9.7034633e-02
   1.0526216e-01
   9.3742952e-02
   1.0639651e-01
   8.9043990e-02
   9.7330645e-02
   9.7244464e-02
   9.1095380e-02
   9.5042393e-02
   8.3020166e-02
   9.6847281e-02
   8.8266179e-02
   8.9764714e-02
   9.3615830e-02
   9.6322156e-02
   9.9901363e-02
   9.0959437e-02
   1.0284503e-01
   9.8178923e-02
   9.7517759e-02
   9.8614909e-02
   1.0860237e-01
   9.8366827e-02
   1.0538104e-01
   1.1110110e-01
   1.0112882e-01
   1.1809639e-01
   1.0487535e-01
   1.0515647e-01
   8.8308424e-02
   8.1258878e-02
   8.7373778e-02
   8.7409072e-02
   8.7836519e-02
   9.0977110e-02
   9.4987117e-02
   8.7609224e-02
   7.9671346e-02
   9.1890529e-02
   8.4147967e-02
   8.4788762e-02
   8.6623907e-02
   8.9559667e-02
   9.3375601e-02
   9.0822197e-02
   9.2729792e-02
   9.4863497e-02
   8.3238907e-02
   9.2954919e-02
   7.8683019e-02
   8.2890898e-02
   8.9717343e-02
   8.2502447e-02
   7.5641856e-02
   7.4298911e-02
   8.4069021e-02
   7.0693962e-02
   7.7254318e-02
   7.9130299e-02
   7.6026730e-02
   7.9279117e-02
   8.5085616e-02
   8.5882165e-02
   8.0099665e-02
   6.8381384e-02
   6.9257043e-02
   7.9669178e-02
   9.1120444e-02
   8.9890122e-02
   8.7167285e-02
   7.4498780e-02
   9.1249831e-02
   7.9033382e-02
   8.2196489e-02
   7.6133214e-02
   8.9920327e-02
   9.1214254e-02
   8.3014220e-02
   9.3201369e-02
   9.0708330e-02
   1.0053755e-01
   9.6566312e-02
   1.0565636e-01
   9.6165009e-02
   9.8918073e-02
   1.0529621e-01
   9.8637350e-02
   9.3415193e-02
   9.4850317e-02
   8.6301096e-02
   9.5671736e-02
   8.9611359e-02
   9.4428666e-02
   8.8709854e-02
   7.7227101e-02
   9.3062341e-02
   8.9963481e-02
   8.4835321e-02
   8.7530531e-02
   8.4416345e-02
   9.5179521e-02
   1.0033621e-01
   9.6700236e-02
   9.5807768e-02
   8.5874066e-02
   1.0659770e-01
   8.5203774e-02
   9.8833181e-02
   8.6177483e-02
   7.9728596e-02
   9.5109724e-02
   8.8363744e-02
   1.0485717e-01
   8.8108055e-02
   9.6306682e-02
   1.1208916e-01
   9.2654005e-02
   1.0549619e-01
   9.5798440e-02
   1.0928117e-01
   1.0325405e-01
   1.0826940e-01
   1.0022866e-01
   9.3113378e-02
   1.0359435e-01
   9.9122800e-02
   1.1200858e-01
   1.0754000e-01
   1.1311550e-01
   1.2928316e-01
   1.1077897e-01
   1.2506536e-01
   1.2165900e-01
   1.2234587e-01
   1.1411257e-01
   1.2742592e-01
   1.1129025e-01
   1.2811776e-01
   1.2175832e-01
   1.3519144e-01
   1.4170632e-01
   1.2267396e-01
   1.2074497e-01
   1.2583399e-01
   1.2260250e-01
   1.3943900e-01
   1.3215515e-01
   1.2215690e-01
   1.3602746e-01
   1.4494474e-01
   1.1197927e-01
   1.4564684e-01
   1.4963061e-01
   1.2679113e-01
   1.3001084e-01
   1.2697925e-01
   1.3837680e-01
   1.4769293e-01
   1.3165417e-01
   1.4465523e-01
   1.4225896e-01
   1.3414310e-01
   1.3727212e-01
   1.2828721e-01
   1.3442402e-01
   1.2875137e-01
   1.3426779e-01
   1.2316916e-01
   1.4495574e-01
   1.2924486e-01
   1.3639276e-01
   1.1857034e-01
   1.3490297e-01
   1.4538357e-01
   1.4771886e-01
   1.4807855e-01
   1.4103572e-01
   1.3753206e-01
   1.4892551e-01
   1.4398968e-01
   1.2451769e-01
   1.3262409e-01
   1.3736247e-01
   1.2429699e-01
   1.6920023e-01
   1.6311672e-01
   1.2136739e-01
   1.3655151e-01
   1.2613428e-01
   1.2727484e-01
   1.5502568e-01
   1.3839473e-01
   1.4148924e-01
   1.2341841e-01
   1.4682244e-01
   1.6563250e-01
   1.2672600e-01
   1.3929477e-01
   9.8860919e-02
   7.8129537e-02
   8.8194557e-02
   8.0236249e-02
   8.3192758e-02
   9.5406815e-02
   9.5565036e-02
   8.3329596e-02
   1.0662471e-01
   9.2690423e-02
   9.3921848e-02
   8.6086899e-02
   1.0893989e-01
   9.0301111e-02
   9.5049970e-02
   8.8824801e-02
   8.7669045e-02
   9.4997458e-02
   9.0919189e-02
   9.5662177e-02
   9.0274215e-02
   8.3054408e-02
   8.7942623e-02
   8.1845827e-02
   1.1272428e-01
   8.9346133e-02
   9.9651769e-02
   9.9231273e-02
   9.4762444e-02
   9.6368052e-02
   1.0124227e-01
   8.7854147e-02
   9.4312280e-02
   1.1168977e-01
   9.0114497e-02
   1.1296498e-01
   9.9950522e-02
   8.8712402e-02
   9.6127823e-02
   1.1596118e-01
   8.9394026e-02
   1.1483117e-01
   1.0298947e-01
   9.6871287e-02
   1.0042180e-01
   1.1509128e-01
   9.9584140e-02
   1.1752772e-01
   9.5415115e-02
   9.9017881e-02
   8.3969250e-02
   9.8240465e-02
   9.3484804e-02
   8.4963828e-02
   8.8789858e-02
   8.0518074e-02
   8.5444480e-02
   7.6523021e-02
   8.9972407e-02
   8.2853965e-02
   8.6626500e-02
   8.4173933e-02
   8.7380692e-02
   9.0358637e-02
   8.2228005e-02
   8.8083379e-02
   8.9647189e-02
   8.4960960e-02
   9.1325425e-02
   8.7063074e-02
   8.1676826e-02
   8.8735543e-02
   8.3534412e-02
   8.5567534e-02
   8.5599683e-02
   7.9965197e-02
   8.2623400e-02
   8.9920379e-02
   8.1174970e-02
   8.1095457e-02
   7.9181433e-02
   8.4969252e-02
   8.2338765e-02
   7.5635858e-02
   8.4911712e-02
   8.2053103e-02
   8.2332529e-02
   8.2275189e-02
   7.6066472e-02
   7.4681938e-02
   7.4853115e-02
   8.4582478e-02
   8.4409460e-02
   9.4698548e-02
   7.5639762e-02
   8.9728676e-02
   9.2041776e-02
   8.1581086e-02
   7.7203766e-02
   9.0534903e-02
   9.7348377e-02
   9.3597293e-02
   9.6044771e-02
   1.0513527e-01
   9.6592277e-02
   9.0797871e-02
   1.0332681e-01
   1.1478182e-01
   9.4194390e-02
   9.5049948e-02
   9.7987764e-02
   8.2323164e-02
   9.3793318e-02
   8.7352924e-02
   8.5875444e-02
   9.0352677e-02
   9.2448168e-02
   9.3833625e-02
   7.7679016e-02
   8.9832425e-02
   9.8051213e-02
   9.8378316e-02
   8.2669899e-02
   1.0213923e-01
   9.5731154e-02
   7.7605329e-02
   9.3991160e-02
   9.7295724e-02
   8.4645785e-02
   8.1713155e-02
   8.3855681e-02
   8.1500717e-02
   9.7110189e-02
   7.8436658e-02
   1.0668482e-01
   1.1377118e-01
   9.3694597e-02
   9.2094652e-02
   9.4442554e-02
   1.0777006e-01
   9.5376477e-02
   9.5095150e-02
   9.0542480e-02
   9.4925724e-02
   9.2824958e-02
   9.9341996e-02
   1.0253350e-01
   1.0678581e-01
   1.0113533e-01
   1.3056567e-01
   1.1814290e-01
   1.1751964e-01
   1.0822394e-01
   1.1208235e-01
   1.2378839e-01
   1.1644721e-01
   1.2511589e-01
   1.0752606e-01
   1.2048905e-01
   1.1479636e-01
   1.4064671e-01
   1.2007628e-01
   1.1316254e-01
   1.2046792e-01
   1.2486158e-01
   1.2805228e-01
   1.3811465e-01
   1.2203715e-01
   1.2232259e-01
   1.2915346e-01
   1.2718399e-01
   1.2917350e-01
   1.4987762e-01
   1.3832699e-01
   1.3321795e-01
   1.3617030e-01
   1.3704887e-01
   1.4224802e-01
   1.4300264e-01
   1.4501953e-01
   1.3510008e-01
   1.3270749e-01
   1.2101551e-01
   1.4046845e-01
   1.2609367e-01
   1.4243366e-01
   1.3134375e-01
   1.2816267e-01
   1.2345349e-01
   1.1630941e-01
   1.3148077e-01
   1.4322026e-01
   1.3059965e-01
   1.3423230e-01
   1.4790978e-01
   1.4371218e-01
   1.3390049e-01
   1.3396586e-01
   1.3372727e-01
   1.2523393e-01
   1.2984252e-01
   1.5244511e-01
   1.4060567e-01
   1.2988219e-01
   1.3201466e-01
   1.2355687e-01
   1.3474402e-01
   1.2880263e-01
   1.2699229e-01
   1.2240306e-01
   1.4082909e-01
   1.2894592e-01
   1.2871902e-01
   1.3659112e-01
   1.3071254e-01
   1.5396482e-01
   1.2918638e-01
   1.4051446e-01
   1.4003901e-01
   1.4684284e-01
   8.9618295e-02
   9.8873585e-02
   8.1854425e-02
   1.0231309e-01
   1.0062812e-01
   9.5011748e-02
   9.5933296e-02
   9.1557145e-02
   8.0568939e-02
   9.6259214e-02
   9.9512935e-02
   1.0159209e-01
   9.1830328e-02
   9.3804069e-02
   9.4484642e-02
   9.3841761e-02
   8.8871606e-02
   9.3650058e-02
   9.6959189e-02
   1.0004131e-01
   9.7070158e-02
   1.0002702e-01
   8.6349793e-02
   9.4084851e-02
   8.6130030e-02
   9.9183097e-02
   8.9623429e-02
   9.0643361e-02
   9.8436750e-02
   1.0141303e-01
   9.2010498e-02
   9.5213071e-02
   1.1096977e-01
   9.1015138e-02
   9.5050126e-02
   9.5921323e-02
   9.0030119e-02
   8.9982279e-02
   1.1213300e-01
   8.4374838e-02
   1.0937198e-01
   1.0058554e-01
   9.9385694e-02
   1.0470737e-01
   1.0240816e-01
   1.0881349e-01
   1.0236185e-01
   1.0901731e-01
   1.0438705e-01
   9.3451098e-02
   9.8764241e-02
   9.4849274e-02
   9.2983246e-02
   9.0283968e-02
   9.0561315e-02
   8.7812833e-02
   8.3488911e-02
   8.6426415e-02
   8.4195957e-02
   8.5323893e-02
   9.1910809e-02
   8.1673771e-02
   9.3994401e-02
   9.2881195e-02
   7.8773379e-02
   8.5901007e-02
   9.3845397e-02
   8.2608022e-02
   8.6781941e-02
   9.0032123e-02
   7.4254781e-02
   8.0402993e-02
   7.8199789e-02
   7.6864339e-02
   8.3286002e-02
   8.1410684e-02
   8.1049874e-02
   8.8447303e-02
   7.7510625e-02
   7.9283506e-02
   9.1493331e-02
   8.1251919e-02
   7.4052200e-02
   9.0636276e-02
   8.2351014e-02
   7.6004758e-02
   7.7866942e-02
   8.5053012e-02
   9.1132283e-02
   8.4259979e-02
   8.1335761e-02
   8.5253626e-02
   8.8107631e-02
   9.2011884e-02
   9.9831812e-02
   8.8530518e-02
   9.0915024e-02
   8.4842704e-02
   1.0240368e-01
   9.6239448e-02
   9.1594286e-02
   1.0856204e-01
   9.0124786e-02
   1.0018513e-01
   9.4274223e-02
   1.0142529e-01
   8.3521634e-02
   9.8355323e-02
   8.3626106e-02
   9.9293239e-02
   8.8722661e-02
   9.0840995e-02
   9.1980152e-02
   8.7872803e-02
   8.9602917e-02
   8.1127964e-02
   9.4030499e-02
   9.7362801e-02
   8.7647885e-02
   8.3674967e-02
   8.7344430e-02
   9.1776654e-02
   8.2981542e-02
   9.5985435e-02
   8.5029297e-02
   9.1716111e-02
   9.1394633e-02
   9.3775734e-02
   9.3182698e-02
   9.6764497e-02
   8.7011546e-02
   9.2281833e-02
   8.0492944e-02
   9.3270972e-02
   8.6292110e-02
   9.9232778e-02
   1.1554687e-01
   9.9567384e-02
   1.0208014e-01
   9.8208249e-02
   9.8668799e-02
   9.1312803e-02
   9.8272614e-02
   1.1008519e-01
   1.1856493e-01
   1.0782336e-01
   1.1120120e-01
   1.1943854e-01
   1.0687970e-01
   1.1156500e-01
   1.1875091e-01
   1.2397310e-01
   1.2246942e-01
   1.1385098e-01
   1.2784237e-01
   1.1338583e-01
   1.2806985e-01
   1.1823139e-01
   1.2030546e-01
   1.3546304e-01
   1.1943290e-01
   1.2845173e-01
   1.2364407e-01
   1.3561374e-01
   1.2887304e-01
   1.3561478e-01
   1.1019462e-01
   1.3725021e-01
   1.3476318e-01
   1.2374379e-01
   1.4070238e-01
   1.1561310e-01
   1.2987074e-01
   1.2326609e-01
   1.4529783e-01
   1.2792894e-01
   1.3202661e-01
   1.2663573e-01
   1.3614976e-01
   1.3408174e-01
   1.3001096e-01
   1.3244075e-01
   1.5085949e-01
   1.3599414e-01
   1.4761579e-01
   1.3360526e-01
   1.3353349e-01
   1.2666363e-01
   1.2760937e-01
   1.2679261e-01
   1.2829237e-01
   1.4007634e-01
   1.4317089e-01
   1.3585067e-01
   1.4846356e-01
   1.3819179e-01
   1.5871148e-01
   1.2637685e-01
   1.2414830e-01
   1.3963334e-01
   1.5139429e-01
   1.2921838e-01
   1.4665280e-01
   1.2406271e-01
   1.4702119e-01
   1.3334836e-01
   1.4084761e-01
   1.2451251e-01
   1.6672155e-01
   1.4720839e-01
   1.2316065e-01
   1.4492360e-01
   1.4006953e-01
   1.3937473e-01
   1.6265461e-01
   1.3445190e-01
   1.4816964e-01
   1.4226764e-01
   9.2440642e-02
   9.5949821e-02
   8.0656648e-02
   8.9024045e-02
   8.8972211e-02
   8.1566483e-02
   9.7633570e-02
   9.4290785e-02
   9.7926743e-02
   1.0378798e-01
   9.9994749e-02
   1.0235932e-01
   8.6618535e-02
   1.0047838e-01
   9.5884696e-02
   9.9620163e-02
   1.0207362e-01
   9.1080740e-02
   9.0172544e-02
   9.3688563e-02
   8.9368269e-02
   1.0738350e-01
   9.2294022e-02
   1.0493302e-01
   8.5525401e-02
   1.0025752e-01
   8.5839942e-02
   9.7839378e-02
   8.4142700e-02
   9.4656318e-02
   1.0472130e-01
   8.9443341e-02
   9.2669487e-02
   9.1622949e-02
   1.0056856e-01
   1.0657662e-01
   9.8234251e-02
   9.9278502e-02
   1.0987058e-01
   9.6210480e-02
   1.1849150e-01
   9.3403555e-02
   1.0537471e-01
   1.0118069e-01
   1.1153823e-01
   1.0257928e-01
   9.8097511e-02
   1.0696202e-01
   9.7806111e-02
   1.0208114e-01
   1.0071435e-01
   8.9171492e-02
   8.5790582e-02
   8.2043223e-02
   8.9096241e-02
   8.5148677e-02
   8.2940429e-02
   8.7147199e-02
   8.2783341e-02
   9.0804256e-02
   8.1065774e-02
   8.6713523e-02
   9.1164157e-02
   8.5973762e-02
   8.4027506e-02
   7.7899657e-02
   8.0103844e-02
   8.3765917e-02
   9.3646437e-02
   8.4421195e-02
   9.7895585e-02
   8.8188663e-02
   8.1618011e-02
   8.2490988e-02
   7.8760609e-02
   1.0171746e-01
   8.0345310e-02
   8.6697981e-02
   8.4849544e-02
   8.3025552e-02
   7.9628393e-02
   8.1723660e-02
   8.3425142e-02
   7.6901257e-02
   8.5345581e-02
   7.2002709e-02
   8.3552256e-02
   8.0663472e-02
   7.1762040e-02
   8.0532417e-02
   8.6376712e-02
   8.7724023e-02
   8.6109206e-02
   8.4661514e-02
   9.2688598e-02
   8.4217511e-02
   7.8268319e-02
   9.0911664e-02
   8.1533581e-02
   9.4190024e-02
   9.6145794e-02
   9.0574056e-02
   8.4360838e-02
   9.1420524e-02
   8.5291065e-02
   9.5080964e-02
   9.6403614e-02
   8.3414026e-02
   9.9739626e-02
   8.6893231e-02
   8.4163859e-02
   1.0239289e-01
   8.3415166e-02
   9.2957512e-02
   8.5912444e-02
   9.1006055e-02
   8.5385077e-02
   9.5549524e-02
   9.6785665e-02
   9.1835916e-02
   8.7870650e-02
   8.7857552e-02
   9.3466155e-02
   8.7173238e-02
   9.2493907e-02
   9.0810388e-02
   8.3301462e-02
   8.5990205e-02
   9.8003052e-02
   9.2192106e-02
   8.4139869e-02
   8.7628178e-02
   7.7735148e-02
   8.5897461e-02
   9.4978392e-02
   8.2674854e-02
   8.5964292e-02
   9.5379040e-02
   9.0772666e-02
   8.9231648e-02
   9.6257403e-02
   9.9720530e-02
   9.0687640e-02
   9.1315173e-02
   1.1114186e-01
   1.0252483e-01
   9.6137375e-02
   1.0800759e-01
   9.6220568e-02
   1.1482825e-01
   1.1822502e-01
   1.0722972e-01
   1.1269329e-01
   1.3039216e-01
   1.1941512e-01
   1.1804722e-01
   1.2443020e-01
   1.2587410e-01
   1.4127955e-01
   1.2750521e-01
   1.3417350e-01
   1.2465021e-01
   1.2727566e-01
   1.3641272e-01
   1.1769623e-01
   1.1627242e-01
   1.3443226e-01
   1.1625747e-01
   1.3297585e-01
   1.1514313e-01
   1.1142869e-01
   1.2001140e-01
   1.3690041e-01
   1.4266782e-01
   1.5553500e-01
   1.2160364e-01
   1.4224945e-01
   1.4478654e-01
   1.3505988e-01
   1.2613243e-01
   1.4823452e-01
   1.4750794e-01
   1.4276692e-01
   1.4493082e-01
   1.2278608e-01
   1.2487931e-01
   1.3878293e-01
   1.1925589e-01
   1.3274588e-01
   1.5746526e-01
   1.5527710e-01
   1.2933680e-01
   1.4018212e-01
   1.2381005e-01
   1.6230047e-01
   1.4123218e-01
   1.2492222e-01
   1.2745579e-01
   1.4680538e-01
   1.2949954e-01
   1.3255124e-01
   1.3787478e-01
   1.5495998e-01
   1.2288299e-01
   1.4604314e-01
   1.4009529e-01
   1.5579396e-01
   1.3435078e-01
   1.2300020e-01
   1.2229255e-01
   1.3965338e-01
   1.2829304e-01
   1.7290097e-01
   1.5563378e-01
   1.5970664e-01
   1.3565943e-01
   1.4681600e-01
   1.2555338e-01
   1.3656771e-01
   8.6124986e-02
   9.4060905e-02
   9.0021431e-02
   8.7115869e-02
   8.5683502e-02
   8.6277261e-02
   9.0495579e-02
   9.7868316e-02
   8.7185964e-02
   1.1062221e-01
   9.5815711e-02
   9.1807395e-02
   8.4808983e-02
   9.2496641e-02
   9.3270265e-02
   8.4216662e-02
   9.1153413e-02
   9.6537121e-02
   8.9298248e-02
   9.8697431e-02
   9.9360488e-02
   8.8940091e-02
   9.6392564e-02
   9.0128578e-02
   8.4223226e-02
   1.1133900e-01
   9.5097125e-02
   8.9690953e-02
   8.9359447e-02
   1.0322025e-01
   8.8886909e-02
   9.4635025e-02
   1.0078045e-01
   1.0055999e-01
   9.6384883e-02
   9.6019730e-02
   1.0228094e-01
   9.7685702e-02
   1.0274173e-01
   1.0252643e-01
   1.0891438e-01
   1.0508321e-01
   1.1355331e-01
   1.0182701e-01
   1.0552523e-01
   9.8497093e-02
   1.0622445e-01
   1.0338275e-01
   1.0221092e-01
   9.9361300e-02
   9.8266207e-02
   9.3592741e-02
   9.2474304e-02
   8.5068196e-02
   7.8375474e-02
   8.7244228e-02
   8.4051773e-02
   8.5699953e-02
   8.9850135e-02
   8.3800465e-02
   8.4441632e-02
   8.4503487e-02
   8.6986594e-02
   7.8879170e-02
   8.7012254e-02
   8.7053031e-02
   8.3004870e-02
   8.0364987e-02
   8.4515661e-02
   9.0602219e-02
   8.7704092e-02
   9.2314430e-02
   9.8192520e-02
   7.6398760e-02
   8.9053847e-02
   8.7076195e-02
   7.7782005e-02
   8.8945903e-02
   8.0327846e-02
   9.0604752e-02
   7.6373905e-02
   8.5474305e-02
   8.5605502e-02
   8.9991003e-02
   7.9196669e-02
   8.0704577e-02
   7.9323098e-02
   7.8909010e-02
   9.1374800e-02
   8.0959074e-02
   8.2253866e-02
   8.0574393e-02
   9.0248272e-02
   8.7020852e-02
   7.7220678e-02
   8.3324261e-02
   8.2325742e-02
   8.6054608e-02
   8.9361243e-02
   8.8068046e-02
   8.8447019e-02
   8.3248250e-02
   9.5962614e-02
   8.4784433e-02
   9.0483114e-02
   8.8805676e-02
   8.7792687e-02
   9.0776041e-02
   1.0508924e-01
   8.4566779e-02
   1.0294165e-01
   9.3457066e-02
   8.2530417e-02
   9.4116621e-02
   9.1700099e-02
   9.6598811e-02
   1.0019077e-01
   8.7493964e-02
   9.8146848e-02
   9.4872385e-02
   9.9976882e-02
   1.0257599e-01
   8.7973520e-02
   9.0503879e-02
   8.1978500e-02
   8.2348660e-02
   9.3899742e-02
   8.2551003e-02
   9.2761382e-02
   9.5177166e-02
   8.8743560e-02
   8.5213400e-02
   9.1721378e-02
   8.3320685e-02
   8.2697101e-02
   9.1582902e-02
   8.6791061e-02
   8.9183405e-02
   9.7740151e-02
   9.8151438e-02
   8.9892745e-02
   9.9377118e-02
   9.7603723e-02
   1.1109827e-01
   9.4905376e-02
   1.0682736e-01
   8.9859486e-02
   1.0738873e-01
   8.8933550e-02
   1.0067875e-01
   9.2708647e-02
   1.1368976e-01
   1.1512630e-01
   1.2774505e-01
   1.0578372e-01
   9.4280973e-02
   1.2974295e-01
   1.0793761e-01
   1.0802698e-01
   1.2401287e-01
   1.3299450e-01
   1.1873755e-01
   1.3063352e-01
   1.2798835e-01
   1.4013799e-01
   1.4473447e-01
   1.3198633e-01
   1.2945175e-01
   1.3463628e-01
   1.3620096e-01
   1.3490379e-01
   1.3637978e-01
   1.4075634e-01
   1.2745810e-01
   1.4070237e-01
   1.2673509e-01
   1.3566725e-01
   1.2587328e-01
   1.2779836e-01
   1.2353835e-01
   1.2735704e-01
   1.3117607e-01
   1.3288553e-01
   1.2990496e-01
   1.3758969e-01
   1.4291176e-01
   1.4461313e-01
   1.4040561e-01
   1.2915386e-01
   1.3517603e-01
   1.3485989e-01
   1.3967283e-01
   1.2565930e-01
   1.4405331e-01
   1.4503190e-01
   1.4133427e-01
   1.4138447e-01
   1.3242535e-01
   1.4760855e-01
   1.2963624e-01
   1.3332108e-01
   1.4817670e-01
   1.4425561e-01
   1.3119878e-01
   1.2015832e-01
   1.4493932e-01
   1.6214007e-01
   1.4677420e-01
   1.2112129e-01
   1.2219232e-01
   1.3489945e-01
   1.4328013e-01
   1.4127348e-01
   1.3647807e-01
   1.4601497e-01
   1.4458378e-01
   1.3721949e-01
   1.2840314e-01
   1.4075176e-01
   1.3884129e-01
   8.4966108e-02
   8.6585082e-02
   8.3075635e-02
   9.1016941e-02
   8.0826767e-02
   7.8827448e-02
   9.2327192e-02
   9.2235915e-02
   9.9141188e-02
   9.0909034e-02
   9.4221987e-02
   8.4550723e-02
   8.9819722e-02
   9.7882450e-02
   1.0022237e-01
   9.7782403e-02
   9.3080752e-02
   8.7896824e-02
   9.5489055e-02
   9.5489554e-02
   9.4435170e-02
   8.8627301e-02
   1.0153373e-01
   8.9993693e-02
   9.3569301e-02
   8.8354319e-02
   9.7786538e-02
   9.4714969e-02
   9.9058948e-02
   1.0034399e-01
   1.0334068e-01
   1.0104825e-01
   1.0485177e-01
   1.0126404e-01
   1.0401800e-01
   1.0093451e-01
   1.1619302e-01
   9.9194676e-02
   1.0938085e-01
   9.8539792e-02
   9.8962598e-02
   1.0299185e-01
   9.3800858e-02
   9.0114966e-02
   1.1673123e-01
   1.0867932e-01
   1.0973249e-01
   1.0191434e-01
   9.6032485e-02
   9.3537971e-02
   8.6936526e-02
   9.1911651e-02
   9.1239281e-02
   9.6494026e-02
   8.2143061e-02
   9.1821708e-02
   8.7990545e-02
   8.7288819e-02
   8.9771353e-02
   8.2974792e-02
   8.4841557e-02
   9.2785634e-02
   8.4236987e-02
   8.7721676e-02
   8.9088231e-02
   9.1768615e-02
   9.3231969e-02
   8.5090153e-02
   8.0876842e-02
   8.3423771e-02
   8.6695038e-02
   9.1266677e-02
   9.0396725e-02
   8.5779928e-02
   9.2442349e-02
   7.6554827e-02
   7.8450598e-02
   8.6830065e-02
   8.3932057e-02
   8.1317924e-02
   9.1030225e-02
   9.2086680e-02
   8.2626954e-02
   8.4734075e-02
   9.9586129e-02
   7.4530981e-02
   8.3342463e-02
   7.2459795e-02
   7.9916514e-02
   7.6831400e-02
   8.8463321e-02
   7.8170210e-02
   8.5476108e-02
   9.5030248e-02
   9.1246791e-02
   9.1604561e-02
   8.7502778e-02
   7.6434627e-02
   8.0047384e-02
   8.2981706e-02
   8.0850720e-02
   7.3230654e-02
   7.5053796e-02
   8.9560322e-02
   9.9747598e-02
   9.5301561e-02
   9.2985414e-02
   9.8743863e-02
   9.1434762e-02
   8.7328345e-02
   8.6557843e-02
   1.0979475e-01
   9.5193908e-02
   8.8491306e-02
   9.2698701e-02
   8.8290662e-02
   1.0025635e-01
   7.6618642e-02
   9.2951968e-02
   9.7054571e-02
   8.5434005e-02
   8.2997940e-02
   8.7185025e-02
   8.5753821e-02
   9.4352141e-02
   1.0475986e-01
   9.0337068e-02
   8.6294718e-02
   8.1947491e-02
   8.0523022e-02
   9.8561928e-02
   7.3869228e-02
   9.9634275e-02
   8.9345120e-02
   9.2250079e-02
   1.0180257e-01
   9.9906720e-02
   1.0540576e-01
   8.2458034e-02
   8.7939546e-02
   8.5043885e-02
   8.0321483e-02
   1.0411681e-01
   9.4330512e-02
   8.8946559e-02
   8.7500110e-02
   9.4604738e-02
   1.0270701e-01
   1.0160063e-01
   1.2157141e-01
   1.2143716e-01
   1.0474306e-01
   1.1089445e-01
   1.0590949e-01
   1.1998084e-01
   9.8902084e-02
   1.0680608e-01
   1.0864332e-01
   1.2128393e-01
   1.3745885e-01
   1.0898179e-01
   1.0995113e-01
   1.2424581e-01
   1.2032025e-01
   1.2317364e-01
   1.1384641e-01
   1.2397901e-01
   1.2843139e-01
   1.3572638e-01
   1.2197000e-01
   1.3447340e-01
   1.2152483e-01
   1.1925849e-01
   1.0853834e-01
   1.2260409e-01
   1.2096586e-01
   1.2789643e-01
   1.2227599e-01
   1.4226143e-01
   1.1602916e-01
   1.2871760e-01
   1.5068452e-01
   1.3991612e-01
   1.3217027e-01
   1.3646537e-01
   1.3451885e-01
   1.2706411e-01
   1.3297229e-01
   1.4187677e-01
   1.2511961e-01
   1.5193573e-01
   1.2423161e-01
   1.2480063e-01
   1.4097203e-01
   1.4892827e-01
   1.3659179e-01
   1.3326362e-01
   1.6643968e-01
   1.2552035e-01
   1.2832931e-01
   1.4532085e-01
   1.2689830e-01
   1.4346342e-01
   1.3768072e-01
   1.4201364e-01
   1.2466244e-01
   1.3064644e-01
   1.2476735e-01
   1.3442075e-01
   1.4031355e-01
   1.3906798e-01
   1.2562996e-01
   1.3911256e-01
   1.3905206e-01
   1.4143950e-01
   1.3403723e-01
   1.2483586e-01
   1.3456757e-01
   1.4070764e-01
   1.5987444e-01
   9.2566863e-02
   8.2692355e-02
   8.4660605e-02
   8.5615382e-02
   9.5074549e-02
   9.6386187e-02
   8.4015273e-02
   9.2911758e-02
   9.3013920e-02
   8.6972587e-02
   1.0002987e-01
   1.0228165e-01
   9.8911017e-02
   8.4387057e-02
   9.2655532e-02
   9.1114581e-02
   8.7219797e-02
   8.9132629e-02
   9.4336480e-02
   1.0963911e-01
   8.1368871e-02
   9.2596315e-02
   8.4534697e-02
   9.8730266e-02
   8.7920226e-02
   1.0299493e-01
   1.0087729e-01
   9.1913402e-02
   9.2365935e-02
   8.8367872e-02
   9.6381791e-02
   1.0795692e-01
   1.0365613e-01
   1.0393510e-01
   9.2108145e-02
   1.0894754e-01
   1.0931222e-01
   1.0223994e-01
   9.8064914e-02
   1.0085139e-01
   9.5275670e-02
   9.9619947e-02
   1.0269516e-01
   9.8267823e-02
   1.1121126e-01
   1.0384960e-01
   9.4891898e-02
   9.5902778e-02
   9.3809992e-02
   9.2894457e-02
   8.8469721e-02
   9.0737909e-02
   9.2717126e-02
   9.0269886e-02
   9.4150499e-02
   8.6227112e-02
   8.7939993e-02
   8.2481258e-02
   8.4072694e-02
   7.9595760e-02
   9.1390118e-02
   9.3824513e-02
   8.9615203e-02
   8.6383305e-02
   8.9802489e-02
   8.5953586e-02
   8.4772095e-02
   8.7123476e-02
   8.1718184e-02
   7.8619473e-02
   8.4778450e-02
   8.7882519e-02
   8.6260036e-02
   9.0335198e-02
   6.9318064e-02
   7.5640060e-02
   7.7174820e-02
   8.5723355e-02
   8.7632306e-02
   9.8060481e-02
   7.8714848e-02
   7.0035040e-02
   9.3961865e-02
   8.3907440e-02
   8.0025181e-02
   8.7714158e-02
   8.3597004e-02
   8.5500985e-02
   7.9560950e-02
   7.8809857e-02
   8.7195806e-02
   8.8735960e-02
   8.0689877e-02
   8.1053592e-02
   8.2638256e-02
   8.3859995e-02
   8.0098316e-02
   7.7398807e-02
   6.8933792e-02
   8.6930819e-02
   9.4430782e-02
   9.8255418e-02
   7.6488324e-02
   9.3474679e-02
   7.7240385e-02
   9.0539955e-02
   8.7293178e-02
   8.6892270e-02
   9.0088889e-02
   8.7062895e-02
   1.0678819e-01
   9.8736852e-02
   1.0290673e-01
   9.5232688e-02
   1.0389009e-01
   9.7500809e-02
   9.1711335e-02
   9.1785558e-02
   8.2842842e-02
   8.7225288e-02
   8.9992270e-02
   8.6696297e-02
   8.7314084e-02
   8.6400785e-02
   8.6905837e-02
   8.6135507e-02
   9.5516436e-02
   7.9449788e-02
   7.9903476e-02
   7.8788005e-02
   9.9763766e-02
   8.8132650e-02
   8.0853343e-02
   9.9534318e-02
   8.2549915e-02
   9.1379955e-02
   8.4034771e-02
   8.1957720e-02
   7.9445980e-02
   9.6889354e-02
   9.8389447e-02
   8.4282041e-02
   9.3217388e-02
   9.5585048e-02
   8.6409375e-02
   9.3440406e-02
   1.0435801e-01
   9.6270449e-02
   1.1296150e-01
   1.0567219e-01
   1.0805851e-01
   1.1997377e-01
   1.0458802e-01
   1.0596812e-01
   1.3008930e-01
   1.2105113e-01
   1.1074157e-01
   1.0389789e-01
   1.3925102e-01
   1.2813553e-01
   1.2469299e-01
   1.2265670e-01
   1.2440989e-01
   1.2922402e-01
   1.2349955e-01
   1.2513795e-01
   1.1546072e-01
   1.1127428e-01
   1.2801684e-01
   1.1819343e-01
   1.2116185e-01
   1.1099264e-01
   1.4050020e-01
   1.3524684e-01
   1.2281227e-01
   1.2513730e-01
   1.2840916e-01
   1.1421322e-01
   1.2449097e-01
   1.2606618e-01
   1.3005725e-01
   1.2484679e-01
   1.4607538e-01
   1.2514207e-01
   1.1913121e-01
   1.3097194e-01
   1.1581273e-01
   1.2256205e-01
   1.2600304e-01
   1.2401175e-01
   1.2334743e-01
   1.3223591e-01
   1.3626195e-01
   1.2266873e-01
   1.3187236e-01
   1.3464674e-01
   1.1886288e-01
   1.2264434e-01
   1.5183742e-01
   1.3575017e-01
   1.2645712e-01
   1.2016467e-01
   1.2264822e-01
   1.2839234e-01
   1.5499742e-01
   1.3487937e-01
   1.5244199e-01
   1.2853318e-01
   1.2849000e-01
   1.4029941e-01
   1.3822885e-01
   1.2234177e-01
   1.4130089e-01
   1.3562739e-01
   1.4870280e-01
   1.4985277e-01
   1.2899007e-01
   1.5632401e-01
   1.3826770e-01
   1.0435896e-01
   8.5973941e-02
   8.2882188e-02
   1.0712568e-01
   8.4983684e-02
   7.9689905e-02
   9.8262616e-02
   8.2605474e-02
   1.0002996e-01
   1.0200638e-01
   8.9953855e-02
   9.8705560e-02
   9.2154391e-02
   9.2207775e-02
   9.4601721e-02
   9.3104511e-02
   8.6587571e-02
   8.9514367e-02
   9.1978133e-02
   9.3405053e-02
   1.0288823e-01
   8.7881051e-02
   9.4999373e-02
   9.7144954e-02
   9.6309386e-02
   9.4585545e-02
   1.0408125e-01
   1.0099637e-01
   1.0340121e-01
   8.9654759e-02
   8.4331267e-02
   9.8833270e-02
   8.6475298e-02
   1.0408545e-01
   1.0434060e-01
   1.0642343e-01
   1.1666634e-01
   1.0519241e-01
   1.0698265e-01
   1.0788309e-01
   1.0549698e-01
   1.0915642e-01
   9.4299927e-02
   1.0480990e-01
   9.6784890e-02
   1.0079732e-01
   9.0245135e-02
   9.3054406e-02
   8.4332600e-02
   8.5919119e-02
   9.7306423e-02
   8.6620659e-02
   9.5889971e-02
   9.0487644e-02
   9.5397227e-02
   8.5431062e-02
   9.3719006e-02
   7.7630654e-02
   8.1166916e-02
   9.8957196e-02
   8.3578698e-02
   8.6565323e-02
   9.0277903e-02
   9.0428196e-02
   9.4628759e-02
   9.7437523e-02
   7.7835634e-02
   8.4728651e-02
   7.9969279e-02
   8.9000911e-02
   9.0390094e-02
   8.5971989e-02
   7.4772596e-02
   9.1865398e-02
   8.1341915e-02
   7.4098177e-02
   7.8616254e-02
   8.6424574e-02
   8.1127308e-02
   9.0814359e-02
   8.5107177e-02
   8.6569063e-02
   8.5967161e-02
   9.6049681e-02
   9.7273014e-02
   8.7692402e-02
   8.1456304e-02
   7.4029744e-02
   8.5439295e-02
   8.2288690e-02
   8.3695985e-02
   8.7764166e-02
   8.1024766e-02
   9.0166859e-02
   8.4900714e-02
   9.3752779e-02
   6.7960307e-02
   7.8014381e-02
   7.7469938e-02
   7.6583840e-02
   8.1405252e-02
   8.7827921e-02
   8.5405491e-02
   7.4808739e-02
   9.9743299e-02
   8.8595204e-02
   8.9119732e-02
   8.8016517e-02
   9.7769700e-02
   1.0314563e-01
   8.9736745e-02
   1.0519343e-01
   8.8345148e-02
   9.4717890e-02
   9.1648929e-02
   9.0338580e-02
   9.1530465e-02
   9.0912230e-02
   9.0505876e-02
   9.4902836e-02
   8.4929258e-02
   7.5780176e-02
   8.7177813e-02
   1.0972838e-01
   8.5111514e-02
   9.1575533e-02
   9.3348540e-02
   8.2431786e-02
   8.6249664e-02
   8.3083086e-02
   8.9743756e-02
   9.2222661e-02
   9.5179506e-02
   1.0411942e-01
   8.3278544e-02
   9.7079791e-02
   8.3668590e-02
   9.9017903e-02
   1.0365155e-01
   9.9014640e-02
   9.9226132e-02
   8.8601038e-02
   6.8825066e-02
   8.7608896e-02
   7.6824993e-02
   8.8096648e-02
   1.0626590e-01
   9.3378067e-02
   1.0246629e-01
   9.5991075e-02
   1.0366916e-01
   1.2039774e-01
   1.0657924e-01
   1.1711957e-01
   1.3236935e-01
   1.2732041e-01
   1.2830599e-01
   1.2091388e-01
   1.1756602e-01
   1.1429157e-01
   1.2216821e-01
   1.3769099e-01
   1.2371346e-01
   1.0857192e-01
   1.3625139e-01
   1.1915156e-01
   1.3999526e-01
   1.3505718e-01
   1.2087342e-01
   1.2812331e-01
   1.2069754e-01
   1.3816394e-01
   1.2059595e-01
   1.3226427e-01
   1.2814549e-01
   1.2619098e-01
   1.2442912e-01
   1.2735425e-01
   1.4329506e-01
   1.4669415e-01
   1.2865113e-01
   1.2473617e-01
   1.2075207e-01
   1.3535225e-01
   1.1738329e-01
   1.2137283e-01
   1.3394044e-01
   1.1919001e-01
   1.4027636e-01
   1.3034342e-01
   1.3338438e-01
   1.3227361e-01
   1.1927748e-01
   1.2171818e-01
   1.3780661e-01
   1.2218628e-01
   1.5496001e-01
   1.3472979e-01
   1.3576183e-01
   1.2739772e-01
   1.3228066e-01
   1.3545553e-01
   1.3734469e-01
   1.2314665e-01
   1.3985053e-01
   1.4849874e-01
   1.2716705e-01
   1.3059388e-01
   1.4988983e-01
   1.5260950e-01
   1.4436772e-01
   1.4193624e-01
   1.4742795e-01
   1.3349876e-01
   1.4815815e-01
   1.5259504e-01
   1.4033996e-01
   1.5459234e-01
   1.1461048e-01
   1.1858559e-01
   8.8349670e-02
   9.0158828e-02
   1.0022486e-01
   9.8310992e-02
   1.0530907e-01
   8.3244517e-02
   9.4419084e-02
   9.9973664e-02
   9.1015190e-02
   9.3668438e-02
   9.8090701e-02
   8.8043496e-02
   1.0016295e-01
   9.1991320e-02
   9.1833964e-02
   9.3337327e-02
   1.0048684e-01
   8.3528437e-02
   8.9591943e-02
   8.5371889e-02
   9.8743476e-02
   8.8135287e-02
   9.8211654e-02
   9.6366242e-02
   9.4575763e-02
   1.1153373e-01
   9.5352709e-02
   8.7298661e-02
   1.0056979e-01
   9.5782980e-02
   1.0049579e-01
   9.8010264e-02
   9.7235374e-02
   1.0090731e-01
   1.0640353e-01
   1.1347928e-01
   1.0571265e-01
   1.0607173e-01
   9.9184468e-02
   8.5616618e-02
   1.0065352e-01
   8.7765820e-02
   1.0192537e-01
   9.2373006e-02
   9.4461478e-02
   8.9076929e-02
   8.9507684e-02
   9.9636436e-02
   9.5393322e-02
   8.9323841e-02
   8.4111296e-02
   8.5470237e-02
   9.1969647e-02
   8.6548351e-02
   8.7258965e-02
   9.5466293e-02
   8.9308381e-02
   9.0900384e-02
   8.2662500e-02
   9.3394719e-02
   8.9614123e-02
   8.3129451e-02
   8.4126040e-02
   8.3336845e-02
   8.4247336e-02
   7.4531056e-02
   7.6920092e-02
   8.3778448e-02
   6.9614962e-02
   7.4241936e-02
   8.5058011e-02
   8.3781108e-02
   9.0983652e-02
   7.6915815e-02
   9.5176265e-02
   8.4699415e-02
   7.1723558e-02
   7.3722512e-02
   8.2859263e-02
   8.2430713e-02
   8.4837697e-02
   8.7066747e-02
   8.0539487e-02
   8.1392735e-02
   7.1114555e-02
   9.2029244e-02
   8.5208878e-02
   8.0743276e-02
   7.9126313e-02
   8.3739862e-02
   8.8798717e-02
   8.9431524e-02
   8.2661524e-02
   7.2965220e-02
   7.4620344e-02
   8.4038675e-02
   7.5615741e-02
   9.5435224e-02
   8.4997021e-02
   8.7721348e-02
   8.8359445e-02
   8.9171238e-02
   9.5374957e-02
   9.4771333e-02
   1.0861149e-01
   9.7003587e-02
   9.9226855e-02
   9.9949107e-02
   1.0007960e-01
   8.5800648e-02
   9.5769711e-02
   9.6006542e-02
   8.7569937e-02
   9.8221496e-02
   9.5269129e-02
   9.3757637e-02
   9.6367061e-02
   9.1344602e-02
   9.0044320e-02
   9.0129055e-02
   8.5642189e-02
   7.6759256e-02
   8.1038006e-02
   9.1515161e-02
   8.2679018e-02
   8.9155436e-02
   9.8338448e-02
   8.5851856e-02
   8.5730925e-02
   7.8763671e-02
   8.7318651e-02
   8.2513407e-02
   7.8190580e-02
   8.7637737e-02
   8.1624739e-02
   8.1246577e-02
   9.2781134e-02
   8.5647069e-02
   9.3029216e-02
   7.7570379e-02
   1.0547186e-01
   8.8509180e-02
   9.0989091e-02
   9.2884548e-02
   1.0721301e-01
   9.8131806e-02
   1.0960570e-01
   1.1505403e-01
   1.0776177e-01
   1.1360674e-01
   1.0188154e-01
   1.0199428e-01
   1.0786249e-01
   1.1993060e-01
   1.1096338e-01
   1.0727663e-01
   1.1445482e-01
   1.2138171e-01
   1.2613593e-01
   1.2675771e-01
   1.2567085e-01
   1.2494772e-01
   1.1404604e-01
   1.3218939e-01
   1.3177423e-01
   1.2353803e-01
   1.2670507e-01
   1.3079752e-01
   1.2799124e-01
   1.3356887e-01
   1.2599023e-01
   1.2905845e-01
   1.2060973e-01
   1.3556534e-01
   1.2403873e-01
   1.2697953e-01
   1.3010882e-01
   1.3320719e-01
   1.3365026e-01
   1.2656425e-01
   1.2397452e-01
   1.3602781e-01
   1.1461392e-01
   1.1739916e-01
   1.3824932e-01
   1.2936160e-01
   1.2275684e-01
   1.3970836e-01
   1.3791980e-01
   1.3696572e-01
   1.2548289e-01
   1.2242101e-01
   1.2670690e-01
   1.5689670e-01
   1.4882563e-01
   1.3746084e-01
   1.4036752e-01
   1.2435108e-01
   1.2519403e-01
   1.2959211e-01
   1.2353440e-01
   1.2576996e-01
   1.3456848e-01
   1.3121602e-01
   1.5030962e-01
   1.5174465e-01
   1.3796473e-01
   1.6212893e-01
   1.4214601e-01
   1.5030766e-01
   1.1947638e-01
   1.3590887e-01
   1.4499496e-01
   1.3837554e-01
   8.4422916e-02
   8.0065832e-02
   9.1926999e-02
   8.9415699e-02
   8.5613258e-02
   7.6571360e-02
   9.7926401e-02
   1.2047198e-01
   9.1442801e-02
   8.9997850e-02
   8.8254996e-02
   9.4597869e-02
   1.0454858e-01
   9.4716497e-02
   9.5184602e-02
   9.2271402e-02
   9.1818139e-02
   8.8410005e-02
   8.7266661e-02
   1.0035737e-01
   8.7514818e-02
   9.4602153e-02
   8.7233678e-02
   9.5072679e-02
   9.0898126e-02
   9.8143831e-02
   1.0095613e-01
   8.9312121e-02
   9.9508561e-02
   9.4630376e-02
   1.0155923e-01
   1.0441463e-01
   8.9139506e-02
   1.1069563e-01
   9.2746258e-02
   1.0365149e-01
   9.9577107e-02
   9.5489807e-02
   9.6440181e-02
   1.0081982e-01
   9.5281549e-02
   9.5544383e-02
   1.0138584e-01
   8.7344751e-02
   9.2611328e-02
   9.9059992e-02
   1.0071979e-01
   8.9268014e-02
   8.2865521e-02
   1.0355701e-01
   9.3629070e-02
   9.7144224e-02
   8.7984085e-02
   8.5822858e-02
   9.1756694e-02
   8.7948099e-02
   8.7358654e-02
   1.0195872e-01
   8.7146305e-02
   9.0952292e-02
   8.6980306e-02
   8.3452500e-02
   8.8310964e-02
   9.0020858e-02
   7.4990489e-02
   9.8688923e-02
   7.8250274e-02
   7.8278214e-02
   7.4094273e-02
   8.8320829e-02
   8.2003988e-02
   8.1928723e-02
   7.7347249e-02
   7.2613299e-02
   8.8870093e-02
   8.7356783e-02
   8.1716649e-02
   8.7322511e-02
   8.0294535e-02
   7.4996345e-02
   7.8802556e-02
   7.9887167e-02
   8.4594481e-02
   8.4818095e-02
   8.1769578e-02
   8.0700412e-02
   7.4046679e-02
   8.2338527e-02
   7.8671612e-02
   9.6449792e-02
   7.9911187e-02
   7.9544716e-02
   8.0873780e-02
   8.0368981e-02
   7.5777806e-02
   9.1199771e-02
   9.2300355e-02
   7.7219032e-02
   6.7172900e-02
   7.8467436e-02
   8.0945298e-02
   8.4866948e-02
   8.0210567e-02
   8.1902795e-02
   1.0549624e-01
   8.8583164e-02
   1.0820662e-01
   9.4354570e-02
   9.7066455e-02
   1.0619689e-01
   8.9543797e-02
   9.4230279e-02
   7.0545696e-02
   1.0476515e-01
   1.0094153e-01
   7.9789326e-02
   8.4727570e-02
   8.7446600e-02
   9.3496084e-02
   9.2852406e-02
   9.4592303e-02
   9.1216035e-02
   8.6618602e-02
   8.6424671e-02
   8.5280947e-02
   8.4769741e-02
   8.8751994e-02
   9.5293730e-02
   7.9962827e-02
   8.7195471e-02
   8.4834442e-02
   8.0801919e-02
   8.8719256e-02
   8.1555709e-02
   7.6821186e-02
   8.3567396e-02
   8.2063973e-02
   9.2136107e-02
   1.0017855e-01
   8.0252856e-02
   8.9568615e-02
   8.2420185e-02
   8.4819645e-02
   7.8876950e-02
   9.4779633e-02
   1.0403092e-01
   8.4899768e-02
   9.4485395e-02
   9.7082488e-02
   1.0218515e-01
   1.0106748e-01
   1.0512692e-01
   1.2664439e-01
   1.0690468e-01
   1.2720229e-01
   1.2419728e-01
   1.1729961e-01
   1.1731457e-01
   1.2535802e-01
   1.2768705e-01
   1.1498212e-01
   1.2879229e-01
   1.1580291e-01
   1.3189161e-01
   1.2669845e-01
   1.2868538e-01
   1.3096346e-01
   1.3196686e-01
   1.1413537e-01
   1.3105363e-01
   1.3048892e-01
   1.3675164e-01
   1.3136451e-01
   1.2199865e-01
   1.3560919e-01
   1.1259177e-01
   1.3980800e-01
   1.2736924e-01
   1.2171940e-01
   1.1841417e-01
   1.2548679e-01
   1.2941839e-01
   1.1083155e-01
   1.2599058e-01
   1.4554720e-01
   1.3116337e-01
   1.3676046e-01
   1.2150336e-01
   1.1167437e-01
   1.1354130e-01
   1.4613354e-01
   1.1605890e-01
   1.3888744e-01
   1.4599416e-01
   1.4147101e-01
   1.3131590e-01
   1.2630922e-01
   1.4546616e-01
   1.4146917e-01
   1.3551047e-01
   1.3107499e-01
   1.2970951e-01
   1.4765850e-01
   1.6405199e-01
   1.3380396e-01
   1.3655868e-01
   1.3947289e-01
   1.3486600e-01
   1.2846540e-01
   1.3684906e-01
   1.4501128e-01
   1.5075612e-01
   1.4793019e-01
   1.4287974e-01
   1.5808976e-01
   1.4279220e-01
   8.8653296e-02
   8.3134294e-02
   8.0080211e-02
   1.0115577e-01
   8.9348130e-02
   9.4610095e-02
   9.7687893e-02
   8.2877681e-02
   1.0821068e-01
   9.6817091e-02
   9.6722610e-02
   9.6468911e-02
   9.4941325e-02
   8.6649679e-02
   9.3595646e-02
   9.3405768e-02
   9.6127979e-02
   1.0610719e-01
   9.7514331e-02
   9.3556590e-02
   9.1948040e-02
   9.0194151e-02
   8.8311203e-02
   1.0214680e-01
   9.6691094e-02
   9.0085194e-02
   9.5662117e-02
   9.9231020e-02
   1.0198590e-01
   8.8411607e-02
   9.4733909e-02
   9.4294302e-02
   1.0293907e-01
   9.4281204e-02
   9.1102883e-02
   1.0540972e-01
   1.1692648e-01
   9.7224288e-02
   9.9330246e-02
   9.0440869e-02
   9.3237706e-02
   9.0594769e-02
   9.7598806e-02
   8.4496908e-02
   9.2219561e-02
   9.6578412e-02
   9.6868694e-02
   9.9757329e-02
   9.4507270e-02
   9.6587673e-02
   8.8975430e-02
   1.0131530e-01
   8.7178513e-02
   9.0048790e-02
   9.2707016e-02
   8.9368910e-02
   9.5499977e-02
   8.2788587e-02
   8.7980419e-02
   9.1056556e-02
   7.5309418e-02
   8.5604019e-02
   8.7123781e-02
   7.7014662e-02
   8.3257325e-02
   9.1734052e-02
   8.2002521e-02
   8.3495475e-02
   8.9672342e-02
   8.8889092e-02
   8.0383919e-02
   8.1807427e-02
   8.0687426e-02
   8.9525849e-02
   7.9776190e-02
   8.1147343e-02
   8.5587561e-02
   8.7586991e-02
   8.2593016e-02
   9.1318488e-02
   7.8840405e-02
   8.2956359e-02
   8.6681515e-02
   7.8562506e-02
   8.1580624e-02
   7.2621480e-02
   8.3032645e-02
   7.7826545e-02
   8.2743198e-02
   7.2051756e-02
   8.3692126e-02
   7.1527764e-02
   7.9878479e-02
   9.0079576e-02
   8.2570791e-02
   7.4492179e-02
   7.7235155e-02
   7.2114520e-02
   7.7257916e-02
   8.0927566e-02
   8.5801125e-02
   8.8126667e-02
   1.0151325e-01
   8.8615648e-02
   8.7205105e-02
   1.0335489e-01
   8.9074843e-02
   8.7562867e-02
   1.0321636e-01
   8.5181676e-02
   9.7497046e-02
   9.3332253e-02
   8.9631647e-02
   1.0068326e-01
   8.6673893e-02
   9.3675554e-02
   8.0781266e-02
   8.5426956e-02
   8.4531128e-02
   8.1269644e-02
   9.0796366e-02
   8.4308416e-02
   7.8609914e-02
   9.5555350e-02
   8.4921189e-02
   8.9875102e-02
   8.7682709e-02
   7.7394873e-02
   8.5765190e-02
   8.6830705e-02
   8.4354497e-02
   8.1607848e-02
   7.5607337e-02
   7.5991668e-02
   7.5052612e-02
   9.3536019e-02
   8.0387212e-02
   6.9547892e-02
   8.4463306e-02
   9.6401989e-02
   8.6883172e-02
   8.5723989e-02
   8.4194943e-02
   8.5611127e-02
   1.0899690e-01
   8.6222060e-02
   9.7391546e-02
   9.4773762e-02
   8.7693959e-02
   9.2201635e-02
   1.0064472e-01
   9.9943213e-02
   9.4816610e-02
   1.0242083e-01
   1.1592609e-01
   1.0567396e-01
   1.2407937e-01
   1.2295449e-01
   1.2987706e-01
   1.0549010e-01
   1.4597473e-01
   1.2647194e-01
   1.0267569e-01
   1.3227451e-01
   1.3232565e-01
   1.3530064e-01
   1.1917448e-01
   1.2099662e-01
   1.1910822e-01
   1.2769520e-01
   1.2226206e-01
   1.3171841e-01
   1.3981038e-01
   1.4430974e-01
   1.1976387e-01
   1.1023641e-01
   1.2929095e-01
   1.2052856e-01
   1.1728754e-01
   1.2908062e-01
   1.2810272e-01
   1.2356387e-01
   1.3254862e-01
   1.2980120e-01
   1.1907449e-01
   1.2126349e-01
   1.2984908e-01
   1.4616095e-01
   1.2761086e-01
   1.1887628e-01
   1.5766050e-01
   1.4763853e-01
   1.3805562e-01
   1.3283321e-01
   1.2112659e-01
   1.4444549e-01
   1.5172894e-01
   1.3346125e-01
   1.7164329e-01
   1.2803768e-01
   1.4379282e-01
   1.5188733e-01
   1.4267911e-01
   1.3003995e-01
   1.4058110e-01
   1.4184420e-01
   1.2819280e-01
   1.4410038e-01
   1.1656847e-01
   1.3904087e-01
   1.3546924e-01
   1.3804887e-01
   1.7342994e-01
   1.2882099e-01
   9.4842277e-02
   8.2264669e-02
   9.5334485e-02
   9.1709182e-02
   9.8713607e-02
   9.4019949e-02
   8.9457847e-02
   8.3723687e-02
   9.2156403e-02
   1.1187591e-01
   1.0086083e-01
   9.0545356e-02
   9.1504648e-02
   9.7161114e-02
   1.0310620e-01
   9.5246032e-02
   8.9834601e-02
   9.8542735e-02
   9.4821960e-02
   8.4868066e-02
   9.6735246e-02
   9.0293542e-02
   1.0387445e-01
   9.2617258e-02
   1.0361514e-01
   1.0291923e-01
   9.3367122e-02
   1.0987463e-01
   9.3989506e-02
   9.8882310e-02
   9.2588119e-02
   9.4392657e-02
   1.0213592e-01
   9.9001512e-02
   9.6271262e-02
   9.6835628e-02
   1.0017377e-01
   9.5684119e-02
   9.7792372e-02
   1.0163266e-01
   8.8993475e-02
   9.5783837e-02
   9.5218800e-02
   1.0275528e-01
   9.4273023e-02
   9.6444301e-02
   9.2703700e-02
   8.5427441e-02
   9.3458846e-02
   8.8644825e-02
   9.9019490e-02
   9.0462431e-02
   8.5959978e-02
   9.7796835e-02
   9.0003744e-02
   9.5606804e-02
   9.0518489e-02
   8.7637499e-02
   9.7367316e-02
   8.6018085e-02
   7.7832766e-02
   8.5319512e-02
   9.1066860e-02
   7.6913461e-02
   7.6322675e-02
   7.9590961e-02
   8.4099136e-02
   7.1526229e-02
   7.9807177e-02
   7.6854266e-02
   7.7097967e-02
   8.8127717e-02
   7.2157644e-02
   8.2593940e-02
   7.7526815e-02
   8.7858610e-02
   7.8906335e-02
   8.8475481e-02
   8.3649471e-02
   7.6095812e-02
   7.6731510e-02
   8.1979036e-02
   7.9692855e-02
   8.1200071e-02
   8.0615498e-02
   8.4800236e-02
   7.9404362e-02
   6.7771785e-02
   8.0612727e-02
   7.7822231e-02
   7.5880416e-02
   9.2853971e-02
   8.3290331e-02
   8.9288168e-02
   7.3992223e-02
   7.6137468e-02
   7.0079446e-02
   7.5999528e-02
   7.0872612e-02
   7.6254055e-02
   8.7154008e-02
   9.0738378e-02
   9.4850346e-02
   9.3291648e-02
   1.0428114e-01
   8.7869495e-02
   9.9915199e-02
   9.4519868e-02
   9.9964164e-02
   8.8619068e-02
   1.0491329e-01
   1.0453337e-01
   8.4368467e-02
   9.6440054e-02
   8.9897513e-02
   9.3007289e-02
   8.5274808e-02
   8.0432877e-02
   9.2268631e-02
   9.5517807e-02
   9.6217558e-02
   7.9163440e-02
   9.6461654e-02
   8.0587581e-02
   8.6080179e-02
   7.4093260e-02
   8.0798164e-02
   9.1292121e-02
   7.5437091e-02
   8.3028063e-02
   9.3521923e-02
   7.4927665e-02
   7.0725709e-02
   7.1581446e-02
   7.4687086e-02
   7.8650348e-02
   7.4661613e-02
   7.8774460e-02
   8.6231716e-02
   8.4955700e-02
   9.0333149e-02
   8.6166851e-02
   9.2192918e-02
   9.1561973e-02
   9.8504283e-02
   8.4851667e-02
   8.8985302e-02
   1.0962978e-01
   1.0422783e-01
   1.0737807e-01
   1.0668264e-01
   1.1336067e-01
   1.2439119e-01
   1.1317967e-01
   1.3139507e-01
   1.1067109e-01
   1.2568069e-01
   1.2268082e-01
   1.2760139e-01
   1.1744668e-01
   1.1724941e-01
   1.0533060e-01
   1.2943076e-01
   1.0479935e-01
   1.2513371e-01
   1.3664261e-01
   1.3817076e-01
   1.2481821e-01
   1.3189359e-01
   1.3988173e-01
   1.2844314e-01
   1.2733616e-01
   1.3916449e-01
   1.3314450e-01
   1.3127218e-01
   1.1358520e-01
   1.2279059e-01
   1.2950832e-01
   1.2632869e-01
   1.2027643e-01
   1.1682247e-01
   1.3383220e-01
   1.1792342e-01
   1.1253965e-01
   1.1927363e-01
   1.4010204e-01
   1.1863007e-01
   1.2261393e-01
   1.2541455e-01
   1.2539682e-01
   1.3494994e-01
   1.5749416e-01
   1.3210782e-01
   1.2794128e-01
   1.3770406e-01
   1.2924483e-01
   1.3470688e-01
   1.4771304e-01
   1.3865092e-01
   1.4131358e-01
   1.4467104e-01
   1.4120948e-01
   1.3721989e-01
   1.2722738e-01
   1.3296980e-01
   1.1681442e-01
   1.2814051e-01
   1.4189984e-01
   1.7376065e-01
   1.4700703e-01
   1.4000501e-01
   1.3965197e-01
   1.4008182e-01
   8.4662534e-02
   1.0049044e-01
   1.0090934e-01
   8.2004234e-02
   9.1864914e-02
   9.3924880e-02
   1.0761773e-01
   1.1078852e-01
   1.0365438e-01
   9.6701115e-02
   9.9756874e-02
   1.0847574e-01
   1.0116819e-01
   9.8632939e-02
   1.0164326e-01
   9.7312793e-02
   8.5795052e-02
   9.5123187e-02
   9.7048819e-02
   9.1675907e-02
   8.7011404e-02
   9.0395138e-02
   8.9047506e-02
   9.3087621e-02
   9.5603459e-02
   9.1897748e-02
   9.9967465e-02
   8.9313395e-02
   1.0328218e-01
   9.9187978e-02
   1.0760428e-01
   1.0347473e-01
   8.6298421e-02
   9.3699425e-02
   8.8554300e-02
   1.0461168e-01
   9.7432740e-02
   9.0547226e-02
   9.9166445e-02
   9.7601563e-02
   1.0237211e-01
   9.1355786e-02
   1.0247125e-01
   9.2041232e-02
   9.8462179e-02
   1.0302117e-01
   1.0094450e-01
   9.6356221e-02
   9.3993366e-02
   9.7264387e-02
   8.8158384e-02
   1.0001200e-01
   8.5799351e-02
   8.9853950e-02
   8.0639608e-02
   7.9058066e-02
   8.8445991e-02
   8.2093708e-02
   8.0429964e-02
   9.2190482e-02
   8.1952907e-02
   8.3954558e-02
   7.2887406e-02
   7.7780254e-02
   8.1492528e-02
   8.3959356e-02
   7.6547220e-02
   7.8106530e-02
   8.3975926e-02
   8.3690412e-02
   8.8601790e-02
   8.3235890e-02
   8.1142597e-02
   7.0422538e-02
   8.6069666e-02
   8.3074182e-02
   9.2989728e-02
   8.5994422e-02
   8.4574901e-02
   7.6796524e-02
   7.8536339e-02
   7.5440116e-02
   8.7783806e-02
   7.7300511e-02
   7.7901207e-02
   8.2951389e-02
   7.3679879e-02
   8.1618987e-02
   8.1551537e-02
   7.8450479e-02
   7.0600376e-02
   6.6073015e-02
   6.5761849e-02
   7.1440488e-02
   8.2402162e-02
   8.5655160e-02
   8.6215287e-02
   9.8639056e-02
   9.6253730e-02
   9.3852937e-02
   9.6675195e-02
   8.7521747e-02
   9.6983530e-02
   9.7129494e-02
   9.3322076e-02
   9.1303714e-02
   1.0386337e-01
   8.9086801e-02
   9.4688781e-02
   8.0437355e-02
   8.7348633e-02
   8.8384949e-02
   8.5595161e-02
   8.6322740e-02
   7.9140320e-02
   8.6519688e-02
   9.0885952e-02
   8.9954466e-02
   8.4810741e-02
   8.7811477e-02
   9.0189964e-02
   9.4835810e-02
   8.1948563e-02
   8.2588546e-02
   8.1183136e-02
   8.7547697e-02
   9.0876549e-02
   8.0712177e-02
   7.6165207e-02
   7.4616089e-02
   7.0060655e-02
   6.7409121e-02
   6.7875929e-02
   6.7845136e-02
   7.5624958e-02
   7.2815768e-02
   8.6218439e-02
   7.8584425e-02
   7.2817750e-02
   8.4234864e-02
   6.9899231e-02
   8.4891886e-02
   8.9187063e-02
   9.2699729e-02
   9.4231829e-02
   1.1112333e-01
   1.0050765e-01
   8.8011384e-02
   1.2431738e-01
   1.0417824e-01
   1.1482454e-01
   1.2751545e-01
   1.1340952e-01
   1.2481674e-01
   1.2338757e-01
   1.2271190e-01
   1.2417866e-01
   1.1593672e-01
   1.2428610e-01
   1.1865907e-01
   1.1961616e-01
   1.2425655e-01
   1.3166785e-01
   1.1963594e-01
   1.3000779e-01
   1.2197244e-01
   1.2074264e-01
   1.1979135e-01
   1.2605938e-01
   1.2748663e-01
   1.3207448e-01
   1.4147681e-01
   1.1420898e-01
   1.2180959e-01
   1.1699344e-01
   1.2384156e-01
   1.4389163e-01
   1.2603110e-01
   1.4643240e-01
   1.2271614e-01
   1.2281332e-01
   1.2754701e-01
   1.2246654e-01
   1.3391297e-01
   1.4966194e-01
   1.2519723e-01
   1.2926748e-01
   1.2845884e-01
   1.2354543e-01
   1.4306049e-01
   1.4487550e-01
   1.4034462e-01
   1.4054804e-01
   1.4393015e-01
   1.2636992e-01
   1.4211485e-01
   1.5039748e-01
   1.2193437e-01
   1.5780683e-01
   1.2655796e-01
   1.3963506e-01
   1.4134277e-01
   1.5272485e-01
   1.4466751e-01
   1.3821501e-01
   1.3409185e-01
   1.6093288e-01
   1.4641613e-01
   1.3957171e-01
   1.3499384e-01
   1.0268489e-01
   9.3784519e-02
   8.1941813e-02
   9.1593497e-02
   9.3227543e-02
   9.2684746e-02
   8.7542780e-02
   8.1434160e-02
   9.6469112e-02
   9.3127027e-02
   1.0748510e-01
   9.2894129e-02
   8.6857028e-02
   9.1409385e-02
   9.5253214e-02
   9.3493290e-02
   9.6502692e-02
   9.4613753e-02
   1.0250967e-01
   9.4406500e-02
   9.0205826e-02
   9.3292154e-02
   9.1690682e-02
   9.6997947e-02
   9.9065237e-02
   9.7565599e-02
   9.4557829e-02
   1.0902964e-01
   9.4291888e-02
   1.0172012e-01
   9.9784590e-02
   8.9100659e-02
   8.6747505e-02
   9.8846026e-02
   9.9512540e-02
   8.7959632e-02
   9.5386982e-02
   9.3361437e-02
   9.2556030e-02
   9.5839672e-02
   1.0340547e-01
   9.6134111e-02
   1.0111541e-01
   1.0406208e-01
   1.1683924e-01
   1.0068999e-01
   8.8236004e-02
   9.6791968e-02
   9.0769053e-02
   8.9928724e-02
   8.5495487e-02
   9.9175371e-02
   8.9054167e-02
   8.9107342e-02
   8.6605892e-02
   7.2016343e-02
   7.7579856e-02
   8.2915194e-02
   8.2460374e-02
   7.1547262e-02
   7.1652092e-02
   7.4235357e-02
   8.0478586e-02
   6.7383103e-02
   8.8332504e-02
   8.3070800e-02
   8.0220073e-02
   7.9727381e-02
   8.5978791e-02
   7.3911935e-02
   8.7408990e-02
   8.0597021e-02
   8.4989160e-02
   7.8018211e-02
   8.0419190e-02
   8.3791301e-02
   7.9531536e-02
   8.3131328e-02
   9.0065025e-02
   8.5864313e-02
   7.0226274e-02
   7.4017830e-02
   7.1523242e-02
   7.1117476e-02
   7.6184094e-02
   8.9107841e-02
   7.1062163e-02
   7.2113410e-02
   7.6502204e-02
   6.8144716e-02
   8.0679275e-02
   7.7938884e-02
   8.7829314e-02
   8.6196743e-02
   8.8950403e-02
   9.3939587e-02
   1.1132214e-01
   9.3314126e-02
   9.8964587e-02
   9.0547629e-02
   9.4493687e-02
   9.7996250e-02
   9.5498927e-02
   8.2877085e-02
   1.0118979e-01
   8.9754052e-02
   9.9571869e-02
   8.8625744e-02
   8.6092666e-02
   8.6097427e-02
   7.6684281e-02
   9.0053640e-02
   9.8081231e-02
   8.2591899e-02
   8.4594801e-02
   9.2025802e-02
   8.5169263e-02
   8.0969013e-02
   8.4595777e-02
   7.1770921e-02
   8.7387204e-02
   7.6712288e-02
   7.9265326e-02
   9.0961635e-02
   7.2795466e-02
   7.6682776e-02
   7.7099726e-02
   6.9803663e-02
   7.7819891e-02
   7.2326273e-02
   9.9062502e-02
   7.3118232e-02
   7.4613057e-02
   8.1241846e-02
   7.3607475e-02
   7.9397656e-02
   8.1291385e-02
   9.7244427e-02
   7.8935049e-02
   8.7205991e-02
   8.5454702e-02
   9.7416729e-02
   1.0196552e-01
   9.3686074e-02
   1.1288878e-01
   1.2137851e-01
   1.0567426e-01
   1.1094435e-01
   1.0648004e-01
   1.2455098e-01
   1.2680624e-01
   1.3631974e-01
   1.1672066e-01
   1.1267561e-01
   1.3307254e-01
   1.2493386e-01
   1.0731744e-01
   1.2125614e-01
   1.1505288e-01
   1.1993410e-01
   1.1861338e-01
   1.2261097e-01
   1.2834933e-01
   1.2201046e-01
   1.3791198e-01
   1.2518603e-01
   1.1746749e-01
   1.2736432e-01
   1.2350465e-01
   1.2815139e-01
   1.1930524e-01
   1.1887732e-01
   1.3153270e-01
   1.3667302e-01
   1.4742975e-01
   1.1568187e-01
   1.2686497e-01
   1.2350224e-01
   1.3520083e-01
   1.2939286e-01
   1.4032321e-01
   1.3246958e-01
   1.3762757e-01
   1.2674169e-01
   1.2074795e-01
   1.2299921e-01
   1.5310405e-01
   1.2968354e-01
   1.3139963e-01
   1.3899781e-01
   1.2815706e-01
   1.5287417e-01
   1.3944411e-01
   1.3120693e-01
   1.2805243e-01
   1.3827647e-01
   1.3360766e-01
   1.5071850e-01
   1.4287353e-01
   1.6087553e-01
   1.4202255e-01
   1.3730514e-01
   1.5012781e-01
   1.5599452e-01
   1.4227057e-01
   1.6511312e-01
   1.4731209e-01
   9.2991471e-02
   9.0133116e-02
   1.0108050e-01
   1.0265509e-01
   8.7823264e-02
   9.5308214e-02
   9.1500372e-02
   8.4879205e-02
   9.2295609e-02
   9.5790423e-02
   1.0175521e-01
   9.0608515e-02
   8.9153074e-02
   1.0247371e-01
   9.8388717e-02
   9.0100147e-02
   9.7941145e-02
   9.2168011e-02
   1.0299426e-01
   9.7490698e-02
   8.8961720e-02
   1.0013170e-01
   8.5830040e-02
   9.2166029e-02
   9.8687574e-02
   8.1785873e-02
   9.8819226e-02
   9.7417414e-02
   9.3476102e-02
   9.9799179e-02
   8.8834040e-02
   1.0075840e-01
   9.5165148e-02
   9.3693987e-02
   8.7464340e-02
   9.1380596e-02
   9.4518669e-02
   9.0654075e-02
   9.4977327e-02
   1.0733678e-01
   1.0413640e-01
   9.0777539e-02
   9.4751395e-02
   9.5439427e-02
   9.0206802e-02
   9.8210923e-02
   7.7438876e-02
   7.8841850e-02
   8.2298391e-02
   7.6693706e-02
   7.1105175e-02
   7.6515026e-02
   7.4285969e-02
   7.6888718e-02
   8.0347978e-02
   7.6321639e-02
   7.7020921e-02
   7.3571593e-02
   7.1913764e-02
   7.7067852e-02
   8.1501432e-02
   7.0756860e-02
   7.8798123e-02
   8.8673875e-02
   8.6730592e-02
   9.3881935e-02
   8.3999798e-02
   7.4321322e-02
   8.3665557e-02
   8.2474336e-02
   8.4620163e-02
   8.6201735e-02
   7.5351849e-02
   9.2943102e-02
   8.4431939e-02
   8.4332377e-02
   8.7085284e-02
   7.4981138e-02
   8.3963536e-02
   8.8841252e-02
   8.0590449e-02
   7.6504737e-02
   7.4610479e-02
   7.2437525e-02
   7.5879313e-02
   7.2986729e-02
   8.2313247e-02
   7.4704938e-02
   8.1436887e-02
   8.8530779e-02
   8.9580730e-02
   1.0664290e-01
   8.7818883e-02
   9.4106615e-02
   8.4527887e-02
   1.1284444e-01
   1.0049290e-01
   9.8497957e-02
   9.2328250e-02
   1.1148010e-01
   8.6951151e-02
   8.6964101e-02
   8.8791333e-02
   8.4368996e-02
   9.0479255e-02
   7.8986943e-02
   7.6839678e-02
   8.5632399e-02
   8.9651696e-02
   9.0776302e-02
   8.9432284e-02
   9.3862005e-02
   8.3581150e-02
   8.5150570e-02
   8.5440792e-02
   8.5290909e-02
   8.5880309e-02
   9.8334365e-02
   9.7519390e-02
   8.6055480e-02
   8.1422254e-02
   7.5580575e-02
   7.3341548e-02
   6.9991954e-02
   6.3473761e-02
   7.0954509e-02
   8.2172930e-02
   7.0566282e-02
   7.4086867e-02
   7.2706066e-02
   8.3794221e-02
   6.2991694e-02
   6.9444619e-02
   7.8736417e-02
   7.8728735e-02
   8.3292156e-02
   1.0350767e-01
   1.0000563e-01
   9.9116541e-02
   9.9771813e-02
   1.0059751e-01
   1.0392729e-01
   1.1695556e-01
   1.2042600e-01
   1.1916161e-01
   1.0685334e-01
   1.1375445e-01
   1.2940398e-01
   9.4752267e-02
   1.2231854e-01
   1.2086517e-01
   1.1932184e-01
   1.1180814e-01
   1.0759234e-01
   1.2810183e-01
   1.1795657e-01
   1.0984910e-01
   1.1860880e-01
   1.1771978e-01
   1.3517275e-01
   1.1679226e-01
   1.3242067e-01
   1.2029258e-01
   1.1484709e-01
   1.0826693e-01
   1.1605319e-01
   1.2925434e-01
   1.2675779e-01
   1.3032000e-01
   1.2643702e-01
   1.3262065e-01
   1.1370945e-01
   1.3578431e-01
   1.3254872e-01
   1.2954925e-01
   1.2425973e-01
   1.2282864e-01
   1.1673051e-01
   1.3003993e-01
   1.2416668e-01
   1.2958492e-01
   1.4858827e-01
   1.3580120e-01
   1.4279781e-01
   1.4082168e-01
   1.3601275e-01
   1.2338625e-01
   1.5244056e-01
   1.4024924e-01
   1.2552163e-01
   1.3054195e-01
   1.5597905e-01
   1.4492366e-01
   1.4115699e-01
   1.3298000e-01
   1.2484900e-01
   1.3935499e-01
   1.2270993e-01
   1.4153980e-01
   1.4682889e-01
   1.3436726e-01
   1.4599982e-01
   1.3329738e-01
   9.8839313e-02
   9.2871353e-02
   9.5142305e-02
   9.1443054e-02
   9.4871834e-02
   8.8826545e-02
   1.0159875e-01
   9.3252629e-02
   1.0017861e-01
   8.0762699e-02
   8.9386716e-02
   9.2962913e-02
   8.8555537e-02
   1.0051759e-01
   1.0621552e-01
   9.1836840e-02
   9.4400078e-02
   1.1004318e-01
   1.0030716e-01
   8.6805604e-02
   9.6263088e-02
   9.4981275e-02
   9.3969040e-02
   8.8655300e-02
   9.6701816e-02
   9.9777170e-02
   9.9021986e-02
   9.7272672e-02
   9.4491586e-02
   9.2269845e-02
   9.7656749e-02
   9.2277370e-02
   9.5373273e-02
   9.1619700e-02
   9.5446095e-02
   9.2001460e-02
   9.8068506e-02
   9.2905179e-02
   1.0132818e-01
   9.7479679e-02
   8.7734960e-02
   8.6674817e-02
   9.3785599e-02
   9.5044993e-02
   8.0704339e-02
   7.6616995e-02
   7.7001713e-02
   7.2429240e-02
   8.7770425e-02
   7.3535807e-02
   7.6052256e-02
   7.3332578e-02
   6.3783854e-02
   8.7786272e-02
   7.3370226e-02
   7.2606735e-02
   7.4576035e-02
   8.3076030e-02
   8.6858310e-02
   7.9268456e-02
   7.4152805e-02
   8.3573557e-02
   8.1963114e-02
   8.3418854e-02
   9.7848080e-02
   7.6173671e-02
   7.8374445e-02
   8.1563950e-02
   9.0330765e-02
   8.8577799e-02
   8.5103154e-02
   8.5402481e-02
   7.8808300e-02
   7.6540701e-02
   8.2153097e-02
   7.5083867e-02
   8.0247171e-02
   6.7803964e-02
   7.0446774e-02
   8.1100337e-02
   7.7566326e-02
   9.0918548e-02
   7.3391572e-02
   7.7295162e-02
   7.0344523e-02
   8.7235577e-02
   8.7569401e-02
   9.0599604e-02
   8.0897570e-02
   9.5668949e-02
   1.0305738e-01
   1.0046363e-01
   8.7446690e-02
   8.8500582e-02
   1.0092920e-01
   9.2739783e-02
   1.0269365e-01
   9.2129178e-02
   9.4857156e-02
   8.9149408e-02
   8.0926187e-02
   9.3841426e-02
   7.7617377e-02
   7.4776061e-02
   8.0322787e-02
   8.7171577e-02
   8.3299778e-02
   8.8332862e-02
   8.7325893e-02
   7.4682824e-02
   8.0470473e-02
   8.6553030e-02
   9.1365829e-02
   8.2869217e-02
   9.1307692e-02
   9.2340469e-02
   9.0555437e-02
   8.8120997e-02
   8.4195524e-02
   7.4763149e-02
   7.6593347e-02
   7.2868973e-02
   6.6535965e-02
   6.0204737e-02
   5.7932343e-02
   5.8693107e-02
   7.0288382e-02
   6.2378354e-02
   5.7824653e-02
   8.3771966e-02
   7.2536707e-02
   7.9179078e-02
   7.6785684e-02
   1.1537877e-01
   8.7695800e-02
   9.2850477e-02
   1.1317238e-01
   1.0057838e-01
   1.2276461e-01
   1.2176998e-01
   1.1110158e-01
   1.0550265e-01
   1.2122943e-01
   1.4070047e-01
   1.2307669e-01
   1.1975445e-01
   1.3235834e-01
   1.1301143e-01
   1.1974732e-01
   1.1287661e-01
   1.1553814e-01
   1.2045955e-01
   1.2623423e-01
   1.1422934e-01
   1.0832354e-01
   1.1768736e-01
   1.3081141e-01
   1.2970856e-01
   1.3687541e-01
   1.1643315e-01
   1.1750432e-01
   1.1936837e-01
   1.2188892e-01
   1.2428663e-01
   1.3815688e-01
   1.2108663e-01
   1.2973429e-01
   1.2745309e-01
   1.2928815e-01
   1.3722739e-01
   1.2492691e-01
   1.3828637e-01
   1.3271101e-01
   1.1970197e-01
   1.2164279e-01
   1.3776597e-01
   1.3403316e-01
   1.4507684e-01
   1.5145896e-01
   1.3206717e-01
   1.2916207e-01
   1.4890386e-01
   1.4229168e-01
   1.3965532e-01
   1.4627102e-01
   1.3261285e-01
   1.4209542e-01
   1.4026624e-01
   1.4130914e-01
   1.4007629e-01
   1.3474967e-01
   1.3973789e-01
   1.4981043e-01
   1.3981563e-01
   1.3534659e-01
   1.2110610e-01
   1.5700324e-01
   1.3233946e-01
   1.5881725e-01
   1.4614843e-01
   9.5689029e-02
   8.7770313e-02
   9.1583356e-02
   9.3606867e-02
   9.7745322e-02
   9.4564013e-02
   9.0845950e-02
   9.4873846e-02
   9.4378605e-02
   8.7921381e-02
   9.9762768e-02
   9.6029639e-02
   8.2413591e-02
   9.8641463e-02
   8.5797317e-02
   9.5335856e-02
   9.2524163e-02
   9.4059788e-02
   1.0875590e-01
   9.9178299e-02
   1.0894558e-01
   9.8112136e-02
   9.8302118e-02
   1.0942817e-01
   8.8069610e-02
   9.8628990e-02
   9.4658569e-02
   1.0235360e-01
   9.5806338e-02
   1.0667958e-01
   9.9881150e-02
   1.0042815e-01
   9.5922776e-02
   1.0533364e-01
   1.0557122e-01
   8.7685920e-02
   8.7722883e-02
   8.1527874e-02
   8.3379596e-02
   9.5879138e-02
   8.3580598e-02
   7.9743020e-02
   8.5589670e-02
   7.7493578e-02
   7.5738683e-02
   7.5370468e-02
   7.4828021e-02
   7.4780725e-02
   8.1063092e-02
   7.6947115e-02
   8.2512647e-02
   7.5839914e-02
   8.1945270e-02
   8.4518611e-02
   7.2154894e-02
   7.3697910e-02
   8.9470148e-02
   8.8096246e-02
   7.8747734e-02
   7.9532236e-02
   8.7371066e-02
   9.1569141e-02
   8.4038816e-02
   8.8377722e-02
   7.9617746e-02
   7.6688491e-02
   9.0285838e-02
   8.2968861e-02
   8.1057407e-02
   7.7688798e-02
   8.6316273e-02
   7.8578070e-02
   7.4423552e-02
   7.4892387e-02
   7.3388286e-02
   8.0445267e-02
   7.5654529e-02
   8.0280550e-02
   7.7201493e-02
   9.1588527e-02
   8.2655817e-02
   8.2336806e-02
   7.8794263e-02
   9.3900636e-02
   9.2601441e-02
   9.2103682e-02
   8.7939449e-02
   8.0161043e-02
   9.4712928e-02
   9.8587200e-02
   8.7286226e-02
   1.0952736e-01
   8.5854791e-02
   8.5127279e-02
   8.7105505e-02
   9.1462545e-02
   8.8373177e-02
   8.3644755e-02
   9.1186471e-02
   8.8252343e-02
   8.5825831e-02
   9.1892377e-02
   1.0439570e-01
   8.8366993e-02
   8.4451959e-02
   7.0006095e-02
   7.9730958e-02
   8.2970537e-02
   8.4014274e-02
   8.4443845e-02
   8.0602944e-02
   9.4149888e-02
   8.5820332e-02
   7.6951921e-02
   7.7407040e-02
   8.6662494e-02
   8.5035682e-02
   6.7264631e-02
   7.3557384e-02
   7.0228286e-02
   7.1748674e-02
   5.6956902e-02
   5.8466580e-02
   4.9061082e-02
   6.7081176e-02
   6.4304568e-02
   6.9440156e-02
   6.6879809e-02
   7.4172750e-02
   9.1508940e-02
   8.8953957e-02
   1.0033537e-01
   9.5157325e-02
   1.1765699e-01
   9.2257865e-02
   1.0803558e-01
   1.1437091e-01
   1.2284488e-01
   1.1322574e-01
   1.3278800e-01
   1.3957636e-01
   1.1612277e-01
   1.1041383e-01
   1.1241821e-01
   1.1721677e-01
   1.2152398e-01
   1.1365038e-01
   1.1638779e-01
   1.1243389e-01
   1.1263782e-01
   1.2787350e-01
   1.1167951e-01
   1.2085883e-01
   1.1090960e-01
   1.3075931e-01
   1.1435650e-01
   1.3073784e-01
   1.2029961e-01
   1.1203193e-01
   1.3003340e-01
   1.5134251e-01
   1.1601885e-01
   1.3736916e-01
   1.1670076e-01
   1.2311099e-01
   1.3920437e-01
   1.3189135e-01
   1.3473213e-01
   1.3340490e-01
   1.5864106e-01
   1.2681618e-01
   1.2185590e-01
   1.3493907e-01
   1.3715039e-01
   1.3628297e-01
   1.3465704e-01
   1.3829537e-01
   1.1748966e-01
   1.3298933e-01
   1.4461705e-01
   1.4433247e-01
   1.4861895e-01
   1.3622335e-01
   1.5467486e-01
   1.4613235e-01
   1.5253420e-01
   1.3741297e-01
   1.3690452e-01
   1.3596891e-01
   1.3743283e-01
   1.4551264e-01
   1.4066340e-01
   1.4176446e-01
   1.4332172e-01
   1.4715753e-01
   1.3646640e-01
   1.4814188e-01
   9.6836187e-02
   8.9515962e-02
   9.5918745e-02
   1.0470943e-01
   8.8480294e-02
   8.8925257e-02
   9.4593301e-02
   9.5130168e-02
   9.1900706e-02
   1.0071316e-01
   1.0052620e-01
   8.8205233e-02
   1.0113942e-01
   8.3283916e-02
   8.8799663e-02
   1.0262350e-01
   1.0469630e-01
   1.0328671e-01
   1.1040515e-01
   9.2633702e-02
   1.0731114e-01
   1.0082571e-01
   9.5926546e-02
   8.8014603e-02
   9.5945455e-02
   9.2400067e-02
   9.4219461e-02
   9.5893890e-02
   1.0412568e-01
   9.7799867e-02
   9.6181594e-02
   1.0208180e-01
   9.0025261e-02
   8.6947657e-02
   8.7092228e-02
   9.5187515e-02
   8.3411701e-02
   8.0973722e-02
   8.1901602e-02
   7.2909251e-02
   7.1324512e-02
   7.9394825e-02
   6.9791645e-02
   8.1315458e-02
   7.8269005e-02
   7.4249789e-02
   6.8812221e-02
   8.2651295e-02
   7.8637585e-02
   7.5002931e-02
   7.2807536e-02
   9.0189680e-02
   8.4414974e-02
   7.9181142e-02
   8.3809778e-02
   8.9816555e-02
   7.8506976e-02
   7.2335966e-02
   8.3494268e-02
   7.8006946e-02
   8.5316323e-02
   8.8850774e-02
   8.4552027e-02
   8.4602974e-02
   9.0240911e-02
   7.7635430e-02
   7.6518536e-02
   8.8708669e-02
   8.2753867e-02
   7.2088733e-02
   8.3957843e-02
   8.5127354e-02
   8.8058516e-02
   7.9176672e-02
   8.5725583e-02
   7.6413907e-02
   8.4262185e-02
   9.3595557e-02
   9.0389468e-02
   8.7088518e-02
   8.8894412e-02
   9.4026946e-02
   9.3354598e-02
   9.4497934e-02
   9.4791614e-02
   8.2406558e-02
   1.1703692e-01
   1.0469921e-01
   9.3858592e-02
   9.3853243e-02
   7.9070240e-02
   9.1384143e-02
   8.0836482e-02
   8.4249653e-02
   8.6022206e-02
   7.8104153e-02
   9.5748648e-02
   8.2836993e-02
   8.4402971e-02
   8.2070835e-02
   8.7122746e-02
   8.2322910e-02
   8.3197095e-02
   8.3035052e-02
   7.5858414e-02
   9.1154546e-02
   8.6165681e-02
   8.2452834e-02
   8.5158966e-02
   7.7632450e-02
   8.9313827e-02
   7.9193413e-02
   7.7486977e-02
   7.6170214e-02
   7.4482322e-02
   8.7724783e-02
   7.3029965e-02
   6.1791860e-02
   5.9751537e-02
   4.8099615e-02
   6.4279184e-02
   6.2078614e-02
   6.1327647e-02
   6.5357663e-02
   7.2970092e-02
   8.0874853e-02
   8.9285500e-02
   8.1141345e-02
   1.1256594e-01
   9.1795616e-02
   1.0245990e-01
   1.1195977e-01
   1.0848930e-01
   9.3909130e-02
   1.1813539e-01
   1.0853134e-01
   1.0115489e-01
   1.2067111e-01
   1.2690608e-01
   1.0394073e-01
   1.1263982e-01
   1.1994321e-01
   1.2837520e-01
   1.1913371e-01
   1.0846648e-01
   1.2024488e-01
   1.2925085e-01
   1.2886469e-01
   1.1679731e-01
   1.1545800e-01
   1.2377645e-01
   1.1253137e-01
   1.1913674e-01
   1.2874717e-01
   1.2653655e-01
   1.3293137e-01
   1.1855662e-01
   1.1291792e-01
   1.2239335e-01
   1.2324607e-01
   1.4480975e-01
   1.2984875e-01
   1.2847121e-01
   1.3716042e-01
   1.4240198e-01
   1.5179403e-01
   1.3357182e-01
   1.3806532e-01
   1.5074898e-01
   1.2465931e-01
   1.3822073e-01
   1.5522803e-01
   1.5180072e-01
   1.3968593e-01
   1.6393039e-01
   1.4235453e-01
   1.3461088e-01
   1.3389668e-01
   1.7176381e-01
   1.5894988e-01
   1.5596020e-01
   1.3734606e-01
   1.2277771e-01
   1.3876735e-01
   1.3878688e-01
   1.4311628e-01
   1.5264261e-01
   1.4106223e-01
   1.4929467e-01
   1.3229844e-01
   1.3578673e-01
   1.3583066e-01
   1.6141161e-01
   1.3817926e-01
   1.0013961e-01
   1.0141038e-01
   9.5675543e-02
   9.0042256e-02
   9.6710004e-02
   8.6055234e-02
   1.0324040e-01
   9.7539820e-02
   1.0203718e-01
   9.1883682e-02
   9.5954485e-02
   9.6282795e-02
   1.0114190e-01
   1.0386186e-01
   9.5515244e-02
   1.0355132e-01
   1.0501879e-01
   1.0065230e-01
   9.9629670e-02
   1.0140014e-01
   1.0324787e-01
   9.6448116e-02
   9.7026885e-02
   9.4032437e-02
   8.8300392e-02
   9.3226731e-02
   9.6147940e-02
   9.1525450e-02
   9.0704411e-02
   9.1726035e-02
   8.8115662e-02
   8.7355904e-02
   8.7483898e-02
   8.0137894e-02
   8.5108362e-02
   7.5992554e-02
   7.5131819e-02
   7.7270173e-02
   7.2558910e-02
   7.2143063e-02
   8.3446890e-02
   7.4717268e-02
   7.8211837e-02
   7.0706278e-02
   7.4609630e-02
   7.6122597e-02
   7.6174572e-02
   7.0252292e-02
   8.6680315e-02
   8.6032547e-02
   8.0072291e-02
   7.6316677e-02
   9.3422353e-02
   8.2005255e-02
   8.8545479e-02
   9.3124263e-02
   8.7249234e-02
   8.7473407e-02
   8.3348066e-02
   9.4323255e-02
   8.4904343e-02
   8.3523497e-02
   8.5791178e-02
   7.8071587e-02
   9.6237950e-02
   8.3149873e-02
   7.9757422e-02
   9.2053205e-02
   9.4722077e-02
   8.4177792e-02
   8.6906433e-02
   8.6764641e-02
   8.0757983e-02
   8.4554657e-02
   9.0976767e-02
   8.6699568e-02
   8.8731728e-02
   8.9188799e-02
   9.2390373e-02
   8.9901514e-02
   1.0534290e-01
   8.9096002e-02
   1.1302835e-01
   9.3431719e-02
   8.9696601e-02
   8.6929537e-02
   1.0097937e-01
   8.4753811e-02
   9.3325451e-02
   8.9867465e-02
   8.6256817e-02
   8.1755288e-02
   8.2521498e-02
   8.6536430e-02
   8.3526559e-02
   8.7681375e-02
   7.9816818e-02
   8.2882583e-02
   7.3183194e-02
   7.7320710e-02
   8.7531805e-02
   7.5830348e-02
   7.8466058e-02
   8.7879062e-02
   7.7411495e-02
   8.9089267e-02
   9.8134696e-02
   8.0099277e-02
   8.1462421e-02
   8.1674702e-02
   7.9748809e-02
   8.1342593e-02
   6.9226280e-02
   6.8161428e-02
   6.3354507e-02
   5.5368066e-02
   6.1425269e-02
   4.9543045e-02
   6.7589387e-02
   6.2498674e-02
   8.0007188e-02
   7.4288651e-02
   9.1478422e-02
   1.0403774e-01
   8.6180218e-02
   1.1177652e-01
   1.0343030e-01
   9.6757516e-02
   1.4742449e-01
   1.0596318e-01
   1.0865347e-01
   1.0843892e-01
   1.1490630e-01
   1.5343460e-01
   1.1438679e-01
   1.1287443e-01
   1.1369313e-01
   1.1975887e-01
   1.2730658e-01
   1.1193296e-01
   1.1059482e-01
   1.1274066e-01
   1.1225258e-01
   1.1392218e-01
   1.1696132e-01
   1.1634206e-01
   1.1190059e-01
   1.1810774e-01
   1.1350105e-01
   1.2883671e-01
   1.1745181e-01
   1.4459924e-01
   1.2325390e-01
   1.1881045e-01
   1.2717207e-01
   1.2509036e-01
   1.2025996e-01
   1.3460958e-01
   1.3659322e-01
   1.2266312e-01
   1.4789349e-01
   1.4190054e-01
   1.1952822e-01
   1.4575443e-01
   1.4314319e-01
   1.3639715e-01
   1.3130535e-01
   1.3270773e-01
   1.3333362e-01
   1.3558301e-01
   1.5490478e-01
   1.5761346e-01
   1.4704998e-01
   1.5074371e-01
   1.6450398e-01
   1.3719538e-01
   1.3659438e-01
   1.4719690e-01
   1.4541058e-01
   1.4482202e-01
   1.4475419e-01
   1.5820146e-01
   1.4061318e-01
   1.3419518e-01
   1.6240197e-01
   1.3908589e-01
   1.3713282e-01
   1.6416048e-01
   1.3611978e-01
   1.3220027e-01
   1.3934880e-01
   9.4545022e-02
   8.7227203e-02
   9.5621563e-02
   9.7348116e-02
   9.3589917e-02
   9.4287217e-02
   8.8437580e-02
   9.4492868e-02
   9.7868800e-02
   9.6005805e-02
   1.1266819e-01
   1.0281575e-01
   1.0035286e-01
   9.1883503e-02
   1.0330872e-01
   1.0750853e-01
   1.0558819e-01
   1.0029143e-01
   9.0599552e-02
   1.0382961e-01
   8.6522654e-02
   9.3674116e-02
   9.7230785e-02
   9.1234066e-02
   9.6281648e-02
   8.7507993e-02
   9.5356166e-02
   8.6056948e-02
   8.2370698e-02
   8.4446788e-02
   8.7991446e-02
   8.1853226e-02
   7.3483951e-02
   7.5361781e-02
   7.5761035e-02
   7.0783190e-02
   7.3560163e-02
   7.3458456e-02
   8.2322359e-02
   7.4435905e-02
   8.2341380e-02
   7.5391628e-02
   7.9509184e-02
   8.3720766e-02
   8.1873648e-02
   7.8118429e-02
   8.4821247e-02
   8.3833613e-02
   8.7216742e-02
   8.4366411e-02
   8.4333532e-02
   8.6205117e-02
   8.6385719e-02
   8.5097216e-02
   8.8890553e-02
   8.4025823e-02
   8.6098097e-02
   8.9494772e-02
   8.5562132e-02
   7.9646386e-02
   7.6139569e-02
   8.2656763e-02
   8.7718062e-02
   8.1993051e-02
   8.5124850e-02
   8.8661551e-02
   8.2331240e-02
   8.0033764e-02
   8.5468538e-02
   8.3033822e-02
   9.5405497e-02
   9.3265533e-02
   1.0614058e-01
   9.6011803e-02
   9.5660470e-02
   9.3212835e-02
   1.0016896e-01
   9.2385024e-02
   8.4786318e-02
   9.2383765e-02
   9.7231381e-02
   8.5076444e-02
   9.5676050e-02
   7.7901676e-02
   8.7710835e-02
   8.1607282e-02
   9.0863764e-02
   9.3358390e-02
   9.0691179e-02
   7.9646990e-02
   8.0803432e-02
   8.6420268e-02
   8.9587592e-02
   7.8486696e-02
   9.0340413e-02
   8.5914396e-02
   8.5730322e-02
   9.4347022e-02
   8.5026696e-02
   9.0877816e-02
   8.1242323e-02
   1.1088994e-01
   7.8445800e-02
   7.3656917e-02
   7.0429519e-02
   8.1021704e-02
   8.2817227e-02
   8.2768157e-02
   8.3385922e-02
   8.9035049e-02
   5.8981888e-02
   7.3419601e-02
   6.4904973e-02
   6.9403678e-02
   6.1019387e-02
   5.9922010e-02
   5.7736013e-02
   7.6254822e-02
   8.3690390e-02
   7.3765799e-02
   8.9501582e-02
   8.7204114e-02
   7.5524390e-02
   9.9582329e-02
   1.0023362e-01
   1.1222179e-01
   1.2580788e-01
   1.2187403e-01
   1.1655115e-01
   1.2856981e-01
   1.2332284e-01
   1.0594877e-01
   9.6643150e-02
   1.1623842e-01
   1.2258846e-01
   1.2874621e-01
   1.0629506e-01
   1.2091200e-01
   1.1161780e-01
   1.1890662e-01
   1.1034607e-01
   9.6979395e-02
   1.3674986e-01
   1.2177133e-01
   1.0683829e-01
   1.2837948e-01
   1.2926589e-01
   1.4681183e-01
   1.3154615e-01
   1.3365467e-01
   1.2705311e-01
   1.2575507e-01
   1.3513771e-01
   1.1865430e-01
   1.3092950e-01
   1.5104297e-01
   1.2860425e-01
   1.4818557e-01
   1.1474796e-01
   1.4576444e-01
   1.3679525e-01
   1.3477018e-01
   1.4221989e-01
   1.4450964e-01
   1.4104396e-01
   1.5268067e-01
   1.4003356e-01
   1.3549206e-01
   1.4431778e-01
   1.3606571e-01
   1.5582778e-01
   1.4804956e-01
   1.3196065e-01
   1.4095953e-01
   1.3334692e-01
   1.3901579e-01
   1.4309199e-01
   1.5411985e-01
   1.3199455e-01
   1.4465199e-01
   1.4117084e-01
   1.6029468e-01
   1.3864829e-01
   1.5064508e-01
   1.2999751e-01
   1.5062496e-01
   1.4495489e-01
   1.0095493e-01
   1.0083213e-01
   8.8605508e-02
   9.0635888e-02
   9.8576136e-02
   9.8238938e-02
   1.0600705e-01
   9.5414519e-02
   9.5163442e-02
   1.0424031e-01
   1.1455365e-01
   1.0016154e-01
   9.3271777e-02
   9.2222840e-02
   9.5345818e-02
   9.3261041e-02
   9.2732623e-02
   9.5843837e-02
   8.9442044e-02
   9.0606473e-02
   8.7808385e-02
   8.6663164e-02
   1.0225914e-01
   9.1752164e-02
   9.1550030e-02
   7.8620955e-02
   7.6609768e-02
   8.5396297e-02
   8.9271545e-02
   6.6452883e-02
   7.0420697e-02
   7.4795298e-02
   6.6381969e-02
   8.6217061e-02
   7.4939840e-02
   8.6427562e-02
   7.8144111e-02
   8.0838799e-02
   7.0059031e-02
   8.5784242e-02
   8.1316128e-02
   7.5967699e-02
   7.7995792e-02
   8.9432463e-02
   8.4057130e-02
   9.5268779e-02
   9.0003274e-02
   7.6513104e-02
   9.8758452e-02
   9.2774324e-02
   8.6167827e-02
   7.9884037e-02
   8.6306758e-02
   9.5683284e-02
   8.5829720e-02
   7.9558045e-02
   9.1937818e-02
   8.2317963e-02
   8.7893434e-02
   8.7399080e-02
   8.3456539e-02
   7.8250237e-02
   1.0026243e-01
   8.1184655e-02
   9.3913302e-02
   9.5236920e-02
   8.4154226e-02
   9.4933055e-02
   8.9102499e-02
   8.5789368e-02
   9.8323315e-02
   8.7670788e-02
   9.2417896e-02
   9.6998155e-02
   8.5751034e-02
   1.0270362e-01
   8.0524124e-02
   8.0480747e-02
   8.7923989e-02
   8.7647207e-02
   8.9018881e-02
   8.5159279e-02
   8.8723458e-02
   7.3542602e-02
   8.2261644e-02
   9.1626085e-02
   9.6197680e-02
   9.3675613e-02
   8.8621669e-02
   9.3115486e-02
   9.7095825e-02
   1.0488906e-01
   9.7685285e-02
   7.9264648e-02
   9.1955267e-02
   8.7150075e-02
   1.0316445e-01
   8.3226226e-02
   8.4374227e-02
   7.7141859e-02
   8.4840573e-02
   7.2982654e-02
   7.7522069e-02
   8.0496937e-02
   7.2553150e-02
   6.7130938e-02
   8.1777737e-02
   7.9406835e-02
   7.0647456e-02
   6.7659594e-02
   5.9513222e-02
   6.9027662e-02
   6.8948746e-02
   5.8018897e-02
   7.6387905e-02
   9.1721967e-02
   1.0311303e-01
   8.8325515e-02
   9.8978445e-02
   9.3056649e-02
   1.1591990e-01
   1.1038413e-01
   1.1337183e-01
   1.2182557e-01
   1.3048407e-01
   1.2369756e-01
   1.2317006e-01
   1.2446596e-01
   1.1455309e-01
   1.1437319e-01
   1.0324876e-01
   1.3584778e-01
   1.0144002e-01
   1.1494908e-01
   1.1828543e-01
   1.1577614e-01
   1.3159621e-01
   1.0889577e-01
   1.2217240e-01
   1.1595158e-01
   1.1748319e-01
   1.2177440e-01
   1.2767898e-01
   1.2141966e-01
   1.1412458e-01
   1.4899985e-01
   1.2955138e-01
   1.1816127e-01
   1.3749385e-01
   1.2478358e-01
   1.5627654e-01
   1.2386034e-01
   1.3678001e-01
   1.3151006e-01
   1.1563634e-01
   1.3155532e-01
   1.5301907e-01
   1.3048175e-01
   1.3775450e-01
   1.4603679e-01
   1.3933474e-01
   1.6440371e-01
   1.4515282e-01
   1.4195679e-01
   1.2476721e-01
   1.5904884e-01
   1.5048175e-01
   1.6371602e-01
   1.2826195e-01
   1.2987621e-01
   1.3435428e-01
   1.4185338e-01
   1.5648413e-01
   1.3897860e-01
   1.5109481e-01
   1.4090091e-01
   1.4924076e-01
   1.4343475e-01
   1.4378600e-01
   1.2909523e-01
   1.3667323e-01
   1.5110636e-01
   1.4852963e-01
   9.6809067e-02
   1.1047142e-01
   1.1164334e-01
   1.0137355e-01
   9.9336326e-02
   9.5623545e-02
   1.0485383e-01
   9.6581519e-02
   9.4796650e-02
   9.0865850e-02
   9.1058902e-02
   8.5121229e-02
   9.1041699e-02
   8.5772172e-02
   8.4112443e-02
   8.8399015e-02
   9.4526254e-02
   7.9633929e-02
   8.8042550e-02
   8.6885124e-02
   8.6121731e-02
   7.2500691e-02
   7.3838681e-02
   7.6666705e-02
   8.5576080e-02
   7.2647423e-02
   7.4828804e-02
   8.3429687e-02
   7.6928623e-02
   8.2310528e-02
   8.5497513e-02
   7.6182693e-02
   6.9349252e-02
   7.4099779e-02
   8.9225501e-02
   7.4154332e-02
   8.7387815e-02
   8.6051255e-02
   8.0250703e-02
   8.8009633e-02
   8.1750698e-02
   8.8591069e-02
   8.8409267e-02
   8.7428339e-02
   7.4018709e-02
   8.9656733e-02
   7.7803537e-02
   8.6778879e-02
   8.3809286e-02
   8.2731582e-02
   7.7351779e-02
   7.6537967e-02
   8.0585033e-02
   9.8038621e-02
   7.9086728e-02
   8.1146471e-02
   7.3416390e-02
   9.5526434e-02
   7.9032458e-02
   8.3427124e-02
   1.0151788e-01
   9.0297543e-02
   8.6747244e-02
   7.7726290e-02
   1.0240418e-01
   1.0359028e-01
   1.0004971e-01
   9.6113667e-02
   9.8145425e-02
   8.4006689e-02
   8.6913407e-02
   1.0381148e-01
   8.1144981e-02
   9.4013937e-02
   1.0350998e-01
   9.1292635e-02
   8.2507499e-02
   8.4119163e-02
   8.6175807e-02
   1.0026917e-01
   9.6357442e-02
   8.0999315e-02
   8.5559443e-02
   9.9130504e-02
   8.5309789e-02
   8.4610954e-02
   8.1085883e-02
   8.8913232e-02
   9.4311312e-02
   8.8326514e-02
   1.0434938e-01
   8.5397311e-02
   9.7568922e-02
   8.6510211e-02
   8.9038551e-02
   8.9796983e-02
   8.4447719e-02
   9.5948301e-02
   9.2121243e-02
   6.3195631e-02
   7.1355395e-02
   7.1211517e-02
   5.6343872e-02
   6.0566287e-02
   6.8395942e-02
   6.5414891e-02
   7.2499931e-02
   7.7210933e-02
   5.8858100e-02
   7.3616900e-02
   8.4531657e-02
   7.4654713e-02
   8.7784864e-02
   1.0774064e-01
   9.3695067e-02
   1.0139685e-01
   9.7007968e-02
   1.0640889e-01
   1.4774925e-01
   1.1125468e-01
   1.1561105e-01
   1.1876304e-01
   1.2825178e-01
   1.2191074e-01
   1.3193846e-01
   1.0582876e-01
   1.1439744e-01
   1.0450678e-01
   1.1332168e-01
   1.2590139e-01
   1.1582706e-01
   1.1384898e-01
   1.1093494e-01
   1.0013022e-01
   1.1339805e-01
   1.4614254e-01
   1.0956192e-01
   1.1986179e-01
   1.1977600e-01
   1.2972842e-01
   1.2064818e-01
   1.2267046e-01
   1.3347699e-01
   1.4113501e-01
   1.3070107e-01
   1.3071749e-01
   1.4027171e-01
   1.3086529e-01
   1.2405629e-01
   1.3904102e-01
   1.2922536e-01
   1.2997846e-01
   1.3607545e-01
   1.2850475e-01
   1.2595978e-01
   1.3953763e-01
   1.3268472e-01
   1.4023013e-01
   1.5783416e-01
   1.3288060e-01
   1.3490637e-01
   1.2993662e-01
   1.5046246e-01
   1.4827956e-01
   1.4949533e-01
   1.4035217e-01
   1.3264720e-01
   1.4569621e-01
   1.3995439e-01
   1.4651756e-01
   1.5572837e-01
   1.3737391e-01
   1.4250855e-01
   1.3622931e-01
   1.4021930e-01
   1.1866307e-01
   1.3380833e-01
   1.5229166e-01
   1.4322835e-01
   1.3309090e-01
   1.0530809e-01
   1.0519177e-01
   9.9906690e-02
   9.6787214e-02
   9.5592774e-02
   1.0999961e-01
   1.0315619e-01
   9.4426297e-02
   1.0379779e-01
   9.3333922e-02
   9.4264358e-02
   9.0712309e-02
   9.5065758e-02
   8.6141638e-02
   9.1725990e-02
   8.5547253e-02
   8.3286159e-02
   9.3113579e-02
   9.3357474e-02
   8.6525761e-02
   8.4624782e-02
   8.2840919e-02
   7.6946110e-02
   7.8495175e-02
   7.6647140e-02
   7.1411707e-02
   8.0283523e-02
   8.6469367e-02
   6.4778149e-02
   7.0286050e-02
   8.4465049e-02
   7.4276641e-02
   7.4238889e-02
   7.3255703e-02
   9.0113170e-02
   8.9014128e-02
   7.6611869e-02
   8.5287653e-02
   7.7407040e-02
   1.0461403e-01
   9.5386513e-02
   8.5116178e-02
   8.7622806e-02
   8.9631632e-02
   8.7088436e-02
   8.5913688e-02
   8.1379853e-02
   9.2149906e-02
   7.6475859e-02
   8.3670057e-02
   7.9344958e-02
   8.2975142e-02
   8.2961820e-02
   7.7750854e-02
   8.6964756e-02
   9.1252118e-02
   8.5300960e-02
   7.8821987e-02
   8.2891233e-02
   8.3263926e-02
   9.1509424e-02
   7.9178184e-02
   8.6427718e-02
   9.9207208e-02
   1.0038059e-01
   7.8815661e-02
   8.9688197e-02
   9.2310280e-02
   8.5771590e-02
   9.7844817e-02
   8.9814171e-02
   9.8607488e-02
   8.7156691e-02
   8.6999804e-02
   1.0288674e-01
   8.7434605e-02
   8.5589491e-02
   8.1475966e-02
   7.7541403e-02
   8.1373408e-02
   9.6801624e-02
   9.1182254e-02
   8.2393080e-02
   8.8711157e-02
   8.1286199e-02
   8.2964949e-02
   8.5647315e-02
   8.7215424e-02
   7.3885784e-02
   8.6955853e-02
   1.1124616e-01
   7.8074820e-02
   8.8338792e-02
   8.5647091e-02
   9.4578043e-02
   8.9905791e-02
   6.8740144e-02
   9.4698787e-02
   8.1853874e-02
   6.8194009e-02
   6.8857186e-02
   6.5867379e-02
   6.6525966e-02
   7.0637047e-02
   7.9759315e-02
   6.6746205e-02
   9.5585719e-02
   8.6476199e-02
   7.3970966e-02
   7.3765621e-02
   6.8075746e-02
   8.1814915e-02
   1.0019012e-01
   8.4989265e-02
   9.2403606e-02
   1.1489908e-01
   1.2157549e-01
   1.3143028e-01
   1.0736404e-01
   1.0781651e-01
   1.1298853e-01
   1.2071311e-01
   1.2040354e-01
   9.8492913e-02
   9.8783828e-02
   1.0680655e-01
   1.3033071e-01
   1.1220305e-01
   1.1717889e-01
   1.1119251e-01
   1.0070553e-01
   1.1622471e-01
   1.1516225e-01
   1.0195132e-01
   1.0723949e-01
   1.3329855e-01
   1.0907368e-01
   1.1763822e-01
   1.3958028e-01
   1.3824780e-01
   1.2155829e-01
   1.1378525e-01
   1.3979049e-01
   1.3323572e-01
   1.1789221e-01
   1.2723403e-01
   1.4027323e-01
   1.1977694e-01
   1.3222753e-01
   1.4713828e-01
   1.2640385e-01
   1.6789994e-01
   1.3322273e-01
   1.5470661e-01
   1.3446669e-01
   1.3717033e-01
   1.4322442e-01
   1.4689194e-01
   1.3817890e-01
   1.3583921e-01
   1.3892151e-01
   1.5920007e-01
   1.3629180e-01
   1.5741193e-01
   1.5303329e-01
   1.5137042e-01
   1.5083507e-01
   1.6779670e-01
   1.2667128e-01
   1.4239217e-01
   1.4078830e-01
   1.4648205e-01
   1.3498835e-01
   1.4485087e-01
   1.4661221e-01
   1.2966421e-01
   1.6112509e-01
   1.4805312e-01
   1.2838776e-01
   1.4420937e-01
   1.0146148e-01
   1.0104211e-01
   1.0539310e-01
   1.0987642e-01
   1.0952272e-01
   1.0331556e-01
   1.1005682e-01
   1.0960588e-01
   9.4650723e-02
   9.1950640e-02
   9.6614137e-02
   9.9104360e-02
   9.8074421e-02
   9.1393642e-02
   9.1272131e-02
   8.0294430e-02
   8.3219916e-02
   9.1878459e-02
   1.0088009e-01
   8.7525763e-02
   7.9250336e-02
   8.0638550e-02
   8.5356601e-02
   7.5427532e-02
   8.1154771e-02
   7.4032903e-02
   7.6526254e-02
   7.3387854e-02
   7.7007972e-02
   6.9409154e-02
   8.0238968e-02
   7.8889564e-02
   7.6032817e-02
   8.2288429e-02
   8.5221127e-02
   7.8393169e-02
   8.8210613e-02
   7.2991781e-02
   7.7865623e-02
   9.1765590e-02
   8.8784076e-02
   8.6177416e-02
   9.1584213e-02
   9.4861284e-02
   9.0690039e-02
   1.0012886e-01
   1.0123621e-01
   9.1363929e-02
   8.2350150e-02
   7.7901751e-02
   8.6126998e-02
   8.2502209e-02
   9.2242084e-02
   7.8366898e-02
   8.3644658e-02
   7.8503117e-02
   8.2121350e-02
   8.8945456e-02
   9.7359329e-02
   8.3449401e-02
   8.7428726e-02
   9.4569363e-02
   8.0269225e-02
   7.7277586e-02
   9.1083772e-02
   9.5956892e-02
   9.1247879e-02
   1.1131295e-01
   8.5629061e-02
   9.6524246e-02
   9.8568588e-02
   8.6338602e-02
   9.3755841e-02
   9.9202409e-02
   8.9372166e-02
   8.8570431e-02
   8.6182386e-02
   8.5134141e-02
   7.3394299e-02
   9.0473272e-02
   8.5207120e-02
   8.3580472e-02
   8.6421743e-02
   9.7300321e-02
   9.0648897e-02
   1.0013123e-01
   8.1740737e-02
   7.3305883e-02
   8.5837319e-02
   9.1777354e-02
   9.0793975e-02
   1.0806280e-01
   8.2611240e-02
   9.1847360e-02
   8.9667298e-02
   9.6871518e-02
   7.8550577e-02
   7.2874084e-02
   6.2286280e-02
   6.4630009e-02
   8.1499547e-02
   7.0499264e-02
   8.1516095e-02
   7.1501918e-02
   7.4301988e-02
   7.8524880e-02
   7.2332233e-02
   7.4845150e-02
   4.9209107e-02
   7.4142165e-02
   8.5153244e-02
   9.2318565e-02
   9.4881199e-02
   9.7948939e-02
   1.0033015e-01
   9.6062325e-02
   1.0678107e-01
   1.0569867e-01
   1.1274736e-01
   1.1589813e-01
   1.1574927e-01
   1.1971132e-01
   1.2683113e-01
   1.0076746e-01
   1.1051648e-01
   1.1921094e-01
   1.0170460e-01
   1.2166580e-01
   1.1712454e-01
   1.2866829e-01
   1.0825288e-01
   1.1398058e-01
   1.0591289e-01
   1.0621557e-01
   1.2939833e-01
   1.3048163e-01
   1.2982260e-01
   1.3347813e-01
   1.2806579e-01
   1.2301566e-01
   1.1668704e-01
   1.3427182e-01
   1.3666049e-01
   1.3424177e-01
   1.3868575e-01
   1.4139016e-01
   1.2937666e-01
   1.2418307e-01
   1.4305341e-01
   1.2526776e-01
   1.1992620e-01
   1.1901229e-01
   1.1795582e-01
   1.5046352e-01
   1.3149120e-01
   1.4984180e-01
   1.3562383e-01
   1.2872179e-01
   1.3741057e-01
   1.4417702e-01
   1.1510499e-01
   1.5483628e-01
   1.5873882e-01
   1.4782274e-01
   1.5136972e-01
   1.3992381e-01
   1.5105453e-01
   1.4878756e-01
   1.3723543e-01
   1.3898619e-01
   1.5971462e-01
   1.3110504e-01
   1.3716042e-01
   1.4754562e-01
   1.4538887e-01
   1.2973711e-01
   1.3669136e-01
   1.4874220e-01
   1.3671903e-01
   1.3080461e-01
   1.5966977e-01
   1.0475136e-01
   9.7314484e-02
   1.0026447e-01
   1.0887912e-01
   1.0165004e-01
   9.5876485e-02
   9.9971861e-02
   9.1300093e-02
   9.1186598e-02
   9.8420218e-02
   1.0824808e-01
   9.1366112e-02
   9.0106688e-02
   9.5269434e-02
   9.0672515e-02
   8.9672133e-02
   8.5266024e-02
   8.9107081e-02
   9.2106208e-02
   8.8561147e-02
   9.1593027e-02
   8.2474038e-02
   7.5060643e-02
   7.5926669e-02
   8.0457091e-02
   8.4080249e-02
   8.1880257e-02
   7.9739764e-02
   8.0132395e-02
   7.7660151e-02
   8.1776321e-02
   8.3759911e-02
   8.2678758e-02
   8.1100851e-02
   8.0909654e-02
   8.5143827e-02
   8.1574254e-02
   9.9859118e-02
   8.6923212e-02
   9.6407734e-02
   8.4715933e-02
   9.2371076e-02
   8.7219603e-02
   1.0022257e-01
   8.7233715e-02
   9.2755318e-02
   8.8735901e-02
   9.3012989e-02
   8.6305283e-02
   7.7104867e-02
   8.9696392e-02
   7.8592099e-02
   8.8211745e-02
   8.9293294e-02
   8.2116440e-02
   9.5088407e-02
   7.5498246e-02
   8.6460203e-02
   8.1832819e-02
   8.8170812e-02
   8.1547149e-02
   9.2291929e-02
   7.9181701e-02
   8.7669186e-02
   9.0251766e-02
   9.8924838e-02
   1.0487436e-01
   9.0661213e-02
   8.1201717e-02
   8.8712126e-02
   8.6608574e-02
   9.2913151e-02
   1.0380458e-01
   9.0076290e-02
   9.4742812e-02
   8.9796945e-02
   9.0763554e-02
   7.7478588e-02
   8.7130018e-02
   8.4284984e-02
   8.9929536e-02
   9.1032825e-02
   9.4010867e-02
   9.5333323e-02
   8.9363925e-02
   8.4956482e-02
   8.3195977e-02
   8.3092071e-02
   8.1262417e-02
   1.0647775e-01
   9.2348807e-02
   1.1281261e-01
   7.8620978e-02
   8.8220119e-02
   9.9566184e-02
   9.6078865e-02
   9.2803106e-02
   7.3380560e-02
   7.3165618e-02
   7.9777047e-02
   8.7703250e-02
   8.7976597e-02
   7.9884849e-02
   8.6270481e-02
   6.8848446e-02
   8.1122406e-02
   7.2857708e-02
   7.6757483e-02
   7.9692304e-02
   7.3039703e-02
   7.0538901e-02
   8.3790109e-02
   9.8880716e-02
   9.7730637e-02
   1.0260665e-01
   1.1924512e-01
   1.0066282e-01
   1.0450878e-01
   1.1445495e-01
   1.0580008e-01
   1.0620768e-01
   1.0250138e-01
   1.1756719e-01
   9.9981807e-02
   1.1788681e-01
   1.3006735e-01
   9.8318219e-02
   1.1316075e-01
   1.0712735e-01
   1.1223934e-01
   1.0954503e-01
   1.0599227e-01
   1.1736928e-01
   1.2730071e-01
   1.1133332e-01
   1.1077804e-01
   1.1896695e-01
   1.2523077e-01
   1.1093386e-01
   1.3139381e-01
   1.2475436e-01
   1.3084695e-01
   1.3591203e-01
   1.2126391e-01
   1.2828800e-01
   1.4784746e-01
   1.6299695e-01
   1.1955158e-01
   1.4812171e-01
   1.2224944e-01
   1.3671310e-01
   1.3506998e-01
   1.2460487e-01
   1.2449812e-01
   1.3050763e-01
   1.2004868e-01
   1.4123760e-01
   1.2143340e-01
   1.6098619e-01
   1.3845368e-01
   1.5040003e-01
   1.4470895e-01
   1.4005123e-01
   1.5141261e-01
   1.3455167e-01
   1.2302707e-01
   1.4376286e-01
   1.3454044e-01
   1.5721236e-01
   1.4723797e-01
   1.3498928e-01
   1.5083151e-01
   1.4798483e-01
   1.4917050e-01
   1.4073595e-01
   1.4622442e-01
   1.5564446e-01
   1.4486600e-01
   1.5252905e-01
   1.4468376e-01
   1.4093615e-01
   1.0601910e-01
   9.5036857e-02
   9.6298657e-02
   1.0421134e-01
   1.0316367e-01
   9.8432988e-02
   9.6970730e-02
   1.0732253e-01
   9.9953227e-02
   9.9815212e-02
   9.7147293e-02
   9.5174089e-02
   1.0124335e-01
   9.4778277e-02
   7.9443350e-02
   9.1818839e-02
   9.4024986e-02
   9.5218107e-02
   8.0552422e-02
   9.1614023e-02
   8.6450927e-02
   9.3646429e-02
   8.4450528e-02
   8.3398588e-02
   8.4013417e-02
   7.8781031e-02
   8.3086960e-02
   8.5616089e-02
   8.0661602e-02
   9.3693592e-02
   7.2964691e-02
   8.9465365e-02
   8.2423717e-02
   8.5842773e-02
   7.8076251e-02
   9.6310884e-02
   8.4332496e-02
   8.0947660e-02
   8.4920794e-02
   8.5883684e-02
   9.3332022e-02
   8.5545354e-02
   8.8113271e-02
   8.9102224e-02
   8.7308601e-02
   8.9274384e-02
   9.1774739e-02
   9.4539814e-02
   8.8300958e-02
   8.2201257e-02
   8.1286483e-02
   9.3998097e-02
   9.2026114e-02
   8.1542514e-02
   8.5955545e-02
   8.8070996e-02
   8.9604951e-02
   8.4838495e-02
   9.5179118e-02
   8.8206962e-02
   7.8409053e-02
   7.8145884e-02
   9.4716556e-02
   9.0318903e-02
   9.9178404e-02
   9.6464686e-02
   9.2464961e-02
   8.8076428e-02
   1.0409243e-01
   9.5325232e-02
   9.0619817e-02
   1.0533933e-01
   9.2374399e-02
   9.0921097e-02
   1.0541966e-01
   9.2330150e-02
   8.7508887e-02
   9.4952479e-02
   7.9075232e-02
   1.0006566e-01
   8.5282080e-02
   8.2786657e-02
   9.8927289e-02
   8.8109173e-02
   7.8468107e-02
   8.5448578e-02
   9.8048322e-02
   8.5937828e-02
   9.7165018e-02
   9.0015464e-02
   1.0136247e-01
   1.0371944e-01
   9.7562261e-02
   7.9918213e-02
   9.2179209e-02
   8.7694414e-02
   8.8521950e-02
   8.8868737e-02
   9.5107049e-02
   9.9735305e-02
   8.2898594e-02
   7.0829771e-02
   8.8109389e-02
   7.5638123e-02
   7.3701084e-02
   6.7568704e-02
   8.7738425e-02
   7.3491879e-02
   6.7606963e-02
   7.4347608e-02
   8.0627076e-02
   8.0349892e-02
   1.0873303e-01
   9.4169058e-02
   1.0097254e-01
   9.8743945e-02
   1.1825410e-01
   1.0484749e-01
   1.0536127e-01
   1.0627390e-01
   1.1110146e-01
   1.0966182e-01
   1.3813801e-01
   1.2022828e-01
   1.0538204e-01
   1.0074765e-01
   1.0906821e-01
   1.0949096e-01
   1.1097798e-01
   1.1979365e-01
   1.1150087e-01
   1.2855999e-01
   1.3066630e-01
   1.0848406e-01
   1.2629293e-01
   1.2903617e-01
   1.1763738e-01
   1.2297438e-01
   1.1987695e-01
   1.3166706e-01
   1.2380297e-01
   1.1014513e-01
   1.4391145e-01
   1.2813456e-01
   1.5070470e-01
   1.1849114e-01
   1.3095146e-01
   1.4479426e-01
   1.3933580e-01
   1.4818758e-01
   1.1548124e-01
   1.3903522e-01
   1.3719413e-01
   1.4563684e-01
   1.3039719e-01
   1.2907349e-01
   1.4715037e-01
   1.3163222e-01
   1.3556200e-01
   1.4504497e-01
   1.4563337e-01
   1.6060279e-01
   1.5516496e-01
   1.3490561e-01
   1.3652003e-01
   1.6013458e-01
   1.3836299e-01
   1.3893095e-01
   1.6144580e-01
   1.3163739e-01
   1.3881490e-01
   1.4369856e-01
   1.2930892e-01
   1.3242298e-01
   1.4028879e-01
   1.3702160e-01
   1.4436787e-01
   1.4107063e-01
   1.4051844e-01
   1.4750296e-01
   1.4085706e-01
   1.5406826e-01
   1.0981772e-01
   9.7424492e-02
   9.6014149e-02
   9.7120821e-02
   1.1145473e-01
   9.9431612e-02
   9.8612025e-02
   9.5734917e-02
   1.0463368e-01
   9.6532367e-02
   9.1608211e-02
   9.4499379e-02
   9.4259977e-02
   1.0199177e-01
   8.1542596e-02
   9.3555085e-02
   8.9654468e-02
   8.3632007e-02
   8.7430760e-02
   8.5637420e-02
   9.2833579e-02
   9.3036279e-02
   8.7773830e-02
   8.3348207e-02
   7.9673983e-02
   8.0791920e-02
   7.7031091e-02
   8.1699781e-02
   7.8635797e-02
   8.1197709e-02
   8.0221854e-02
   8.0291480e-02
   8.2300648e-02
   9.4914332e-02
   8.0268480e-02
   8.7106027e-02
   7.8810669e-02
   7.8107379e-02
   8.3368987e-02
   8.9603618e-02
   9.4669305e-02
   8.1248432e-02
   9.9958494e-02
   8.8269740e-02
   9.2952780e-02
   9.5833458e-02
   8.1671074e-02
   8.6883821e-02
   7.8238800e-02
   7.2856620e-02
   8.6360484e-02
   9.6736126e-02
   9.8558314e-02
   7.9122737e-02
   7.4515209e-02
   8.8344760e-02
   8.4826216e-02
   8.5958622e-02
   9.1746740e-02
   8.3893381e-02
   8.9199759e-02
   8.1433706e-02
   8.6393543e-02
   9.4663665e-02
   8.7067984e-02
   8.5781552e-02
   1.0561781e-01
   8.9626454e-02
   1.0308462e-01
   1.1293286e-01
   9.3545131e-02
   9.5808230e-02
   8.5367665e-02
   1.0231920e-01
   9.2543676e-02
   9.3720518e-02
   8.6817242e-02
   8.7933153e-02
   8.8309020e-02
   8.8931568e-02
   9.0330638e-02
   9.8961532e-02
   8.9635834e-02
   8.3493657e-02
   8.8129960e-02
   8.9184932e-02
   9.1476671e-02
   8.3624966e-02
   9.7900257e-02
   1.0711888e-01
   9.3679577e-02
   8.9463487e-02
   9.3898810e-02
   9.2516281e-02
   9.9518918e-02
   9.0778768e-02
   8.5934572e-02
   9.9370554e-02
   1.1422071e-01
   9.4656430e-02
   8.1610844e-02
   9.7116321e-02
   7.7946737e-02
   7.7283204e-02
   8.9187779e-02
   9.8499417e-02
   9.6226633e-02
   8.8047534e-02
   8.6624071e-02
   7.9002604e-02
   8.8021040e-02
   1.0473656e-01
   9.9005431e-02
   9.6607879e-02
   1.1731891e-01
   9.7224317e-02
   1.1150786e-01
   9.8510027e-02
   1.2120961e-01
   1.0946481e-01
   1.1365283e-01
   1.0017113e-01
   1.0007673e-01
   1.0950084e-01
   1.1858544e-01
   1.1904806e-01
   1.0645016e-01
   9.4845064e-02
   1.0026174e-01
   1.2152151e-01
   1.0436246e-01
   1.2542646e-01
   1.1612028e-01
   1.1919227e-01
   1.0758212e-01
   1.3385893e-01
   1.0582732e-01
   1.5554422e-01
   1.3287783e-01
   1.2542012e-01
   1.5112139e-01
   1.1797808e-01
   1.3890980e-01
   1.1734126e-01
   1.3982359e-01
   1.2957270e-01
   1.2473328e-01
   1.3301821e-01
   1.4466047e-01
   1.4246966e-01
   1.3818131e-01
   1.2439512e-01
   1.2448274e-01
   1.2663005e-01
   1.2740451e-01
   1.4525156e-01
   1.3143329e-01
   1.4070784e-01
   1.3729253e-01
   1.4652142e-01
   1.3872790e-01
   1.4345671e-01
   1.3457111e-01
   1.3515440e-01
   1.4555094e-01
   1.2685274e-01
   1.4171374e-01
   1.2008192e-01
   1.5291229e-01
   1.5636119e-01
   1.5469706e-01
   1.4339204e-01
   1.4666815e-01
   1.3569987e-01
   1.2563686e-01
   1.5409473e-01
   1.4171520e-01
   1.2246531e-01
   1.4779556e-01
   1.6375601e-01
   1.5444224e-01
   1.5443082e-01
   1.0286989e-01
   1.0635073e-01
   1.0245465e-01
   1.0185711e-01
   9.9153847e-02
   1.0088612e-01
   1.0908021e-01
   1.0288868e-01
   9.5485203e-02
   1.0049276e-01
   8.9894824e-02
   9.6381314e-02
   9.3830377e-02
   9.6180998e-02
   9.2574187e-02
   8.8766374e-02
   7.8245498e-02
   9.1016471e-02
   8.7582223e-02
   8.8181183e-02
   9.0587415e-02
   7.6830491e-02
   8.6310394e-02
   8.0567524e-02
   7.2601967e-02
   8.9672051e-02
   7.4908093e-02
   7.7525862e-02
   7.3426053e-02
   7.2103702e-02
   8.6378284e-02
   9.6600018e-02
   7.7815711e-02
   8.1365354e-02
   8.9181721e-02
   7.7110231e-02
   9.1133520e-02
   8.1645966e-02
   8.4580936e-02
   9.5950805e-02
   9.1701254e-02
   9.5851697e-02
   1.0446373e-01
   8.8822559e-02
   8.6721100e-02
   8.0898106e-02
   8.3914176e-02
   8.7105386e-02
   8.4634632e-02
   8.5984409e-02
   8.7804854e-02
   9.0112880e-02
   8.5292347e-02
   9.2508234e-02
   9.7297817e-02
   9.3488261e-02
   9.0793267e-02
   8.0945849e-02
   9.6217707e-02
   7.7364989e-02
   8.6289190e-02
   7.6602355e-02
   9.5338926e-02
   8.8525072e-02
   1.0356936e-01
   8.5198559e-02
   9.3308255e-02
   7.5153597e-02
   1.0735340e-01
   1.0002509e-01
   9.6421547e-02
   9.7194970e-02
   9.3769103e-02
   1.1660860e-01
   8.4766597e-02
   1.0099346e-01
   1.0104439e-01
   8.6169168e-02
   9.0879425e-02
   8.0616221e-02
   8.9822628e-02
   7.6542713e-02
   8.8798366e-02
   8.1676640e-02
   8.0603942e-02
   9.0584613e-02
   1.0890630e-01
   8.9387275e-02
   8.7733626e-02
   1.0098080e-01
   1.1303703e-01
   8.5017778e-02
   8.8764988e-02
   9.9650197e-02
   9.2254482e-02
   1.0102449e-01
   8.6625069e-02
   9.8050170e-02
   8.7900519e-02
   1.0300185e-01
   9.7651653e-02
   8.3282404e-02
   9.9468373e-02
   7.1464881e-02
   8.5455321e-02
   7.3908806e-02
   8.4503576e-02
   7.2909012e-02
   9.3648963e-02
   8.7958619e-02
   1.0106504e-01
   1.0352469e-01
   1.1651904e-01
   1.1734153e-01
   1.2544988e-01
   1.3002510e-01
   1.0289028e-01
   1.2188918e-01
   1.2470818e-01
   9.6693441e-02
   1.4061160e-01
   1.1083488e-01
   1.1055851e-01
   1.1517257e-01
   1.0220253e-01
   1.0829790e-01
   1.0614222e-01
   1.0773618e-01
   9.9255785e-02
   1.0354605e-01
   1.1013390e-01
   1.0724681e-01
   1.0616040e-01
   1.2256780e-01
   1.1436680e-01
   1.1207265e-01
   1.2235225e-01
   1.3885230e-01
   1.3271020e-01
   1.2670377e-01
   1.2925568e-01
   1.2829314e-01
   1.2124985e-01
   1.1695572e-01
   1.5714289e-01
   1.2731999e-01
   1.3832958e-01
   1.4129014e-01
   1.4347827e-01
   1.4243639e-01
   1.1942907e-01
   1.1888974e-01
   1.3216572e-01
   1.2749091e-01
   1.5022641e-01
   1.4585453e-01
   1.6653821e-01
   1.2514061e-01
   1.5290593e-01
   1.2909460e-01
   1.4236972e-01
   1.3301948e-01
   1.4504911e-01
   1.3997453e-01
   1.4594264e-01
   1.3867284e-01
   1.4074707e-01
   1.2989570e-01
   1.5842967e-01
   1.3638188e-01
   1.4282866e-01
   1.5062441e-01
   1.3270052e-01
   1.3962668e-01
   1.3126926e-01
   1.5613806e-01
   1.4223681e-01
   1.3748428e-01
   1.6122286e-01
   1.4517644e-01
   1.5615535e-01
   1.4628005e-01
   1.2099131e-01
   9.8675527e-02
   1.0383695e-01
   1.0264639e-01
   9.4394825e-02
   9.8964095e-02
   9.3740471e-02
   9.7753875e-02
   9.6139163e-02
   9.2980385e-02
   9.0090863e-02
   9.0407111e-02
   8.6976357e-02
   1.0014432e-01
   9.2091508e-02
   8.2478210e-02
   8.6159602e-02
   9.1769688e-02
   8.2612231e-02
   8.4274277e-02
   9.0419188e-02
   8.9175865e-02
   7.8448310e-02
   8.2308307e-02
   8.5675292e-02
   7.5442858e-02
   8.6154707e-02
   7.7835441e-02
   7.7251554e-02
   8.2601137e-02
   8.7410294e-02
   8.8636123e-02
   8.3576731e-02
   9.2815585e-02
   8.0381282e-02
   8.0643199e-02
   8.0018051e-02
   8.0765344e-02
   8.2497127e-02
   8.8281035e-02
   8.7021314e-02
   9.8545514e-02
   9.6306048e-02
   9.3552306e-02
   9.3520604e-02
   9.0729102e-02
   8.5235059e-02
   8.6713105e-02
   9.5258906e-02
   8.3110876e-02
   9.4312310e-02
   8.0419958e-02
   8.1009179e-02
   8.6540394e-02
   7.9751767e-02
   8.5027225e-02
   7.8214251e-02
   9.9454187e-02
   8.7603562e-02
   8.3151042e-02
   8.8695735e-02
   8.9651152e-02
   8.6593486e-02
   8.4232390e-02
   1.0572241e-01
   9.9334940e-02
   9.7453013e-02
   1.0120910e-01
   8.6431041e-02
   1.1184481e-01
   9.9351637e-02
   9.1328286e-02
   1.0867877e-01
   9.6420407e-02
   9.6409589e-02
   9.5516905e-02
   9.7610943e-02
   8.6832650e-02
   1.0536418e-01
   9.0488411e-02
   8.5714951e-02
   8.6648859e-02
   8.7181114e-02
   8.2865879e-02
   9.4849281e-02
   1.0076870e-01
   8.9364737e-02
   9.5628411e-02
   8.9747891e-02
   9.8816529e-02
   9.4408900e-02
   1.0169658e-01
   9.0178408e-02
   8.6097717e-02
   9.8527968e-02
   9.1331542e-02
   9.1389768e-02
   9.5838703e-02
   9.3869194e-02
   8.7044157e-02
   1.0665311e-01
   7.9669781e-02
   6.5469205e-02
   9.6426979e-02
   8.4602885e-02
   9.2849553e-02
   8.1332311e-02
   8.3166398e-02
   9.6984878e-02
   9.1585241e-02
   9.1838121e-02
   1.0397089e-01
   1.0319819e-01
   8.5002758e-02
   9.8981231e-02
   9.4652608e-02
   1.0685255e-01
   1.0652950e-01
   1.1684465e-01
   1.0612735e-01
   9.9654071e-02
   9.7694233e-02
   1.0237525e-01
   9.9012852e-02
   1.1668875e-01
   1.0110057e-01
   1.2865764e-01
   1.1185174e-01
   1.0846089e-01
   1.0941250e-01
   1.1016013e-01
   1.2739561e-01
   1.0615920e-01
   1.2056303e-01
   1.0939913e-01
   1.4099267e-01
   1.2493020e-01
   1.3852789e-01
   1.2115935e-01
   1.4950621e-01
   1.3437371e-01
   1.3355720e-01
   1.3959768e-01
   1.5338266e-01
   1.2414490e-01
   1.2014076e-01
   1.4514095e-01
   1.3139176e-01
   1.5081887e-01
   1.4289992e-01
   1.2971923e-01
   1.3844383e-01
   1.4054666e-01
   1.3707122e-01
   1.4341694e-01
   1.4148541e-01
   1.5547375e-01
   1.4281541e-01
   1.4352314e-01
   1.3734384e-01
   1.4628132e-01
[truncated: 40,763,077 more chars]
