# Supplementary material for: Distributed and retinotopically asymmetric processing of coherent motion in mouse visual cortex
Source: Nat Commun. 2020 Jul 16;11:3565. doi: 10.1038/s41467-020-17283-5 (PMC7366664; doi:10.1038/s41467-020-17283-5)
Supplement: Supplementary file 6 — Source Data [file 41467_2020_17283_MOESM6_ESM.zip › FigureS4A_reliability.txt]

   1.5913715e-02
   5.9547222e-02
   4.3375691e-02
   4.8156550e-02
  -6.3819579e-02
   8.9762422e-02
  -4.8953103e-02
   7.8408355e-02
  -5.9208050e-02
   1.2105886e-03
   5.7490479e-03
   3.8712548e-02
  -5.0377104e-03
   1.1993303e-01
  -1.6324681e-01
   4.4362601e-02
  -4.9008021e-03
   2.2102548e-02
  -3.3744413e-02
  -4.5688840e-02
  -2.9531168e-02
  -1.3156319e-02
   4.4251178e-02
   3.2425081e-02
  -2.7459321e-02
  -7.0868145e-03
   5.8566112e-02
  -1.5221378e-02
   3.8045047e-02
   9.2930075e-03
  -2.4747667e-02
  -6.9811180e-02
   2.0850376e-02
  -7.7872990e-02
   5.6842790e-02
  -1.6808626e-02
  -3.9950136e-03
  -8.2457928e-02
   2.6445899e-02
  -2.4934153e-02
  -2.8757351e-02
   1.6683602e-02
   1.6305505e-02
   1.6826215e-02
  -3.9127498e-02
   3.8547649e-03
   4.1065731e-02
  -6.4789156e-02
   1.6952934e-02
  -5.7894154e-02
   8.8733514e-02
  -1.1558307e-02
   7.3806833e-02
  -1.5300232e-03
   9.5137059e-03
   1.1945664e-02
  -7.3606538e-02
   2.3179666e-03
   6.8254349e-02
  -3.1314039e-02
   3.7204396e-02
   2.7679773e-02
   3.8180887e-02
  -9.0346471e-03
  -6.0037965e-02
   2.6578454e-03
   2.2309858e-03
  -8.5014707e-02
   3.2265117e-02
  -4.0724890e-02
   3.9536503e-02
   6.7961778e-02
  -5.7761659e-02
  -9.1862496e-02
   1.0919811e-02
  -3.6933279e-02
   3.9797694e-02
   2.8393458e-03
   1.9926608e-02
  -2.6181265e-02
  -9.2512227e-02
  -2.6835807e-02
  -1.1284585e-02
  -7.0701394e-02
  -3.6630515e-03
   1.0064438e-02
   6.5748289e-02
   6.6270194e-02
  -3.2083640e-02
  -1.7511923e-02
  -8.5319645e-02
  -1.0886294e-01
   5.3699012e-02
  -6.3028125e-03
   1.7782791e-02
  -8.8109016e-03
   3.1423788e-02
   1.2452020e-02
   3.5441672e-02
  -2.1580404e-02
   1.5281728e-03
  -1.0392963e-01
  -7.6335192e-03
   2.6614162e-02
  -5.5194038e-02
   1.2035607e-03
  -2.1753744e-03
  -8.6924669e-03
  -3.1316884e-02
   3.3344392e-03
  -4.0886600e-02
   1.0989182e-02
   2.8027086e-02
   1.1126483e-01
   7.6896261e-02
   9.7835382e-03
   5.6474554e-02
   1.4361362e-02
   1.3057967e-02
  -7.9874517e-02
  -2.8167067e-02
  -3.8616004e-04
  -1.2941664e-01
   4.9732567e-02
  -2.7966186e-02
   1.5759493e-02
   5.3011322e-02
   2.7358523e-02
   1.1572466e-02
  -1.0335127e-03
   1.8902942e-02
   2.5610306e-02
   1.2594341e-02
  -3.1952922e-02
  -5.5886223e-02
   5.3572784e-02
  -2.9364466e-02
   1.1331963e-02
   4.7174746e-02
   1.0837069e-01
  -2.2804528e-02
   1.0740510e-01
   9.5980794e-02
   3.6199895e-03
   5.2084152e-03
  -1.2193178e-02
  -4.5485944e-02
  -1.4505820e-02
   1.9579018e-02
   9.3421957e-02
   5.7811802e-02
  -1.5664435e-02
  -5.2045841e-02
   3.9823039e-02
  -6.0576209e-02
  -2.0115496e-03
  -6.1116678e-02
  -2.7423213e-03
  -9.7956431e-02
   1.8944760e-02
  -8.3826678e-04
   2.1881912e-02
   1.0714725e-01
  -7.6758161e-02
  -3.6725730e-02
  -4.8949932e-02
   1.1426687e-02
   6.6880489e-03
  -1.2079786e-02
   4.5684670e-02
   1.0078741e-01
  -5.4812218e-02
   2.1795883e-02
  -1.5528409e-02
  -6.1131626e-02
   4.2703499e-02
  -1.7463366e-02
   4.1610370e-02
  -6.5680429e-02
  -4.5342280e-02
   5.1378266e-02
  -2.5258360e-02
   7.4624549e-03
   2.6914584e-02
   4.2378558e-02
   2.8447487e-02
  -3.7040367e-03
   3.9034076e-02
   7.1834901e-02
   2.7627388e-02
   4.9159040e-02
   6.1279577e-02
   4.4912286e-02
   1.7252876e-03
   8.3466796e-02
  -2.6471953e-02
   6.8759021e-02
  -4.2293167e-02
   4.1232038e-02
   8.8439718e-03
  -9.5801547e-03
   7.2717250e-02
  -5.2306036e-02
  -6.4159029e-02
   2.3547498e-03
   9.0782399e-02
   3.1971272e-02
  -8.9646129e-02
   1.0220795e-01
  -1.4811173e-02
   2.6957715e-02
   8.8142720e-02
   5.8686368e-02
   1.3112118e-02
   3.6522314e-03
  -3.4809547e-02
  -6.8636966e-02
   4.3076674e-02
   6.4781428e-03
   3.3852963e-03
  -4.1424216e-02
   9.0548925e-02
  -2.9104657e-02
  -2.4989880e-02
  -1.8460744e-02
  -3.7575458e-02
  -2.3253014e-02
   6.4853872e-02
  -6.2315546e-02
  -5.1726462e-03
  -1.0254377e-02
   6.6983692e-02
   3.6184448e-02
   5.7872451e-02
   8.8678248e-02
  -4.6485529e-02
   2.1208392e-02
   6.3493166e-02
  -1.9354938e-02
  -1.7418706e-01
  -2.4748454e-02
   1.2732898e-02
  -2.2006155e-02
  -1.5207599e-02
  -7.6513664e-02
   6.1736494e-02
   1.9895761e-02
  -8.6855524e-02
   2.2271040e-02
  -2.9410112e-02
   6.8225832e-02
   6.7042910e-02
  -1.0227490e-01
   5.9865136e-02
   5.9184343e-02
  -9.4924287e-03
  -7.2659974e-02
  -1.2004357e-01
   6.5870051e-02
  -5.3182242e-02
   2.9829712e-02
  -2.5198808e-02
  -1.8410959e-02
  -6.8650073e-02
  -2.3632087e-02
  -2.8490011e-02
  -6.7215988e-02
  -9.4068160e-02
   2.5203291e-03
   2.8313487e-02
  -6.4807305e-02
   6.3780868e-03
  -4.2650069e-02
   7.2485375e-02
  -2.1514904e-02
   5.1196803e-02
   2.2491587e-02
   2.2944425e-02
   5.5286506e-02
   4.0006504e-02
   2.2340974e-02
   9.2927612e-02
   7.1647474e-02
  -9.8986798e-03
  -2.1243992e-03
   3.1225745e-02
  -1.1051069e-02
   3.1762417e-02
   6.8258730e-02
  -4.4037770e-02
  -3.1469201e-02
  -6.8099620e-03
  -2.3754790e-02
  -4.7510749e-02
  -2.1647555e-02
   6.1531213e-03
  -7.2852802e-03
  -1.1796502e-02
   6.5029963e-02
  -4.8921982e-02
   1.1516993e-02
  -1.2349410e-02
   6.4974931e-02
   5.2223378e-02
   2.3986071e-02
  -6.3617403e-02
   1.0332532e-01
  -6.8998588e-03
  -6.6702039e-02
  -1.4546531e-03
  -5.7231863e-02
   1.5186030e-02
   5.3186074e-02
   1.3274337e-03
   4.4405138e-02
  -2.8306142e-02
  -3.3359178e-02
  -2.0922945e-02
  -4.5949387e-02
   1.4861740e-02
   2.1865100e-02
  -6.6398008e-02
  -3.4462788e-02
  -5.5962889e-03
  -1.3074146e-02
   8.0308464e-02
   3.1254923e-02
  -2.3169499e-02
  -1.8631828e-03
   5.2682195e-02
   3.4857508e-02
   4.2134596e-02
   4.6935062e-02
  -1.0870677e-02
   4.9511025e-02
  -2.1965033e-02
   2.1632607e-02
  -6.2469678e-02
  -2.1273358e-02
  -5.0236808e-03
   6.5272173e-02
   3.6036899e-02
  -5.7737111e-02
  -5.5307161e-02
  -3.4103822e-02
  -2.2015354e-02
   6.7226858e-02
  -1.1847375e-01
   1.1002793e-01
  -1.7537232e-04
   9.3997372e-03
  -7.6030233e-02
   7.0528159e-02
   1.6659795e-02
  -1.1846308e-02
  -1.0754711e-01
   2.6493897e-02
   6.0223833e-02
  -2.1382440e-02
  -7.5271108e-03
  -2.4100639e-02
   1.4532048e-02
  -4.8467405e-02
  -1.8077650e-02
  -8.6516122e-02
   1.5861622e-02
   4.8675451e-02
  -1.2802383e-01
   2.5087260e-02
  -9.8719515e-02
  -2.8526885e-02
  -2.0232329e-03
  -1.0670725e-01
   1.0520878e-03
   3.4559263e-02
   1.1667897e-02
   1.4277753e-02
   6.0513411e-03
   1.1023970e-01
   2.6467699e-02
  -1.7460356e-02
   8.2766097e-03
   6.7459807e-02
  -8.1326750e-03
   1.3571734e-02
  -4.4679727e-02
   2.4645417e-02
  -1.0767446e-03
  -1.7116259e-02
  -3.5082097e-02
   4.6730740e-02
  -4.4840778e-03
  -9.0587373e-02
  -3.3411580e-02
  -1.1688965e-02
  -2.7235897e-02
   4.0164656e-02
   7.1408493e-03
   1.3763666e-03
  -3.6973322e-03
  -1.2739351e-02
  -5.6102338e-02
   4.6997174e-02
   5.6812741e-03
   3.2625774e-02
  -4.1884703e-02
  -2.4602716e-03
   2.0978272e-02
  -2.7814563e-05
  -1.1195599e-03
  -2.7696404e-02
   4.3309789e-02
  -6.2063681e-02
   1.0579034e-01
   2.5299944e-02
  -9.3829970e-03
   9.5369881e-02
   8.8192354e-02
   9.0750887e-02
  -4.6317189e-02
  -3.9957399e-02
  -1.8780714e-03
   1.0533659e-01
   2.9391358e-02
   7.8965077e-02
   6.4852838e-02
   5.0625355e-02
  -1.3899173e-02
   4.9267329e-03
  -2.2772205e-02
  -2.7476616e-03
   2.3999535e-02
   1.9850718e-02
   5.4087084e-02
  -1.0612767e-02
   2.3454770e-02
  -6.7747371e-02
  -5.0460108e-03
   4.5619927e-02
   9.4553146e-02
   5.3776484e-02
   3.1260854e-02
  -3.0353950e-02
   9.5779589e-02
   5.8807245e-02
   5.6524787e-02
   1.4107546e-03
   2.0497071e-02
  -5.9236221e-03
   3.2647807e-02
  -1.1502075e-02
   2.7441623e-02
  -1.5357899e-02
  -5.1376073e-02
  -7.2421933e-03
   8.5185575e-02
  -1.0854182e-01
  -3.2702583e-02
  -7.2684069e-02
  -1.1092797e-02
  -7.4008183e-02
   6.0302784e-02
   8.1353860e-03
  -3.0185182e-02
   1.3018354e-02
  -6.9260534e-02
  -7.6159730e-03
  -3.4884814e-03
   4.9758295e-02
  -1.2727916e-02
  -4.6252289e-02
   8.3428119e-02
   6.6235825e-02
  -4.4138441e-02
   2.6829415e-02
  -3.0918245e-02
   6.9478250e-02
   7.8929425e-02
   1.1048522e-01
   5.2977794e-02
   8.1655223e-02
  -1.4967713e-02
   1.0786435e-02
  -1.4208902e-03
   7.5050976e-03
  -1.2249570e-03
  -3.0478397e-02
   3.1311475e-02
   3.2570856e-02
  -6.5190876e-02
  -3.7469539e-02
  -5.9902067e-03
  -6.3209494e-02
   6.7780005e-02
   2.6734051e-02
   7.6065548e-02
   7.2931756e-02
  -6.8279433e-02
  -2.8313939e-02
  -2.7869652e-02
  -1.5713510e-02
   2.6137160e-02
  -2.0566186e-02
  -9.6400917e-03
   2.7694814e-02
   5.4790049e-02
  -7.7651006e-02
   2.8988665e-02
   1.1831526e-02
  -3.6290321e-02
  -1.0317484e-01
  -3.6625015e-02
  -7.7193636e-03
   7.6076546e-02
  -3.2209780e-02
  -6.2918281e-03
  -1.5853756e-02
  -1.3402609e-02
  -1.0443654e-01
  -5.6927740e-02
   1.1801305e-02
   3.4274280e-02
   5.5979280e-02
   5.3919416e-03
  -3.3712864e-02
  -3.3478081e-03
   4.5455814e-02
  -5.5468532e-03
   6.4877142e-02
   3.5743201e-02
   5.0804456e-02
   5.8570045e-02
   9.0680534e-02
   5.1184892e-02
   2.2920160e-02
   3.3664323e-02
  -4.3214270e-02
  -1.0627385e-02
   7.8830846e-02
   6.9483841e-02
   4.3505619e-02
   1.9339076e-02
   3.2094299e-02
   4.1096081e-02
  -2.5432554e-02
   2.0809167e-02
  -7.5563735e-02
  -1.6371057e-02
   6.9637270e-02
   4.9059271e-02
  -9.7718319e-02
   8.9468966e-02
  -4.9295149e-02
  -2.5309374e-02
  -2.4893089e-02
  -7.3747816e-02
   5.5246078e-02
  -6.8676461e-02
  -5.1257706e-02
   5.9332161e-02
  -4.2735473e-02
  -1.7638521e-02
  -2.6079861e-02
   3.4098795e-02
  -1.4917329e-02
  -1.9186614e-02
  -5.3787632e-02
  -6.3107117e-02
  -9.8633813e-04
   9.0725696e-02
  -6.8668295e-02
   5.1393810e-02
  -5.4841865e-02
   5.3605860e-02
  -6.1017875e-02
  -6.7395131e-02
   2.2574043e-02
  -7.8018700e-03
  -3.6062321e-02
   2.9663226e-02
  -1.6444249e-02
   4.8121106e-02
   4.8800184e-02
   8.4587050e-02
   1.2532265e-01
   5.3348339e-02
   3.6351297e-02
   6.9491491e-03
   2.1516008e-02
   1.9054935e-02
   7.6203494e-02
   6.0454667e-02
  -4.4504323e-02
   6.8140612e-02
   6.1248451e-02
   4.2412473e-02
   6.2992334e-02
   2.3458970e-02
   3.6381032e-02
   1.2804675e-02
   8.0677686e-02
   1.5263441e-02
   7.1018631e-02
   3.2538056e-02
   6.7832049e-02
   6.5259865e-02
   4.8665104e-02
   1.0532100e-01
   5.2981512e-02
   6.1617214e-02
  -5.7291576e-02
   9.2126330e-03
  -7.3563832e-03
  -3.3677421e-02
  -6.4471757e-02
   5.2581958e-03
   2.3129830e-02
   6.1754947e-02
  -1.4815720e-02
  -1.8894487e-03
  -1.5957439e-02
   2.1822965e-02
   5.9759763e-02
  -3.4877826e-02
  -1.9974587e-04
   9.3035774e-03
   6.7684555e-02
   2.0230846e-02
   6.9705570e-02
   1.5773533e-02
   7.9479251e-02
  -4.4755945e-02
   2.2374358e-02
  -2.1180547e-02
   4.0705540e-02
   7.1443423e-02
   1.1272669e-01
   7.8846855e-02
   6.5933407e-02
   8.5026459e-02
   8.0385040e-02
   4.4767389e-02
   1.8210877e-02
  -6.6473607e-02
  -2.3824636e-02
   9.6610841e-02
   4.9471106e-02
   4.4510234e-02
   1.2261262e-02
   1.0874436e-02
  -1.2134580e-02
  -3.3146853e-02
   2.9988153e-02
  -6.5619192e-02
   7.5092544e-04
  -7.9453899e-03
   1.7722703e-02
  -2.0925302e-02
  -3.2602936e-02
   5.5394460e-02
   1.1838130e-02
  -2.9314111e-02
  -3.0972317e-02
  -3.5390706e-02
   6.1514247e-02
   6.5113227e-02
  -4.7703308e-02
  -4.2786141e-02
  -3.4263840e-02
  -6.8955222e-03
   1.8817792e-02
  -5.3487651e-02
   5.5369898e-02
  -9.4384779e-02
  -3.1761333e-02
   5.1827559e-02
  -7.5761123e-03
  -5.2204102e-03
   2.5238312e-02
   1.9453736e-02
   4.3734646e-02
   1.2460223e-02
  -4.9007190e-02
  -1.8019579e-02
   1.0464204e-01
  -1.6069923e-02
   1.9467061e-02
  -3.3472384e-02
  -3.2709622e-03
   8.3591758e-02
  -1.3427390e-02
  -7.9170677e-02
   7.7614303e-02
   5.3926281e-02
   6.7071412e-02
   6.2257423e-02
   7.2998494e-02
   2.8713660e-02
   1.8469637e-02
   6.2504070e-02
   2.2999142e-02
  -2.1365909e-03
   7.0348271e-02
  -2.6589024e-02
  -1.3980678e-02
   3.9810532e-03
  -3.6059629e-02
   9.7810525e-02
   4.7715374e-02
   1.5578247e-02
   3.5696254e-02
   6.2832898e-02
   2.7528783e-02
   1.1636813e-01
   5.7108517e-02
   5.1534343e-02
  -5.6107998e-02
  -3.7106036e-02
   3.1635006e-02
   8.0771097e-02
   2.9136534e-02
   7.3003504e-02
   1.0218550e-02
  -7.8616281e-02
   6.1643625e-02
  -9.1778355e-03
   7.6960941e-03
   3.8567314e-02
  -2.2206819e-02
   4.2284040e-02
  -9.8894879e-04
  -3.0605168e-02
  -3.8729377e-02
   3.2170688e-02
   4.8946780e-02
  -2.9376535e-02
  -1.4214179e-03
   1.4167260e-02
  -7.0015596e-02
  -1.0813517e-02
  -2.2239440e-02
   3.1492727e-02
  -4.7724959e-02
   3.0391951e-02
   2.1781597e-02
   3.0368315e-02
   8.7780358e-03
  -4.9139290e-02
  -4.3591661e-02
   8.9068734e-02
   4.9270972e-02
   1.2375062e-01
   9.6052743e-02
   6.3217580e-02
   4.6416155e-02
   2.3165373e-02
   7.1426664e-02
   3.6794748e-03
   1.0985191e-01
  -7.3217345e-03
  -4.0410343e-02
   3.5845194e-02
   4.5242475e-02
   2.7494918e-02
  -5.2472914e-02
  -1.3621071e-03
   5.4623063e-02
   3.7573468e-02
   2.4787682e-02
  -4.3867319e-02
   8.9167325e-02
  -6.6676319e-02
  -4.3668060e-03
   7.2847914e-03
  -5.9541337e-03
   6.7216663e-03
   7.2002199e-02
   3.7982921e-02
   1.0414397e-02
   6.9565655e-03
  -1.1440625e-02
   3.6640501e-02
  -1.2146027e-02
   3.6451655e-02
   4.4218260e-02
  -7.3546921e-02
  -6.2055448e-04
   2.3629816e-02
  -2.3825403e-02
   4.5069848e-02
   1.3891693e-02
   1.1320719e-02
   8.5050244e-02
  -3.6906760e-02
  -2.8168595e-02
  -2.7307473e-02
   1.7289403e-02
  -3.5596853e-02
  -2.9520121e-02
   6.2896994e-02
  -2.1147766e-02
   3.5831343e-03
  -1.0504327e-01
   6.9664805e-02
  -1.7342050e-02
  -5.3864813e-02
  -7.3105817e-02
   1.6278245e-02
   6.4978808e-02
   7.8507696e-02
   2.1927362e-02
   5.1654823e-02
   2.3040976e-02
   6.0056898e-02
   1.0138854e-01
   2.1056750e-02
   1.3912195e-02
   8.6193826e-02
  -3.2329559e-05
   2.4957152e-02
   2.6714058e-02
   7.7039877e-02
  -2.2033968e-02
   3.7000654e-02
  -7.2114408e-03
  -2.3850381e-02
   6.2062198e-03
  -8.9516182e-02
   6.4702084e-02
   3.6742277e-02
  -3.1137511e-02
  -6.2798844e-03
   7.9972009e-02
  -1.2337953e-02
   4.4665154e-03
   6.9976801e-02
  -1.6557252e-02
  -4.5621567e-02
  -8.0772239e-02
   3.4955423e-03
   4.8659599e-02
   1.5990221e-02
  -4.3603182e-02
   1.1492801e-02
   4.1026725e-02
   4.5648706e-02
   2.1976484e-02
   2.9230146e-02
  -4.3809632e-02
   7.2944492e-02
  -1.8474341e-02
  -9.0541616e-03
   1.6474278e-02
   1.2498719e-02
  -5.5906372e-02
   4.9868472e-02
  -2.1159823e-03
  -9.1257513e-03
  -1.1703414e-01
   3.9500325e-02
   1.9085019e-02
   1.7982476e-02
   5.0153687e-02
  -4.5913210e-02
   3.9531402e-02
  -4.8393885e-02
  -6.0828440e-02
   9.3064740e-02
   8.2439188e-02
   6.8979403e-02
   6.2213243e-02
   7.5784897e-02
   8.3841317e-02
   7.5518283e-02
   4.7170743e-02
   6.9257463e-02
   6.5899543e-02
   1.0798141e-01
  -6.7932802e-03
   4.9438116e-02
   4.0771943e-02
   9.4690628e-02
  -4.7141191e-03
   4.0472153e-02
   9.6434747e-02
  -3.7998494e-02
   6.0943349e-02
   3.4692069e-02
   1.4097301e-02
   4.5697859e-02
  -1.6400898e-02
  -4.4142092e-02
   5.6439091e-02
   1.4623220e-02
   1.9495695e-03
   5.2204711e-02
  -3.9265322e-03
   2.8575379e-02
  -3.6802423e-02
  -2.3361214e-02
   3.5525697e-02
   2.5616265e-02
  -6.9556196e-02
   2.2163870e-02
   2.5426401e-02
  -1.7583799e-02
   1.0071606e-01
   2.0848046e-03
  -6.4895056e-02
   2.6371268e-02
  -3.0015589e-02
  -5.6101491e-03
  -6.1847327e-02
   2.5766972e-02
  -9.2472361e-03
   1.9229485e-02
   6.4732680e-02
  -6.8773203e-02
  -7.2360673e-03
  -1.2734629e-02
   1.9395232e-03
  -6.7960531e-04
   9.8387347e-03
  -2.1510470e-02
  -6.7710580e-02
  -3.3587151e-02
   3.3188600e-02
  -2.3612063e-02
   9.2191467e-02
   1.3995402e-01
   1.3266867e-01
   1.0888185e-01
   1.1839886e-01
   1.3464255e-01
   1.5464731e-01
   1.9033839e-01
   1.3532535e-01
   9.0418523e-02
   3.5011100e-02
   8.5717806e-03
   6.8380987e-02
   8.7017810e-02
   9.7164246e-03
   3.9837870e-02
   5.7005423e-02
   3.3912014e-02
   2.3977803e-02
   7.2219313e-02
  -4.4851950e-02
   7.1108781e-02
   9.1068779e-02
  -2.5508756e-02
   1.5205707e-03
  -2.1617856e-02
   4.0359903e-02
   1.7981290e-02
  -4.0694080e-02
  -5.4022099e-02
   4.3678308e-02
  -2.0107386e-02
   9.5749545e-02
   7.3874481e-04
  -8.8111645e-03
  -9.6231644e-03
  -2.4582135e-03
  -5.4198542e-02
   5.6980006e-02
   3.9589947e-02
   5.6705157e-02
   1.4207772e-02
   2.6154493e-02
  -4.3896084e-02
  -1.5330159e-02
   4.1152389e-02
  -6.0759858e-02
   5.3022766e-02
  -1.9983588e-03
  -6.6105607e-03
  -1.4216738e-02
   1.1470462e-02
   4.9155204e-02
   3.9746269e-02
  -4.1690035e-02
  -4.5268113e-02
  -1.0282428e-01
  -3.6299813e-02
   2.4740994e-02
   4.1194778e-02
   2.0066162e-02
  -1.8691464e-02
   5.6515544e-02
  -3.2038932e-02
   6.6829943e-02
  -3.8023498e-02
   1.8213697e-02
   7.1530691e-02
  -5.8408772e-02
   4.3026886e-02
   2.7611292e-02
   1.0244266e-01
   1.4427724e-01
   1.0363557e-01
   1.2176544e-01
   1.5462007e-01
   1.2776569e-01
   1.0933452e-01
   1.7649262e-01
   1.9197908e-01
   1.2847397e-01
   1.4061641e-01
   1.5264215e-01
   1.2950424e-01
   9.2395820e-02
   1.1350049e-01
   1.2450157e-01
   5.0888694e-02
   2.2696295e-02
   4.9480204e-02
   1.0868776e-01
   9.1147689e-02
   8.1480335e-02
   2.9216143e-02
   6.8730962e-02
   6.2209614e-02
   7.3183018e-02
   7.1391877e-03
  -2.0660296e-03
   1.0403259e-01
   9.0880730e-02
   1.8418851e-02
   1.1899392e-02
   1.1138226e-01
   5.2246901e-02
   3.4157944e-02
   6.4862847e-02
   2.9836705e-02
   3.2616208e-02
   7.1902584e-02
  -1.6522285e-02
  -2.8604552e-02
   9.5633569e-02
  -6.8338743e-02
   2.0145371e-02
   5.4948091e-02
   4.0870064e-02
  -5.9942134e-02
   1.5825217e-02
  -1.6479625e-02
   3.3311954e-02
  -9.1251144e-03
   7.9542624e-02
   5.8799140e-02
   6.5602240e-02
  -5.1018424e-02
  -2.0278472e-02
   2.8398098e-02
   5.1244660e-02
  -4.7189994e-02
  -5.2583430e-02
  -8.8179912e-02
   2.8852481e-02
   1.5181806e-02
   1.5456984e-02
  -3.1988456e-02
  -1.4673844e-02
   4.8023120e-02
  -4.0272576e-02
   2.6843248e-02
  -5.6318293e-02
   3.0753900e-02
   4.1130311e-02
   2.9590219e-02
  -3.9062240e-02
  -1.8001680e-02
  -1.7224399e-02
   4.5761267e-02
   3.5218968e-02
  -2.2488761e-02
  -2.8220201e-02
   1.1633899e-01
   6.9799196e-02
   1.0237065e-01
   1.2032814e-01
   1.1044449e-01
   1.2168418e-01
   1.2560515e-01
   1.1508814e-01
   1.2693035e-01
   1.5821803e-01
   1.0800358e-01
   1.8988151e-01
   8.7161938e-02
   1.4096084e-01
   9.4483913e-02
   1.1737990e-01
   8.9980534e-02
   1.0498440e-01
   1.2549030e-01
   1.1011259e-01
   1.7137086e-02
   9.1576270e-02
   7.5332931e-02
   8.7722495e-02
   4.7107431e-02
   9.8588939e-02
   9.4982339e-02
   9.7836204e-02
   5.9026081e-02
   1.0506541e-01
   9.6075600e-02
  -2.3567176e-02
   3.2970197e-02
   5.1238366e-02
   8.3647382e-02
   8.7205843e-02
  -3.7542554e-02
  -3.7562779e-02
   2.1126785e-02
  -6.1345249e-02
  -1.1125333e-02
   7.0995633e-02
   2.0995852e-02
   5.2157065e-02
   2.0523897e-03
   1.5532224e-02
   2.4807148e-02
   4.3279962e-02
   1.4171024e-02
  -1.4048185e-02
   2.3157049e-02
  -4.3409127e-02
  -8.5443784e-04
  -2.6742634e-02
   4.6198907e-02
   2.2252228e-02
  -1.0717101e-02
   7.1818477e-02
  -1.5006849e-02
  -3.9691892e-02
   7.5854233e-02
   3.4605574e-02
  -4.1893010e-02
   1.2982548e-02
  -9.0826591e-03
   6.6913787e-02
   3.5204852e-02
  -2.0206807e-02
  -3.1329306e-02
   2.8253898e-02
  -2.2045729e-02
  -3.7818054e-02
  -1.3515749e-02
  -4.3390281e-02
   1.8548384e-02
   2.8266814e-02
  -4.5452142e-02
  -6.7336000e-02
  -2.0214177e-02
  -3.6591736e-02
  -7.5426664e-02
  -4.8099567e-03
   9.9930593e-02
   9.9444193e-02
   8.4996824e-02
   9.2659311e-02
   3.9180891e-02
   6.7272423e-02
   8.6538752e-02
   8.7163784e-02
   6.9064452e-02
   8.5325032e-02
   6.8175596e-02
   9.3234133e-02
   1.1316221e-01
   1.1178615e-01
   1.0803434e-01
   4.7051833e-02
   9.1121547e-02
   6.7220868e-02
   1.0029879e-01
   9.7110433e-02
   1.0657241e-01
   7.7841402e-02
   1.1116558e-01
   9.2717552e-02
   1.1212012e-01
   1.2010242e-01
   5.2526485e-02
   1.0893194e-01
   8.9613910e-02
   2.5157318e-02
   4.9911722e-02
  -1.2018872e-02
   1.8929277e-02
   7.6471742e-02
   6.4476672e-02
   4.3909538e-02
  -1.4382783e-02
  -2.8445665e-02
  -3.1252291e-02
   1.4315625e-02
   9.8857842e-02
   5.6469114e-05
   5.0713033e-02
   8.1119305e-02
  -2.5095370e-02
   5.1877196e-02
   7.5408680e-02
   7.7755307e-02
   1.8078457e-02
   4.6328505e-02
   2.6349935e-02
   7.0182233e-02
  -7.6734838e-02
   2.9218316e-02
   2.3970515e-02
   1.0989540e-02
  -8.2129450e-03
   3.6952653e-02
  -3.5029389e-02
  -4.5974153e-02
   6.5097021e-02
  -7.9093836e-02
   6.0645219e-02
  -5.6567275e-03
   6.7541363e-02
  -4.9893359e-03
  -9.1210981e-02
  -6.3255774e-02
  -1.9575380e-03
   4.8548995e-03
  -3.5396920e-02
   7.4583899e-02
   3.7738531e-02
   4.4303280e-02
   8.7135786e-02
  -4.7231742e-02
   3.2416789e-02
  -4.1558185e-02
  -2.6958820e-04
   2.6402143e-02
   1.1613203e-01
  -8.8927046e-02
  -3.3053726e-02
  -1.0193838e-01
   8.2205382e-02
   7.7659016e-02
   7.6661215e-02
   9.1411428e-02
   9.0144380e-02
   8.2280622e-02
   7.0287095e-02
   6.3810440e-02
   5.2847451e-02
   5.6502259e-02
   9.8797894e-02
   8.4322317e-02
   8.3822500e-02
   1.1102817e-01
   1.0568741e-01
   1.1255019e-01
   1.5613714e-01
   1.1276864e-01
   9.2390959e-02
   9.9420893e-02
   1.1846540e-01
   9.6966916e-02
   9.2886755e-02
   1.0156044e-01
   6.2423681e-02
   9.4501560e-02
   1.2574352e-01
   1.3210399e-01
   1.0568415e-01
   1.0749080e-01
   2.7790611e-02
   3.6464010e-02
  -9.1998808e-03
   3.7171570e-02
   2.7373349e-02
   6.5900297e-02
   4.8931073e-02
   2.2715436e-02
   9.4995834e-04
   4.8499955e-02
  -3.5422572e-02
   5.7058785e-03
  -2.3547160e-02
   6.0675405e-02
   5.5730367e-02
   5.8503196e-02
   2.8745668e-02
  -3.0935130e-02
   3.3461916e-02
   1.0891058e-03
   1.1136308e-02
  -2.5119844e-02
   2.4045715e-02
   5.3587085e-02
   2.1741284e-02
   3.8909147e-02
   5.2357020e-02
  -2.7631923e-02
   2.4386556e-02
   5.3905260e-02
  -5.2371212e-02
  -2.0047903e-02
  -5.7830759e-02
   2.6949697e-02
   4.6217733e-02
   1.9670974e-02
  -4.0469705e-02
  -6.1643438e-03
   8.1308846e-02
   5.6397634e-02
   3.7955084e-02
  -1.9312238e-02
   2.9543415e-02
   5.7841060e-02
  -4.1153091e-02
  -3.0477344e-02
  -2.2801685e-02
  -4.2502021e-02
   7.4784775e-03
   4.4003316e-03
   5.5029108e-03
  -4.9050134e-04
  -5.4884276e-03
   2.3627989e-02
   3.9163856e-03
   2.3407620e-02
   1.0760998e-01
   8.0267321e-02
   1.2142675e-01
   4.3852224e-02
   7.7739963e-02
   1.0391030e-01
   1.0605044e-01
   5.4703707e-02
   6.4447873e-02
   8.5523293e-02
   3.6186652e-02
   1.2092246e-01
   1.1246779e-01
   7.2317808e-02
   1.1037436e-01
   6.5537600e-02
   5.6519843e-02
   6.9933433e-02
   9.3184439e-02
   8.8351733e-02
   1.0428708e-01
   9.6191037e-02
   7.4863397e-02
   9.3069760e-02
   1.0331115e-01
   5.0463722e-02
   1.0966753e-01
   9.7301977e-02
   8.0148039e-02
   8.4909361e-02
   5.2143438e-02
   1.0799341e-01
   1.8595714e-02
   4.7211425e-02
   5.8388847e-02
   5.2141691e-02
   2.4884238e-02
   9.8705664e-03
   8.7801077e-02
  -5.0151847e-02
   1.6720071e-02
  -2.6133265e-02
   7.3978491e-02
   5.0254560e-02
   3.6196181e-02
   1.3050264e-02
   1.4861931e-02
   6.5194461e-02
   2.3693582e-02
  -2.5074044e-02
  -1.9607074e-02
  -3.0162447e-02
   5.3582125e-02
   3.9209462e-02
   1.0246268e-01
   6.7776579e-02
  -6.3967188e-03
  -2.4890099e-04
  -1.0103231e-02
  -4.6608470e-03
  -2.1041980e-02
  -3.6198702e-02
  -1.4775033e-02
   6.1978237e-02
  -8.3206801e-02
  -9.3990055e-02
   5.4480317e-04
   8.1715175e-02
   6.8302503e-02
   7.9596248e-03
  -4.4182513e-02
   1.3235325e-02
  -1.1873554e-01
  -3.9470104e-02
  -3.9470294e-02
  -1.5139484e-02
  -1.6703384e-02
   2.2382372e-02
   3.3333393e-03
  -6.1905733e-03
   2.8993819e-02
   5.6056212e-03
   1.3122227e-02
   4.0566177e-02
  -4.8921133e-03
  -3.3364794e-03
  -2.0632488e-02
   5.3233517e-02
   5.5655511e-02
   8.3612192e-02
   7.7446332e-02
   6.2711053e-02
   3.5638142e-02
   9.1404673e-02
   5.9690102e-02
   9.0091509e-02
   6.8108077e-02
   4.8906231e-02
   8.2176342e-02
   8.3507084e-02
   8.5657263e-02
   8.7330293e-02
   6.7970911e-02
   1.1730433e-01
   5.9640301e-02
   8.0228410e-02
   8.7313586e-02
   2.6427054e-02
   6.7670745e-02
   1.5518283e-01
   8.1130244e-02
   1.0024204e-01
   1.0495376e-01
   9.6686898e-02
   6.8923344e-02
   8.3021305e-02
   1.0496865e-01
   1.1457626e-01
   5.0663453e-02
   4.7769913e-02
   4.9713549e-02
   8.8509954e-02
   4.8304401e-02
   4.0422310e-02
   6.7559307e-02
   7.7195689e-04
   5.5343711e-02
   2.8935405e-02
   4.3889711e-02
   2.8824688e-02
   2.3176734e-02
  -1.5972410e-02
  -6.1151157e-03
   4.9419693e-02
   4.2358035e-02
   3.9290038e-02
   5.6291848e-03
  -9.8118364e-02
   2.7240045e-02
   6.3919162e-02
   7.2148418e-02
   5.4516413e-02
   7.7131131e-03
   2.4570161e-02
  -1.9753318e-02
   5.6322507e-02
  -8.7757088e-02
  -1.7145119e-02
  -4.6909011e-02
   2.4007623e-02
  -3.9994932e-03
   5.2084648e-02
  -3.7212783e-03
   3.9348994e-02
   4.2218197e-02
  -1.1296533e-01
   5.4626807e-02
  -6.5527216e-03
   2.4268232e-02
   5.4544785e-02
   6.0482401e-02
  -1.8719692e-03
  -3.5475253e-02
  -3.5711595e-03
  -7.9146965e-02
  -1.5166586e-02
  -5.5112739e-03
   7.3228320e-02
  -4.0288558e-02
  -4.4030588e-02
  -1.0770520e-01
   5.2481044e-02
  -1.3130131e-01
   1.4880962e-02
   1.1164311e-02
  -2.8775018e-02
   1.2479764e-02
  -8.8174144e-02
   3.3262719e-02
  -4.4813864e-02
   2.3366863e-02
  -3.0407537e-02
   1.9820952e-03
   6.0569836e-03
   7.6039593e-02
   9.3158294e-02
   2.5662507e-02
   1.5027945e-02
   6.2385049e-02
   1.0566661e-01
   7.7548820e-02
   1.0030584e-01
   8.7567107e-02
   7.8068492e-02
   8.7888359e-02
   1.0597280e-01
   5.2267625e-02
   7.2293993e-02
   5.9908316e-02
   1.2133818e-01
   8.6658783e-02
   8.1382827e-02
   6.2278826e-02
   8.4500931e-02
   1.2474878e-01
   1.0937112e-01
   1.1003563e-01
   7.7390728e-02
   6.0801498e-02
   1.0609888e-01
   8.6479365e-02
   1.6838820e-02
   9.2581744e-02
   3.7810113e-02
   4.8194793e-02
   3.8188920e-02
   9.9775628e-02
   3.9118747e-02
   8.2472274e-02
   1.3999446e-02
   5.2495561e-02
   7.9673219e-02
   1.0055700e-01
   2.7793157e-02
   2.4445084e-02
   2.4372513e-02
  -1.6592767e-02
  -1.6438767e-02
   1.5823605e-02
   3.6648445e-03
   4.4396589e-02
   5.1897072e-02
   6.1895101e-02
   9.6134470e-02
   8.8088851e-02
   3.9171340e-02
   6.5894254e-03
   1.1690821e-02
   2.6754443e-02
   3.4023707e-02
   7.7036968e-02
  -3.9606560e-04
   7.7184793e-03
   2.4811498e-02
   6.7217548e-02
   7.1561350e-02
   1.9457759e-02
   3.0603061e-02
  -3.2681304e-02
  -7.4354015e-02
  -3.6859598e-03
  -2.4869040e-02
   8.9190184e-02
  -1.9467341e-02
   5.6357384e-02
  -1.3745246e-02
   2.8962300e-02
   4.2159150e-03
  -6.0963918e-02
  -4.6761725e-02
   2.3912889e-02
   1.0981226e-01
   2.2097372e-02
   7.3762681e-02
   1.2727816e-02
   1.3105747e-02
  -2.4350089e-02
   6.7631511e-02
   8.7033008e-02
   2.3455205e-02
  -5.2119024e-02
  -3.5094123e-02
  -8.6458509e-02
   3.2361775e-02
  -3.7424706e-03
  -6.8115812e-02
  -4.7661293e-02
   3.0165111e-02
  -5.2423063e-02
   3.4103185e-03
   7.4231127e-02
   6.9349893e-02
   4.0305859e-02
   4.2647544e-02
   3.0645392e-02
   8.5304289e-02
   7.6471309e-02
  -1.1357794e-02
   6.0293574e-03
   4.1641310e-02
   9.1605617e-02
   1.3541575e-02
   4.9880217e-02
   2.9241169e-02
   1.2823653e-01
   8.0281891e-02
   8.3727142e-02
   2.9537331e-02
   9.1340057e-02
   1.0010388e-01
   9.2782802e-02
   7.1292741e-02
   1.7051039e-01
   7.5363129e-02
   8.3765115e-02
   1.3155596e-01
   8.5544036e-02
   7.0700570e-02
   1.0601613e-01
   4.6360852e-02
   7.5366933e-02
   4.0379662e-02
   9.7312738e-02
   1.1213495e-01
   1.0760441e-01
   1.1078991e-01
   9.9586665e-02
   7.2210912e-02
   8.3192645e-02
   6.2886831e-02
   1.7944665e-02
   6.8978909e-02
   5.5217534e-02
   1.1277352e-01
   2.6728019e-02
   5.5632754e-02
   2.3145735e-02
  -2.9651430e-03
   7.1290536e-02
   4.8166953e-02
   4.8098538e-02
   6.1643075e-02
   6.0264829e-02
   5.0806731e-02
   5.8381278e-02
   5.9499644e-02
  -2.2998541e-02
   1.5468181e-02
   2.0808627e-02
   7.5909260e-02
   4.9573132e-02
   9.0300532e-02
   7.8246168e-02
  -1.3312138e-02
   5.8176536e-03
   5.9717940e-05
   4.0988252e-02
   9.2336688e-03
  -1.1869768e-03
  -1.8932123e-02
  -6.3201735e-02
   3.3275208e-03
  -4.7972513e-02
  -6.1435923e-03
   2.9580548e-02
   3.0279111e-02
   2.6136597e-02
   2.7940489e-02
   6.9254622e-02
   2.8010779e-02
  -7.5464797e-02
  -6.3103133e-02
   2.4388679e-02
   1.7843717e-02
  -8.4189000e-03
   5.1455657e-02
  -5.2627948e-02
  -8.8756301e-02
  -2.1869642e-02
   3.7017585e-02
   9.4729424e-03
  -1.4286126e-02
   3.4123617e-02
  -2.5583817e-02
  -2.0955905e-02
   9.4422568e-03
   4.5983706e-02
   3.5997019e-02
  -5.6212922e-02
  -4.4477456e-02
   3.8603108e-02
  -6.6244142e-02
   1.6343362e-02
   2.7516790e-03
  -1.6898891e-01
   9.8599847e-02
   6.9337665e-02
   2.6911169e-02
  -9.0920569e-03
   1.1292605e-02
   2.0226316e-02
   5.2799574e-02
   3.6951405e-02
   3.5293952e-02
   5.5554516e-02
  -5.5416727e-03
   3.1323931e-02
   1.8561524e-02
   6.5721114e-02
  -3.4553833e-03
   6.4091209e-02
   6.6182548e-02
   5.7517257e-02
   6.9412519e-02
   7.4163260e-02
   8.3474441e-02
   5.8745573e-02
   9.0701284e-02
   4.5385348e-02
   8.5845626e-02
   1.1078298e-01
   9.2235642e-02
   9.4042311e-02
   1.0045110e-01
   9.5830275e-02
   6.7479537e-02
   3.8433304e-02
   8.3060286e-02
   5.2695593e-02
   8.6159777e-02
   8.2516173e-02
   4.3774773e-02
   6.7795845e-02
   6.8269467e-02
   9.8285102e-02
   5.7000826e-02
   6.2233913e-02
   1.0295847e-01
   5.2416683e-02
   7.0118964e-02
   4.7434699e-02
   5.7805845e-02
   4.0121049e-02
   8.1617136e-02
   4.0311769e-02
   6.8436549e-02
   4.2113559e-02
   4.1266986e-02
   1.6998209e-02
   1.5116001e-02
   6.7573121e-02
   1.2262148e-01
   4.9274483e-02
   7.2518797e-02
  -1.2246162e-02
   7.2719140e-03
  -5.8470118e-02
  -8.7653043e-03
   9.8666144e-03
   4.2511310e-03
   5.5728397e-02
   5.3298917e-02
  -1.1879821e-02
   4.0299609e-02
   4.6226749e-02
  -1.4420580e-04
  -4.3027988e-02
   4.4101309e-02
  -6.3647702e-03
   6.0017913e-02
   5.5159251e-03
   1.7282004e-02
   2.4841866e-02
  -4.2292664e-03
   4.3858952e-02
  -4.5175223e-02
   6.5190508e-03
  -7.7672561e-03
   3.4436537e-02
  -4.8821352e-02
   2.6591470e-02
   3.8077395e-03
   2.8274605e-02
   4.0342063e-02
   3.6878705e-02
   3.7916369e-02
   7.2780731e-02
   5.2113273e-03
  -4.3138184e-02
  -2.4371654e-02
   3.6153795e-02
   4.3407084e-02
   3.9276613e-02
   2.5078468e-02
   2.4825648e-03
  -2.3525011e-02
   1.3960568e-02
   3.0754013e-02
  -1.3604427e-02
  -2.7035195e-02
   8.0365228e-03
   1.8141745e-02
   7.2764607e-02
   1.0355982e-02
   3.8000173e-02
  -9.0179529e-02
   2.1896993e-02
   7.3937884e-03
   7.2302074e-02
  -7.4517236e-03
  -2.5658643e-03
   3.3412968e-03
   4.7246196e-03
   2.9464117e-02
   4.5116713e-02
   9.5599358e-02
   6.3978014e-03
   8.8999653e-02
  -6.5171376e-02
   4.7136164e-02
   5.5276900e-02
   9.7477329e-02
   9.9495653e-02
   5.6893015e-02
   1.0687649e-01
   8.4625174e-02
   7.6375267e-02
   1.0643101e-01
   8.6230337e-02
   3.8384617e-02
   7.1786109e-02
   1.1365056e-01
   8.7105814e-02
   8.6282709e-02
   6.7602239e-02
   1.2269315e-01
   6.3601129e-02
   4.2140954e-02
   5.8765704e-02
   5.8589795e-02
   5.9961691e-02
   1.1129024e-01
   5.9739126e-02
   9.1962492e-02
   2.6045280e-02
   4.3045066e-02
   6.6626837e-02
   4.6806755e-02
   6.0870387e-02
   4.6820971e-02
   6.5026437e-02
   2.3040701e-02
   6.6601296e-02
   6.0616788e-02
   7.3137723e-02
   7.2587246e-02
   2.2359968e-02
   8.5146884e-02
   3.5693633e-02
   7.1927485e-02
   4.0440446e-02
   4.2480283e-02
   2.4801734e-02
  -4.7450803e-03
   1.3402992e-02
   9.9089910e-03
   3.6035443e-02
   1.7302331e-03
  -6.1962956e-02
   3.2587389e-02
   3.2105705e-02
   8.7762857e-02
   1.3509492e-02
   1.0803671e-02
   1.2751839e-02
   1.8754295e-02
   1.7341937e-02
  -3.4219802e-02
   2.2286883e-02
  -1.6359052e-02
   4.9714755e-02
  -5.6266940e-02
  -2.7599822e-02
   6.8879485e-02
   4.6586885e-02
   4.3541458e-02
   9.7705942e-03
   1.4979680e-02
   1.3417438e-02
  -5.3708194e-02
   4.4010161e-02
   2.6664428e-03
   1.0913397e-01
   2.4320087e-02
  -1.8739121e-02
  -5.2904191e-02
  -1.5261266e-01
   4.1243850e-02
  -6.9616480e-02
   9.8291535e-02
   4.6094229e-02
  -1.6329220e-02
   1.5011397e-02
   3.9603889e-02
  -1.5573686e-02
  -8.8737889e-02
  -3.2155327e-02
  -2.7800703e-02
  -4.9209747e-02
   5.7708270e-02
   2.7992299e-02
   9.7231000e-02
  -7.9089450e-02
   5.8294207e-02
  -1.6642449e-02
  -4.4927895e-03
   8.7613669e-03
  -6.4228097e-02
   3.2322668e-02
  -8.0647989e-03
  -5.5381178e-02
   2.6097245e-02
  -4.6748925e-02
  -2.8261128e-03
   4.2717271e-03
   4.8030511e-03
   7.6836244e-03
   8.6278485e-02
   9.2650509e-02
  -6.7632239e-03
   5.4864923e-02
  -5.4971969e-02
   1.0238919e-02
   3.7291010e-02
   8.1215307e-02
   3.4359352e-02
   7.0772515e-02
   7.0629663e-02
   7.2736979e-02
   5.9366483e-02
   9.8435510e-02
   8.1876705e-02
   5.0734778e-02
   5.6004655e-02
   6.6380883e-02
   7.4691810e-02
   6.8768328e-02
   1.1352576e-01
   7.5745982e-02
   8.0992229e-02
   7.5846231e-02
   7.7925092e-02
   6.3018582e-02
   7.0284298e-02
   4.3267515e-02
   2.5576529e-02
   8.7148585e-02
   2.1061494e-02
   3.3527219e-02
   4.0532199e-02
   4.5204410e-02
   2.8310545e-02
   3.6401757e-02
   5.2945800e-02
  -1.5317970e-02
   5.8034218e-02
   4.1250940e-02
   3.8568563e-02
   4.4128415e-02
   4.4923990e-02
   1.1344748e-01
   5.2303130e-02
   5.0041326e-02
   5.3880237e-02
   1.9866358e-02
   5.4774156e-02
   3.2273985e-02
   2.5695077e-02
   2.6425701e-02
  -1.8241673e-02
  -1.8386775e-02
  -1.8322893e-02
  -3.1347078e-03
   2.6512002e-02
  -2.6557945e-02
   4.1270486e-02
   6.9414889e-02
  -7.2686005e-03
  -3.6430148e-02
  -1.7767242e-02
   3.4286491e-02
   7.4698406e-03
  -3.7061224e-03
  -7.6577328e-02
   4.3323649e-02
  -3.3079378e-02
   2.7801785e-02
   3.6517997e-02
  -4.7318729e-02
   5.2291531e-02
  -4.3338551e-02
  -8.3452746e-02
   2.6955176e-02
   1.7539818e-02
   9.2450958e-03
   5.3515734e-02
   2.0265701e-02
  -3.8254776e-02
  -4.6202504e-02
  -5.5259889e-02
   1.5938541e-02
   1.7412831e-02
  -5.4385293e-02
   1.5669044e-02
  -3.2948749e-02
   7.2489918e-03
   4.7676685e-02
  -3.1553034e-02
   5.6951790e-02
   5.3885455e-03
  -9.6765629e-03
   3.0599171e-02
   3.3883344e-02
  -1.8524808e-03
   4.8182776e-02
   7.0083297e-02
  -1.9707814e-02
   8.4747707e-03
  -5.3913477e-02
  -5.8786136e-02
   3.3245866e-02
   5.4177203e-03
   6.6962620e-02
   7.1776184e-03
   3.4211716e-02
   4.7292794e-02
   6.8258215e-02
   4.9329860e-02
   4.1392209e-02
   2.3752954e-02
   5.1306508e-02
   6.7754459e-02
   4.2940605e-02
  -5.3700669e-02
   2.5311081e-02
   6.5741720e-02
   2.0526364e-02
   3.7624801e-02
   8.7048580e-02
   9.6149280e-02
   5.1143025e-02
   6.8849585e-02
   5.4936808e-02
   7.8915022e-02
   4.9411662e-02
   9.8601072e-02
   4.9183763e-02
   8.2790507e-02
   8.5647372e-02
   4.3835071e-02
   6.3766193e-02
   1.5997197e-02
   5.0365168e-02
   8.9398850e-02
   2.2811059e-02
   7.1980168e-02
  -2.2945067e-03
   7.3552771e-02
   5.6304595e-02
   8.4101554e-02
   4.9437586e-02
   4.8082258e-02
   2.3828555e-03
   5.9463021e-02
   3.4612916e-02
   3.9777784e-02
   3.1854787e-02
   4.8617177e-02
   7.2570163e-02
  -1.2449546e-02
   4.1975398e-02
   4.5661820e-03
   2.9133549e-02
   2.7331512e-02
   5.8573449e-02
   6.1991186e-02
   7.2681891e-02
   3.3265077e-03
   3.9371631e-02
  -2.4723064e-02
  -2.3022895e-02
   2.0520061e-02
   1.7935890e-02
   1.1230458e-02
  -4.3314932e-02
   3.2632314e-02
  -2.8393367e-02
  -1.4782924e-02
  -8.0916094e-02
   2.4262981e-03
  -2.1631060e-02
   3.3500476e-02
   2.6249083e-02
  -1.6646046e-02
   5.9896850e-02
   3.2416860e-02
  -1.5957781e-02
   4.2664065e-02
  -1.6737168e-02
  -1.8501295e-02
  -6.2939141e-02
   9.7036025e-02
  -2.2122467e-02
  -2.0723635e-02
  -5.4843961e-02
  -2.0196882e-02
  -1.3931866e-02
   3.4390848e-02
   7.8449500e-02
   1.3508436e-02
  -7.9174883e-03
   6.5864861e-02
  -2.9829651e-02
   6.0971401e-02
   3.2674705e-02
   4.0498398e-02
  -1.9650971e-02
  -6.3264402e-02
   3.8148842e-02
   9.1035546e-03
   3.0469455e-02
   1.6406967e-02
  -5.7948646e-02
   9.4558939e-03
  -3.2130671e-02
   3.3111956e-02
   1.2343135e-01
   4.0903431e-02
  -8.7427151e-02
  -2.2777671e-02
   1.1953374e-02
  -2.7556323e-02
  -3.6980193e-02
  -5.7334112e-02
   3.4999672e-02
   1.1227524e-02
   4.9840853e-02
   5.1479628e-02
   5.5157571e-02
   5.5110593e-02
   5.9473073e-02
   3.9148205e-02
   2.4666797e-02
   5.1203261e-02
   6.6291358e-02
   2.0669243e-02
   6.2543554e-02
   2.4910003e-02
   8.3239117e-02
   3.0282812e-02
   8.1152879e-03
   6.4022740e-02
   9.7068828e-02
   4.5599746e-02
   5.7530718e-02
   4.3045295e-02
   4.0944041e-02
   9.4847614e-02
   5.7836400e-02
   6.1689106e-02
   1.2898462e-01
   4.4384968e-02
   6.6141987e-02
   6.2093495e-02
   9.2049701e-02
   3.5016031e-02
  -8.7974668e-04
   4.0205329e-02
   6.1536615e-02
   3.8009772e-02
   3.3374627e-02
   7.8569224e-02
   5.3405483e-02
   5.9803324e-02
   4.2873646e-02
   2.5031468e-02
   4.1226432e-02
   8.3966186e-02
   8.1537446e-02
   7.1311803e-02
   3.2287119e-02
   3.8460003e-02
   5.9156897e-02
   5.3876191e-02
   5.3467157e-02
   4.8240899e-02
   7.7069897e-03
   6.6687378e-02
   5.6971115e-02
   1.8337076e-02
   5.3602191e-02
   7.9663647e-02
  -3.5090049e-02
   5.8651253e-02
  -1.2676429e-02
  -1.4273114e-02
   3.4364289e-02
  -2.7509831e-02
   8.2497310e-03
  -1.0207469e-02
   3.1581995e-02
   1.5568124e-02
  -7.9570591e-03
  -8.2571711e-03
  -2.2759295e-02
  -1.5047185e-02
  -6.8135461e-02
   1.6387337e-03
  -1.2804032e-02
   3.6874687e-02
   2.1806159e-02
   1.2111875e-02
  -2.2835247e-02
   6.6457898e-02
   8.4261994e-02
  -1.2683630e-03
   6.9513944e-02
  -9.7331803e-02
  -1.9607607e-03
   3.3032706e-02
  -4.0853734e-02
   6.9447881e-02
  -1.8500047e-03
  -2.1245279e-02
  -2.0935334e-02
  -1.1860066e-02
   7.9013728e-02
  -6.0606679e-03
  -5.1021514e-02
  -2.3511831e-02
  -3.7584538e-02
   6.2180329e-02
   5.1586491e-02
  -1.2181930e-02
   1.1557516e-01
   1.6908211e-02
  -4.8095810e-02
  -5.4971691e-02
  -2.1399399e-02
   8.7894332e-03
  -2.3182100e-03
   2.9946508e-02
   9.0446724e-02
  -6.5489022e-02
   9.2484737e-02
   5.2163809e-03
  -1.9431877e-02
   5.7734338e-02
   2.6637096e-03
  -4.5900674e-02
   1.3104606e-01
   1.2196178e-01
   8.7024792e-02
   6.1154703e-02
   6.9792789e-02
   3.0275542e-02
   7.0849112e-02
   3.1973210e-02
   7.7506102e-02
   7.1263475e-02
   4.1894634e-02
   2.2742415e-02
   9.7485513e-02
   6.9993195e-02
   3.3272578e-02
   1.8763641e-02
   9.9512905e-03
   2.1300693e-02
   5.5480119e-02
   4.1318960e-02
   7.1676428e-02
   1.3298413e-01
   7.1083107e-02
   4.9953496e-02
   1.2303007e-01
   6.8618248e-02
   8.6760920e-02
   8.5829918e-02
   3.8721735e-02
   6.1128515e-02
   5.3560904e-02
  -1.2155389e-02
   2.2631318e-02
   1.1267970e-01
   4.5549639e-02
   4.7505933e-02
   5.9875272e-02
   5.5047031e-02
   1.0510087e-01
   1.4482346e-02
   6.3819165e-02
   4.3096633e-02
   1.0770985e-02
   5.1380139e-02
   5.0524613e-02
   6.1888231e-02
   2.8976867e-02
   5.4418309e-02
   4.3200043e-02
   5.8254705e-02
   2.7992899e-02
   5.7433896e-02
   5.2879038e-02
   4.1220939e-02
   4.3503265e-02
   4.3920550e-02
   9.2131065e-03
   2.5781683e-02
  -1.1470087e-02
   3.6730104e-02
  -4.3990941e-02
  -1.1700562e-02
  -6.4483447e-03
  -1.7052238e-02
  -9.1374831e-03
   2.0011072e-02
  -1.2338911e-02
  -2.6623052e-02
  -3.4014582e-02
  -3.7396686e-02
  -2.8206794e-02
   6.7872594e-02
  -1.7532608e-03
   2.3369873e-02
   4.5725775e-02
   4.5947883e-02
  -1.5534524e-03
   6.2825832e-02
  -3.6829122e-02
   2.2642464e-02
   3.5771382e-02
   8.3133935e-02
  -6.8886444e-02
  -6.2616636e-02
  -2.9878754e-02
   7.3266310e-02
  -2.8507204e-02
  -5.6459939e-02
   3.9782907e-02
   8.8426598e-02
  -8.4519731e-04
   3.3769081e-02
  -2.9352964e-02
  -1.8954037e-02
  -3.6641833e-02
   4.8138689e-02
   2.0380234e-02
   4.5654980e-02
  -8.6975709e-02
   9.3172960e-02
  -4.9060534e-03
   9.0213263e-02
   1.6311211e-03
   1.4306835e-02
   8.3253843e-03
   1.4937579e-02
  -4.2855758e-02
  -2.5645557e-02
  -3.7807725e-02
  -1.4803127e-02
   3.6725661e-02
   8.3980254e-02
  -4.2862642e-02
   1.6119804e-01
   1.9920348e-01
   1.6471933e-01
   1.1429526e-01
   1.0379020e-01
   1.2258689e-01
   2.8691187e-02
   2.8319382e-02
   3.3269089e-02
   6.3213919e-02
   2.6126407e-02
   4.4705727e-02
   1.8701717e-02
  -2.6941673e-02
   5.2417640e-02
  -3.4418689e-03
   1.4656174e-02
   2.4366765e-02
   2.6424504e-02
   6.4299061e-02
   8.2151409e-03
   3.0841022e-02
   6.4354017e-02
   7.4421476e-03
   9.8168686e-02
   7.6372366e-02
   6.6187089e-02
   7.2209535e-02
   6.5078328e-02
   4.8783793e-02
   6.4683324e-03
   3.9906116e-02
   3.2795893e-02
   1.8493963e-02
   4.1861666e-02
   4.1137533e-02
   8.1818964e-02
   7.4041870e-02
   2.9071427e-02
   6.8930835e-02
   4.0549843e-02
   6.0543253e-02
   1.6910199e-02
   6.5874462e-02
   5.2391191e-02
   5.7557696e-02
  -2.1470544e-02
   7.5080681e-02
   6.0631225e-02
   2.5086690e-02
   3.3130118e-02
   7.8578187e-02
   6.5365009e-02
   5.6856375e-02
   5.9496417e-02
   3.0956952e-02
  -8.4436784e-02
   1.0813447e-02
   1.9521955e-02
   2.5925624e-02
   9.4593428e-03
   1.7053043e-02
  -2.7050991e-03
   3.6737839e-02
  -3.5994634e-02
   6.1169557e-02
  -4.5978058e-02
   3.9636718e-03
  -1.3010005e-02
  -3.8943036e-02
  -1.3747098e-03
   4.9543157e-02
   2.7903577e-02
   2.4986646e-02
  -2.5742388e-02
   2.1948924e-02
   1.2117140e-02
   4.2234574e-02
   1.3162436e-02
   1.7937114e-02
   5.9412325e-02
   9.7887831e-03
  -3.5265439e-03
   5.9131653e-02
   4.1660121e-02
   3.3830900e-02
   2.5960030e-02
   2.5131020e-02
  -5.9383931e-03
  -3.6260509e-03
   9.7555017e-03
   1.0817951e-02
   6.1292557e-02
  -8.8803450e-02
  -3.4570816e-03
  -1.0585156e-02
   3.9775941e-03
   4.0729554e-02
   8.3648465e-02
  -6.3070969e-02
   1.2300773e-01
  -7.4875770e-02
  -5.5625708e-02
   3.5813348e-04
  -5.0327609e-02
   4.3877949e-02
  -1.2589457e-03
  -9.3179026e-02
   4.0237150e-03
  -9.5082197e-02
   1.3415704e-03
   5.1211951e-02
   6.2495447e-02
   2.8212456e-02
   1.8820865e-01
   1.3947889e-01
   1.5476917e-01
   1.5526596e-01
   1.7734968e-01
   1.0663832e-01
   1.1298524e-01
  -2.4485310e-03
   5.3825530e-02
   9.0731515e-02
   5.6247941e-02
   5.9450554e-02
   4.7562324e-02
   4.2634925e-02
   2.5569207e-02
   7.0002732e-02
   4.6254259e-02
   1.0583252e-02
  -6.9485346e-03
   3.8500099e-02
   3.7371448e-02
   6.5952315e-02
   2.5348308e-02
   5.2254125e-02
   9.2913868e-02
   5.2974394e-02
   6.8556927e-02
   5.9831738e-02
   7.4692878e-02
   5.5680068e-02
  -1.2678992e-02
   6.3280981e-02
   6.2167278e-02
   7.4437442e-02
   2.2340684e-02
   5.9074455e-02
   4.5509170e-02
   5.3298613e-02
   5.3090431e-02
   4.4894687e-02
   3.6643644e-02
   1.4079727e-02
   6.0940840e-03
   9.9070063e-03
   4.2043795e-02
   3.2402841e-02
   3.6025960e-02
   7.9235663e-02
   3.5380259e-02
   5.8745848e-03
   3.8975813e-02
   1.3513666e-02
   6.7503222e-02
   9.5930560e-03
   8.4862226e-02
   2.9496102e-02
  -4.0436727e-02
  -1.0386030e-02
   4.0130150e-02
   5.2867476e-02
  -3.0657445e-02
  -1.2505690e-02
   1.8306725e-02
  -2.7054123e-02
  -5.5159156e-02
   1.2958918e-02
  -2.5385970e-02
   2.5964336e-02
   3.1994939e-03
   4.7512862e-03
  -2.9051143e-03
  -3.9917464e-03
   6.6217512e-02
  -4.4932068e-02
   8.5611669e-03
   6.0272940e-03
   2.5815231e-03
   8.1899560e-02
   4.9525910e-02
   1.1630443e-01
   8.3238443e-03
   1.7323730e-02
  -2.1364116e-02
   1.6278148e-02
   3.6259355e-03
  -4.1798900e-02
  -5.6797695e-02
   2.4257521e-02
   3.1605255e-03
   7.1400624e-02
  -1.9636574e-02
  -3.6156335e-02
  -1.3031246e-01
   2.4396988e-02
   3.6118222e-02
  -9.2539962e-02
   8.7250359e-02
   5.0969324e-02
   1.0002021e-01
  -1.3322106e-02
   5.1056618e-02
   3.7628395e-02
  -1.0126550e-01
   2.2066016e-02
   3.9816890e-03
  -2.7209134e-02
  -4.3443428e-02
  -4.0536387e-02
  -4.1714620e-02
   4.6873438e-02
   1.5848201e-02
   6.8699082e-02
   2.5953362e-02
   1.9874681e-01
   2.0922752e-01
   1.7651246e-01
   2.0871506e-01
   1.7331964e-01
   1.7059620e-01
   1.0489186e-01
   8.6778262e-02
   8.7503874e-02
   8.6755577e-02
   7.5960716e-02
   4.7508898e-02
   9.3331684e-02
   6.1676256e-02
   2.6107515e-02
   3.9032151e-02
   3.6077541e-02
   6.4963914e-02
   7.3432071e-02
   8.1948383e-02
   4.2803299e-02
   8.9539348e-02
   6.7234316e-02
   3.0018518e-02
   7.3512891e-02
   5.3634146e-02
   3.7708341e-02
   6.0350467e-02
   3.8038865e-02
   6.5928070e-02
   5.0515244e-02
   3.9501709e-02
   5.3852373e-02
   7.4460404e-02
   2.9551239e-02
   5.1006338e-02
   1.2555623e-02
   5.6671112e-02
   5.9024641e-02
   5.7427986e-02
   1.2849162e-02
   5.3539259e-02
   2.8165433e-02
   1.5090992e-02
   4.5274498e-02
   9.1094402e-02
   3.3201694e-02
   5.9784119e-02
   5.6859266e-02
   7.9755202e-02
   8.4302661e-02
   3.5740704e-02
   2.3017174e-02
   2.2360776e-02
   3.1722928e-02
   3.5795964e-02
  -2.8167252e-02
   1.1954232e-02
   8.7105397e-03
   3.7745883e-02
  -4.1117866e-03
   1.0547527e-02
  -3.4307301e-03
   1.2865756e-02
  -1.6674494e-02
  -3.7957878e-02
  -4.4853151e-03
  -2.7567442e-02
   1.5686672e-02
  -3.7707234e-02
   5.5865287e-02
  -9.6280692e-04
   1.3301766e-03
  -5.0194180e-03
  -1.7440613e-02
   7.0010314e-03
   6.1833865e-03
  -2.9661331e-02
   5.1717648e-02
  -2.5735364e-03
  -1.5113490e-02
  -2.6234005e-02
   1.5165957e-02
  -7.3083277e-02
  -4.7793212e-02
   4.9704772e-02
  -1.8155753e-02
   5.6092926e-02
   3.6202077e-02
   5.1178659e-02
   4.0672633e-02
  -7.9046729e-02
  -4.1601729e-03
  -1.1329378e-02
   1.3826674e-01
   7.0235175e-02
  -3.3697245e-03
   4.2083928e-02
   1.8289188e-02
   1.3470673e-02
  -3.2722305e-03
  -2.3287198e-02
   3.3796068e-02
   1.3895661e-02
  -6.5937967e-03
   6.0245966e-02
   3.9138302e-02
   5.3683197e-02
  -2.1014983e-02
  -4.6996084e-02
   4.7206617e-02
   2.1331891e-02
   1.7028034e-01
   1.8445065e-01
   1.6053028e-01
   2.0340746e-01
   2.1848048e-01
   1.9828252e-01
   2.1740480e-01
   1.3427604e-01
   1.3609152e-01
   1.4432758e-01
   9.2335201e-02
   1.0608447e-01
   9.3258687e-02
  -9.0237439e-04
   7.1499611e-02
   4.9093116e-02
   4.2045355e-02
   3.9181543e-02
   4.5667273e-02
   5.8048956e-02
  -6.1621889e-03
   6.6776971e-02
   2.4161060e-02
   4.7457411e-02
   6.9233355e-02
   3.7232737e-02
   2.6261843e-02
   3.3484528e-02
   1.7617799e-02
   2.7610653e-02
   8.2048052e-02
   4.4588983e-02
   1.0321558e-01
   8.6352757e-02
   1.2282683e-02
   4.7812469e-02
   8.7432298e-02
   4.5066724e-02
   8.8899703e-02
   5.7123720e-02
  -7.4552996e-03
   9.2171888e-02
   4.2845686e-02
  -3.3173751e-03
   4.1255854e-02
   4.2345946e-02
   2.4876538e-02
  -1.2833503e-03
   2.1160418e-02
  -8.4822776e-03
   4.1513967e-02
   5.0940635e-02
   9.5776370e-03
   2.3311260e-02
   3.9008702e-02
   1.5662321e-02
   4.0457003e-02
  -1.4757654e-02
   3.6748147e-02
   5.1079607e-03
   3.0470982e-02
   9.3810759e-03
   5.3060771e-02
   1.2593465e-02
  -3.7820486e-02
  -2.0498272e-02
  -3.3949187e-02
  -7.9137774e-03
   3.2139295e-02
   1.6790315e-02
  -4.9142784e-02
  -5.8744673e-02
  -2.9472603e-02
  -2.0115808e-02
   3.8331018e-02
  -2.9179228e-02
   2.1414659e-03
   2.1075111e-02
   9.1752821e-02
  -2.8387537e-04
   9.5939775e-02
   6.1943735e-02
   2.7020955e-02
   5.8169661e-02
  -3.0832366e-02
  -1.4538944e-02
   1.4916715e-02
   4.1678730e-02
   1.0445998e-01
   1.1042952e-02
  -2.1537337e-02
  -6.5302090e-02
   6.1574972e-02
  -7.8088273e-03
   1.1612892e-01
   4.0213581e-02
   6.9585643e-02
   1.4944428e-02
  -8.9859158e-03
   6.9773677e-02
   2.9094842e-02
  -1.8392343e-03
   2.8038006e-02
   5.7838415e-02
  -2.7138025e-02
  -2.8624823e-02
  -3.7971366e-02
   4.7170586e-03
  -3.2654828e-02
   1.7761394e-02
   2.3695701e-02
  -4.3802553e-02
   3.3653908e-03
   1.2702571e-01
   8.4128676e-02
   8.8073265e-02
   1.2515927e-01
   2.0596955e-01
   1.7303692e-01
   1.6595279e-01
   1.6630761e-01
   1.3708222e-01
   1.5636852e-01
   1.7656068e-01
   7.1662971e-02
   1.3933482e-01
   1.1968552e-01
   3.6188842e-02
   6.3626399e-02
   7.1939151e-02
   2.3540204e-02
   2.5759794e-02
   6.4410416e-02
   5.7326326e-02
   3.0550904e-02
   5.5296094e-02
   5.7939873e-02
   6.5362064e-02
   8.8650626e-02
   4.3209319e-02
   5.1216305e-02
  -9.0613162e-03
   4.9053904e-02
   4.2345842e-02
   3.8349937e-02
   3.9887749e-02
   1.0481153e-01
   6.5271634e-02
   6.2620482e-02
   1.1572979e-02
   6.5124680e-02
   6.9805442e-02
   4.9026607e-02
   5.3377982e-02
   9.2178037e-02
   1.4466964e-02
   6.4875669e-02
   4.0646118e-02
  -2.9287154e-02
   1.1426208e-02
  -1.8576919e-02
  -5.5787606e-03
   4.8665760e-02
   3.2969201e-02
   4.5375675e-02
   6.8314632e-02
   6.7147802e-02
   1.8048263e-02
   5.9679065e-02
   3.8764902e-02
  -1.0939795e-03
  -6.3985391e-03
   5.7284307e-03
  -1.3710226e-02
  -1.1889822e-02
  -2.2777481e-02
   5.2625101e-02
   4.6614865e-02
   3.6866386e-02
   5.5764061e-03
   3.3622447e-02
   1.2275027e-02
  -3.4679869e-02
   1.3751730e-02
  -5.1249862e-02
   3.0472850e-03
  -7.8817788e-02
  -8.0773088e-03
  -7.4858425e-02
  -2.2719174e-02
  -4.7891558e-03
   3.0555210e-02
   1.4370983e-02
   2.1565080e-02
  -3.6094792e-02
  -1.4019970e-02
   4.4262361e-02
   3.7855050e-02
   9.1593894e-02
   8.2887140e-02
   7.5816181e-02
   1.9328625e-02
   3.8541965e-02
  -9.9755097e-03
   1.5761609e-02
   8.7331748e-03
  -1.4072833e-03
   5.2041478e-02
  -6.2198408e-02
  -4.2758002e-03
  -4.6183001e-02
  -5.3529359e-02
  -2.0443914e-02
  -1.4854624e-02
   4.1918544e-02
   2.4675870e-02
  -5.3265269e-02
  -1.7005738e-02
   4.4199314e-02
   3.7940137e-02
  -1.3238100e-02
  -1.1644858e-02
   2.8651376e-02
   4.5100323e-02
   1.6385666e-02
   8.3376244e-02
   1.1748406e-01
   7.6759797e-02
   1.0338922e-01
   1.1170907e-01
   1.2305871e-01
   1.5427453e-01
   1.5791838e-01
   1.7132073e-01
   1.5972193e-01
   1.5712079e-01
   1.9155968e-01
   1.6095618e-01
   1.3435635e-01
   1.0244991e-01
   1.1437101e-01
   9.6497741e-02
   6.8350627e-02
   3.2801814e-02
   9.8280778e-02
   5.1242361e-02
   4.6346148e-02
   5.8029322e-02
   5.1679273e-02
   3.9929832e-02
   9.7449552e-03
  -4.9253859e-03
   3.7639925e-02
   6.0796810e-03
   8.2568205e-02
   7.9787127e-02
   3.2664977e-02
   1.4256665e-02
   4.4362423e-02
   4.8190628e-02
   6.3167057e-02
   4.2588058e-02
   5.7453001e-02
   5.7439588e-02
   4.9598568e-02
   5.2281200e-02
   6.5391071e-02
   4.8905404e-02
   9.3273194e-03
   4.4005612e-02
   2.9297583e-02
   2.0002010e-02
   3.3169229e-02
   1.0262820e-02
   1.0341680e-03
   2.2909198e-03
   2.6531618e-02
   5.3609864e-02
   6.8047898e-02
   1.8467030e-02
   1.8279997e-02
  -1.6848545e-02
  -4.9528872e-03
   1.2572513e-02
  -2.1963691e-02
  -6.2540716e-03
  -1.1625779e-02
  -1.1383122e-02
  -8.3437896e-03
  -3.5211679e-02
   1.5393003e-02
  -1.4934748e-02
  -7.9951087e-03
   3.7062375e-02
   1.9303877e-02
  -1.3240917e-02
  -2.1996996e-03
  -8.5943729e-02
   1.6739007e-02
  -5.0447704e-02
  -5.6178257e-02
  -1.0069261e-02
  -1.1096680e-02
   1.0078707e-02
   2.9799144e-03
  -3.2042358e-02
   3.8395011e-02
   9.2800727e-02
   4.9807156e-02
  -7.0622592e-03
   3.1777693e-02
   7.8972907e-02
  -3.5274980e-02
  -8.4314517e-02
  -4.0521979e-02
   3.3206100e-02
  -3.7890315e-02
   7.1305219e-02
   1.9692007e-02
   1.7947136e-02
   1.0611101e-01
  -1.4602404e-02
  -7.2902600e-02
   6.6596847e-03
   1.7050396e-02
   5.1986367e-02
  -1.2822254e-02
  -2.2535649e-02
   6.9409809e-02
  -1.3660976e-02
  -5.5701661e-02
   1.8470974e-02
   8.9036311e-02
   1.0200732e-02
   2.1618772e-03
  -5.1314101e-02
   1.8913544e-03
   5.9041676e-02
  -2.4791710e-02
   9.0876903e-02
   7.9005588e-02
   5.4496389e-02
   7.7144882e-02
   8.6751022e-02
   1.3024399e-01
   1.5497875e-01
   1.8019404e-01
   1.6091699e-01
   1.7908478e-01
   1.8363333e-01
   2.0257972e-01
   1.5813118e-01
   1.5368695e-01
   1.5071249e-01
   9.8458580e-02
   1.4054976e-01
   1.1756700e-01
   9.0742068e-02
   6.0058437e-02
   5.0785535e-02
   6.6573172e-02
   4.7747091e-02
   5.5900028e-02
   3.9600317e-02
   1.9824367e-02
   3.3227349e-02
   5.6316690e-02
   4.1676064e-02
   4.1463459e-02
   5.0771989e-02
   5.5555033e-02
   9.6305636e-03
   2.4454704e-02
   4.4620931e-02
   4.5061587e-02
   6.3461957e-02
   4.1900576e-02
   2.6546927e-02
   9.2684246e-02
   6.1326439e-02
   2.5652704e-02
   3.3472134e-02
   3.3653877e-02
   2.3712580e-02
   4.7924957e-02
   5.5780225e-03
   4.5376341e-02
   5.8963076e-02
   2.7965643e-02
   2.4732605e-02
   3.3126854e-02
   1.5851361e-02
  -6.8154931e-02
   3.5040516e-02
  -1.3361248e-02
  -7.7506812e-03
  -4.4386822e-02
  -3.6203213e-02
   3.9476835e-03
   3.8258032e-02
   2.7976569e-02
  -7.4212156e-03
   1.6278788e-02
  -3.8140138e-02
  -4.9541797e-03
   1.2430430e-02
  -1.9950340e-02
  -2.6426927e-03
  -5.6053759e-03
  -3.9464812e-02
   4.1105895e-02
   3.0649241e-02
  -4.4268662e-02
   3.9978848e-02
  -4.4060050e-03
   4.7474756e-02
   5.0745026e-03
  -4.1581783e-02
   1.1441064e-02
  -1.0876345e-02
   4.3135230e-02
   8.5728043e-02
   3.3675328e-02
  -1.8893293e-02
   7.6405344e-02
   9.1840345e-02
   1.8771168e-02
   9.1569810e-03
   5.4915848e-02
   5.9431648e-02
  -1.0780979e-02
  -1.0357366e-02
  -2.0625193e-03
  -2.0477120e-03
  -1.3659961e-01
  -2.7087693e-02
  -2.5448394e-02
  -4.1357458e-02
  -2.4711083e-02
  -1.0894090e-01
  -3.2918048e-02
  -7.1041773e-02
  -4.1798551e-02
  -5.5116058e-02
   7.4877774e-02
  -1.9295093e-02
   7.4222211e-02
  -4.4933197e-03
  -8.3015668e-02
   2.0630428e-02
  -4.0848372e-02
  -5.1472462e-02
   5.3576286e-02
   5.6691509e-02
   7.3957283e-02
   8.4884913e-02
   1.0343723e-01
   5.6829747e-02
   1.6711060e-01
   1.4370634e-01
   1.3292978e-01
   1.3916658e-01
   1.8109693e-01
   1.6809139e-01
   1.3860542e-01
   1.8192112e-01
   1.7674484e-01
   1.2106164e-01
   1.2061493e-01
   1.2261248e-01
   8.2708595e-02
   5.9500318e-02
   3.3983934e-02
   9.8012128e-02
  -1.6406056e-03
   2.4070996e-02
   4.3800744e-02
   4.7442073e-02
   2.3425215e-02
   8.0658126e-02
   6.4143583e-02
   2.8054693e-02
   1.0630571e-02
   7.3131744e-02
   3.1865278e-02
   3.4925676e-02
  -5.8868639e-04
   2.5118503e-02
   7.1579534e-02
   2.4985689e-02
   4.1404167e-02
   7.5315657e-02
   5.9838223e-02
   2.0031888e-02
   1.3606642e-02
  -2.0885835e-03
  -2.3880818e-03
   6.0621868e-02
   2.0297946e-02
   2.9627701e-02
   1.1477169e-02
   2.4525015e-02
  -7.2870210e-03
  -2.0328475e-02
   2.1178706e-02
   5.3265454e-02
   2.4171354e-02
   2.3464728e-02
   2.7104421e-04
   2.2701180e-02
  -7.4873777e-03
   1.4185460e-02
   3.7987635e-03
  -5.4670325e-03
  -1.1305516e-02
  -9.1662564e-03
  -1.9895368e-02
   4.0222082e-02
  -2.7548468e-02
  -9.9790242e-03
  -3.7590263e-02
  -1.3950059e-02
  -1.5998991e-03
  -1.7513890e-03
  -1.8693552e-02
  -3.7361888e-03
  -7.3164457e-03
   3.2769991e-04
  -4.3784731e-02
   5.6101803e-02
   2.9581390e-02
   5.7999048e-02
  -2.3983936e-02
   1.1770786e-01
   4.1887517e-02
   3.9712583e-03
   3.1856458e-02
   3.0758009e-02
  -1.3482565e-02
   2.0222797e-02
   2.4952511e-02
  -5.0328026e-02
   3.2165992e-02
  -2.2820653e-02
  -6.3545322e-03
  -2.7528318e-02
   1.0611546e-01
   3.2557457e-02
  -4.5656773e-02
  -5.3513297e-02
   4.8570830e-02
  -5.0171269e-02
  -7.3903118e-02
   4.3952626e-02
  -9.5671255e-02
   3.9032766e-02
   1.1819187e-02
  -1.0079764e-02
  -4.1145639e-03
   5.2107096e-02
   5.4378783e-03
   3.4363784e-02
   9.0955131e-03
  -1.4819254e-02
   7.1551373e-03
   1.8093525e-02
   6.7488565e-02
   3.3566465e-02
   5.5031612e-02
   5.0030527e-02
   7.6718392e-02
   6.2451498e-02
   1.3549326e-01
   1.8007815e-01
   1.6700238e-01
   1.6224925e-01
   1.9720542e-01
   1.9005951e-01
   2.1289307e-01
   2.1261539e-01
   1.9194584e-01
   1.5543384e-01
   1.1457476e-01
   5.9354395e-02
   4.9855668e-02
   8.1245443e-02
   2.8305642e-02
   5.6017097e-02
   3.7560495e-02
   2.6141407e-02
   3.9576630e-02
   2.0906570e-02
   2.5509299e-02
   9.9875614e-03
   1.7070828e-02
   3.2458121e-03
   8.4801025e-02
   2.6835516e-02
   6.5487491e-02
   4.0090095e-02
   2.2608299e-02
   5.8928707e-02
   9.1067522e-02
   3.6195968e-02
   5.4795788e-02
   6.5135245e-02
   2.3552994e-02
  -1.0817198e-02
   1.7688510e-02
   5.5927864e-02
   4.7994155e-02
   4.3955624e-02
   5.3428304e-03
  -2.8791615e-02
   9.4456967e-03
   1.4843548e-02
   6.4780202e-03
   1.3729955e-02
   4.9386824e-03
   5.0737757e-02
  -1.8632702e-02
  -2.7655304e-02
  -2.6818345e-02
  -1.5760900e-03
  -7.4901544e-03
   2.1038210e-02
   2.8034551e-02
  -1.5751116e-02
   2.6610271e-02
  -1.0471818e-02
   1.2273602e-02
  -6.1968448e-02
  -3.9591582e-02
   1.6443204e-02
  -4.7475403e-02
   3.6512331e-02
  -2.2621229e-02
   3.3956022e-03
   3.9879312e-02
  -9.3363087e-03
   1.8769254e-02
   3.5073472e-02
   6.2560209e-02
   1.1778957e-01
  -9.7732071e-03
   3.9655741e-02
   1.8365841e-02
  -4.3926052e-02
   4.1169242e-02
   6.7750771e-02
   4.0237730e-02
   5.5727957e-02
   3.8524870e-02
   4.7782772e-02
   2.8381507e-03
  -1.4394551e-02
   2.2491760e-02
   4.4394448e-02
   7.1448412e-02
   3.9255371e-02
   5.2802824e-02
   7.6082163e-03
   6.5433094e-02
  -1.5196798e-02
   3.2548594e-02
  -4.5883396e-02
   2.6966107e-02
   8.2948578e-02
  -1.6142449e-02
   3.9194481e-03
   1.8823307e-02
  -5.1318704e-02
  -4.5782882e-02
   1.9150833e-02
  -1.9479578e-02
  -2.2410254e-02
  -5.0154450e-02
  -6.9913699e-02
   5.2945162e-03
  -6.5607595e-02
  -2.3865656e-02
   5.1702545e-02
   5.3160879e-02
   6.0541694e-02
   5.1573734e-02
   5.7657148e-02
   1.1137653e-01
   1.3676265e-01
   1.9468177e-01
   2.4286367e-01
   2.1826458e-01
   2.3694095e-01
   2.4403839e-01
   2.2991176e-01
   1.8151056e-01
   1.5404251e-01
   1.4475516e-01
   1.0567658e-01
   6.8636650e-02
   7.1577788e-03
   6.7721218e-02
   4.7845146e-02
   6.7052931e-02
   7.0192366e-02
   6.3244120e-02
   1.1190530e-02
   3.1724874e-02
   1.3659201e-02
   1.0315109e-02
   3.1586160e-02
   3.8166715e-02
   3.1086421e-02
   2.9802754e-02
   2.1761963e-02
  -9.8611226e-03
   5.2932427e-02
  -5.1121948e-03
   2.1681937e-02
   3.6786758e-02
   4.4855976e-02
  -4.2968914e-02
   2.5809795e-03
   8.2552096e-03
   6.6118362e-03
  -3.3418715e-03
   2.2271139e-02
  -2.8110565e-02
   2.4343953e-03
   5.6282255e-03
  -4.4182082e-02
   2.3921795e-03
  -5.4082507e-02
  -2.9984460e-02
  -6.4987631e-03
   3.6482553e-03
  -2.0475375e-03
   1.8683480e-02
  -3.9759111e-02
  -1.7406571e-02
  -1.9081656e-03
  -4.0213366e-02
  -3.7400388e-02
   1.4047279e-02
  -4.0267378e-02
  -3.4218512e-02
  -2.4971917e-02
   7.5252368e-03
   1.0569490e-03
  -3.9913264e-03
   3.4169769e-02
  -7.8214664e-03
   2.5795867e-02
   2.1827444e-03
  -2.3483863e-02
   3.3767670e-02
  -3.1214001e-03
   1.8426196e-02
   1.3747414e-03
   3.6663883e-02
   3.3502039e-04
  -6.3006780e-02
   7.1025262e-02
   2.1594401e-02
   2.9636092e-02
   5.6474565e-02
  -4.7124309e-03
  -5.0337366e-03
   5.6125510e-02
  -1.7807550e-02
   9.7573916e-02
  -1.3102477e-02
   6.7953397e-03
   1.0708274e-01
   1.8041609e-03
   5.0438859e-03
  -6.2346562e-02
  -1.0056170e-02
   4.1052802e-02
   4.6563871e-03
   6.2181615e-02
   3.5160665e-02
  -3.2624232e-02
   9.5060547e-03
  -1.9326419e-02
   1.8170524e-02
   2.4966128e-02
  -1.0268518e-02
   6.0023374e-02
  -1.0360231e-02
  -2.4759745e-02
   5.6028886e-03
  -3.1893108e-02
  -5.1501163e-02
   2.3709918e-02
   9.7167241e-03
   3.4021954e-02
  -1.0630256e-03
   9.2854024e-02
   9.3364444e-02
   1.2669653e-01
   1.7793490e-01
   1.9492495e-01
   2.3988089e-01
   2.0221031e-01
   2.2560363e-01
   1.1805158e-01
   1.7731756e-01
   1.2038553e-01
   1.1413037e-01
   1.1167208e-01
   1.1383768e-01
   4.1733773e-02
   8.8502714e-02
   6.6583108e-02
   4.1961625e-02
   4.5137488e-02
   8.8688562e-02
  -1.1957383e-02
   6.4519267e-02
   1.5074969e-02
   1.2588599e-02
   5.2328801e-02
   4.5305519e-03
   6.4487868e-02
   4.8875821e-02
   6.6511627e-02
   6.6823575e-02
   4.2789887e-02
   4.6007467e-02
   1.7635820e-02
   4.3434518e-02
   5.2809660e-02
   2.6286340e-02
   6.2273403e-02
   1.3734602e-03
   4.2542741e-02
  -1.9716900e-02
   3.6230647e-02
   3.0487517e-02
   3.8164332e-02
   1.6096775e-02
  -1.5810286e-02
   2.8457937e-02
  -1.2459157e-02
  -3.1909248e-02
   1.7013607e-02
   3.4259486e-02
  -2.4501894e-02
  -1.1574546e-02
  -3.1304429e-02
  -1.5955671e-02
   9.1802198e-04
  -7.9445990e-02
  -1.3846971e-02
  -3.2719213e-02
  -1.8616450e-02
  -1.3908426e-02
  -2.1119186e-02
   3.9877011e-02
   1.1290760e-02
   1.9402779e-02
   3.0657320e-02
  -2.6387915e-02
   2.5530117e-02
  -2.3051364e-02
   4.0975358e-02
  -1.4695601e-02
   7.0612827e-02
   6.4767942e-02
   4.8495306e-02
   1.6158991e-02
   5.8621002e-02
   3.3295127e-03
   6.8716715e-02
   3.4182585e-02
   3.6969407e-02
  -2.5459859e-02
   7.4711539e-02
   4.1190265e-02
  -1.3374086e-04
   2.5411911e-02
  -7.2921789e-02
   2.5079332e-02
   6.8715151e-02
   2.5415720e-02
   1.4342419e-01
  -2.6774438e-02
  -4.2281525e-02
   5.9212950e-02
   7.7260974e-02
   3.5920273e-02
   4.7982444e-02
   2.1027429e-03
   1.4654643e-02
  -8.6376976e-02
   1.2461493e-02
   2.2510018e-02
   2.3732526e-02
  -3.6179763e-03
  -1.1704370e-02
  -3.4608372e-02
  -5.8561760e-02
   5.2945305e-03
   1.5773494e-02
  -4.5935196e-02
  -4.6282875e-02
  -3.1394636e-02
  -5.1139928e-02
   3.9167466e-02
   7.2513916e-02
   9.2944352e-02
   7.8157597e-02
   9.0664471e-02
   1.3987129e-01
   1.7739302e-01
   2.0967764e-01
   1.9395635e-01
   1.6550910e-01
   1.5381515e-01
   1.5361073e-01
   1.1520267e-01
   1.4741272e-01
   8.5207104e-02
   1.0580655e-01
   8.8704436e-02
   6.0093251e-02
   7.9648984e-02
   6.7606806e-02
   9.4600681e-02
   4.9386686e-02
   1.2495889e-02
   1.0679007e-02
  -1.0498105e-02
   4.1479407e-02
   6.2036223e-02
   6.5739365e-02
   6.6498051e-02
  -5.2723101e-03
   2.5002124e-02
   2.5287881e-02
   3.0051136e-02
   3.3576970e-02
   4.4040521e-02
   2.5739490e-03
   1.4765026e-02
   4.2968806e-02
   1.1151452e-02
   1.9545191e-02
   7.3332309e-03
   1.9603490e-02
  -4.0837653e-02
   2.1984244e-02
   2.2541661e-02
  -5.5874850e-02
  -4.1415703e-02
   4.8695173e-02
   2.5438849e-02
  -5.4604454e-03
   3.8114466e-02
   1.1638428e-03
   3.3575008e-02
   3.1445525e-03
  -3.1119779e-02
  -3.8311807e-02
  -2.8883888e-02
  -2.8698155e-02
   3.3034749e-02
  -2.0307938e-03
  -4.2197823e-02
   1.8114224e-08
  -1.1825229e-02
  -5.1939692e-03
  -1.6748920e-02
   2.6395462e-02
   1.5178531e-02
  -1.1577912e-02
   3.6195094e-02
   3.5110385e-02
  -1.3389536e-03
  -4.4307250e-02
   4.1585594e-02
  -5.9293439e-04
   5.8780607e-02
   4.1643105e-02
   5.6257970e-03
   4.4083175e-02
   6.9862964e-02
   5.8519696e-02
   5.7065903e-03
   6.2871353e-02
   6.4302352e-02
  -3.9613772e-02
   1.1179324e-01
   1.6440748e-01
   1.0028471e-01
   3.3808755e-02
   4.4130387e-02
  -9.6329728e-04
  -7.8986972e-03
  -2.8278797e-02
  -8.7272560e-02
   5.6285245e-02
   2.8424738e-02
  -5.5948833e-03
  -2.9809946e-02
  -3.4042652e-02
   3.3479680e-02
   2.2652824e-02
   1.2820793e-02
   2.3857137e-02
  -1.2409007e-02
   5.6026482e-02
  -3.7082525e-03
  -8.2655197e-03
   5.7077261e-03
  -2.6400562e-02
  -1.2682578e-02
  -6.3695552e-02
   3.2241929e-02
   3.7330274e-02
   2.3859500e-02
   2.2196961e-02
   1.8718209e-02
   4.7759516e-02
   6.8444379e-02
   5.5750206e-02
   6.9887306e-02
   1.1510709e-01
   1.0889918e-01
   1.5165956e-01
   1.5278683e-01
   1.7523881e-01
   1.8114671e-01
   1.9463895e-01
   1.6301847e-01
   1.7752780e-01
   1.6792358e-01
   1.2509002e-01
   4.7942224e-02
   1.0233677e-01
   6.4700737e-02
   4.7901956e-02
   2.5325696e-02
  -2.5567207e-04
   5.9188664e-02
   4.5178318e-03
   3.2944775e-02
   9.7022397e-02
   3.6481451e-02
  -1.3184863e-02
   2.8945052e-02
   4.7060491e-02
   3.9163527e-02
   1.6794654e-02
   1.3667972e-02
   1.3408891e-02
   2.9808100e-02
  -2.0831666e-02
  -1.6476282e-02
  -1.2766004e-02
  -1.9496858e-03
   2.7620868e-02
   5.4099868e-02
   2.3667444e-02
  -1.4023722e-02
  -2.0055054e-02
  -6.5638952e-03
   4.7578088e-02
   1.5257840e-02
  -9.5981063e-03
   1.1696879e-02
   4.2268832e-03
   6.0510831e-03
   2.0202792e-02
   2.3262274e-02
   2.2581299e-02
   1.1452264e-02
  -3.9013584e-02
  -2.2952508e-03
  -2.1952544e-02
  -3.8752104e-02
  -6.6708878e-03
   1.9497080e-02
  -2.2659791e-02
  -5.7678999e-03
  -1.1897747e-02
  -2.4766755e-02
  -2.6206584e-03
  -1.9274365e-02
   1.3935015e-02
   1.1265221e-02
   1.1345577e-02
  -4.4632388e-03
   8.1090898e-02
   7.6879192e-02
   5.8368776e-02
  -2.8158488e-02
   5.0864306e-02
   1.4286436e-03
   3.4512617e-02
   6.3057687e-02
   6.3501889e-02
   1.7275568e-02
   8.8985259e-02
  -1.0556452e-02
   6.7006926e-02
  -9.2923803e-02
   4.6306378e-02
   8.3796993e-02
  -4.4654197e-02
   1.0240622e-02
  -2.0875862e-02
   6.4518069e-02
   4.3150132e-02
   8.8711978e-03
  -3.0351149e-02
   4.1039369e-02
  -8.5972937e-02
   6.2420709e-02
   4.7518771e-02
   8.8351768e-03
  -1.0011348e-02
   1.7565237e-02
  -1.4050948e-02
   1.0370442e-02
   3.2973282e-03
  -1.2399313e-02
   1.3956106e-02
  -2.6306448e-03
  -1.5276426e-02
  -1.6792899e-02
  -1.1471625e-02
   6.3408378e-03
  -2.4762764e-02
  -2.5310512e-02
   1.4518061e-02
  -1.9997940e-02
   2.4532322e-02
   1.6996176e-02
   6.2268551e-02
   5.9130596e-02
   3.8444843e-02
   7.4713951e-02
   1.3576375e-01
   1.2863859e-01
   1.6103238e-01
   1.9097772e-01
   1.8715177e-01
   2.4402890e-01
   1.9714568e-01
   1.7037641e-01
   1.4109566e-01
   9.7696330e-02
   6.3137643e-02
   3.2034702e-02
   5.6763117e-02
   3.3158654e-02
   4.5341504e-03
   1.4961459e-02
   3.2740398e-02
   5.7233616e-02
   4.4477565e-02
   5.2606059e-02
   1.9670192e-02
   3.4922204e-02
   5.4210259e-02
   3.3330915e-02
   3.3877018e-02
   4.1861125e-02
   5.4175707e-02
   6.2981440e-03
  -2.7074340e-02
   5.1522371e-02
  -5.5682712e-02
   4.3114840e-03
   2.2132248e-02
   1.7803550e-02
   6.6538688e-03
   2.4741470e-02
   3.9599970e-02
   5.7166021e-03
   3.2055940e-02
   2.9576583e-02
   2.9863791e-02
  -4.2767920e-02
   1.5359759e-02
   1.1519497e-02
  -1.4786899e-02
   1.4473760e-02
  -3.2778476e-02
   1.0993396e-03
  -9.1586493e-03
  -2.8224145e-02
  -1.1740675e-02
  -2.8836643e-02
  -3.6342544e-02
  -5.0433060e-02
  -1.4780887e-02
   4.3788819e-02
   1.8811351e-03
   2.6179787e-02
   1.3608267e-02
   1.2098607e-02
  -6.9409158e-03
   2.9054188e-03
   2.5115056e-02
   3.6990829e-03
  -8.0457620e-03
   2.5451378e-02
   2.6165694e-02
  -4.8965558e-03
  -8.8246465e-02
  -1.9066115e-02
  -1.0159937e-02
   5.7837919e-02
   1.5328863e-02
   8.0683054e-02
   7.6511745e-02
   7.4700147e-02
   9.7557514e-04
   7.3509735e-02
   6.0969178e-02
   5.6183395e-02
  -4.7860077e-02
  -2.3904443e-02
  -7.8347254e-02
   1.8028970e-02
   5.9885524e-02
  -2.3186217e-02
   2.9846991e-02
   3.4213491e-02
   8.6593335e-03
   3.1169256e-02
   1.0993942e-02
  -1.2390965e-02
  -3.3602124e-03
  -2.0274002e-02
  -4.4503528e-02
  -3.7575187e-03
  -3.0018099e-02
   1.5775958e-02
  -6.9980491e-04
  -1.7092137e-02
  -4.4708141e-02
  -1.8200734e-02
  -3.8394400e-02
  -2.4576429e-02
   8.3742049e-03
   1.8446094e-02
   1.5928741e-02
   5.1200566e-02
   6.8649821e-03
   7.0925692e-02
   8.9584634e-02
   1.2754020e-01
   1.8677856e-01
   2.4465221e-01
   2.0130801e-01
   2.0954141e-01
   2.0017060e-01
   1.7484133e-01
   1.5500825e-01
   1.0677717e-01
   5.9999928e-02
  -7.5198634e-03
   4.7056724e-02
   2.6384540e-02
   1.4769969e-02
   2.3535233e-02
   4.6082774e-02
   2.2465969e-02
   1.2419466e-02
   2.8967916e-02
   4.1333983e-02
   3.6633564e-02
   1.1194461e-02
   2.8058063e-02
   3.0111507e-02
  -7.7988705e-03
   1.3555467e-02
   4.6155615e-02
  -3.9156342e-02
   4.0162465e-02
  -1.0524803e-02
   3.7064282e-03
  -7.8136431e-03
  -1.5625311e-02
   2.6064942e-02
   2.2418585e-02
  -2.4420979e-02
   1.1552079e-02
  -3.5087391e-02
  -2.3588771e-03
   3.5453138e-03
   3.9441876e-03
   2.2000353e-02
   1.7520651e-02
  -9.9773032e-04
  -3.2214004e-02
  -2.0752248e-02
  -1.6687938e-02
  -1.3778080e-02
  -9.3610219e-03
  -1.5013284e-03
  -2.8521320e-02
  -8.1839948e-03
  -1.0816786e-02
   3.4496055e-03
  -1.1797608e-02
   1.4604460e-02
  -5.3831661e-04
   3.6552647e-02
   1.0698848e-02
   1.7708044e-02
   1.1306951e-02
  -1.6473215e-02
  -1.9503573e-02
   5.9590959e-02
   6.3734019e-02
   2.6778349e-02
   5.1881924e-02
   1.6155753e-02
   1.8662447e-02
   3.5829785e-02
   3.9893257e-03
   4.4763640e-02
   2.8490684e-02
   4.1832311e-02
  -6.1501646e-02
   3.6296810e-02
   3.7567935e-02
   5.5717023e-02
   4.9210647e-02
   1.0018650e-02
   3.4416448e-02
   4.4551734e-02
   2.0398856e-02
   2.0467589e-02
   3.3310330e-02
  -2.2373255e-03
   7.2969195e-02
  -3.5669580e-02
   7.6882385e-03
  -2.1596910e-02
  -1.2215950e-03
  -4.4047113e-02
   4.5054024e-03
  -1.0748735e-02
  -1.8240099e-02
   3.8347136e-02
  -3.9401376e-02
   2.4035102e-03
  -1.2570402e-02
   4.2520239e-03
   2.0530088e-02
  -3.5404271e-02
  -1.8611698e-02
  -3.3354973e-03
  -6.9115302e-02
   5.3403570e-02
   4.0223658e-02
   8.8129647e-02
   9.3478776e-02
   1.1892660e-01
   1.7172749e-01
   2.3387882e-01
   2.2170352e-01
   1.9413746e-01
   1.8006233e-01
   1.7319868e-01
   1.6769497e-01
   1.5580044e-01
   4.2871164e-02
   4.0831667e-02
   6.6295411e-03
   6.6666981e-02
   3.0495756e-02
  -3.5850069e-03
   6.2226539e-02
   4.4048821e-02
  -3.8505301e-03
   2.6242138e-02
   2.6626770e-02
   4.4068832e-02
   3.1422603e-02
   2.5216793e-03
   1.2665158e-03
   5.5724525e-02
   4.2407723e-02
   1.2424157e-02
   1.6494817e-02
   6.4010128e-03
  -7.3817759e-03
   2.1842841e-02
  -1.1447819e-02
  -1.0347029e-02
   2.9577416e-02
   4.2590693e-02
  -1.0313927e-02
   1.8853974e-02
  -2.7264632e-02
   2.0429368e-02
   3.9414414e-03
   7.1314394e-03
  -1.5475419e-02
   1.2812229e-02
  -3.4737205e-02
  -1.7665481e-02
  -4.4756407e-02
   1.7779950e-02
  -4.0235417e-04
  -5.3939629e-02
  -3.0986271e-02
   3.4053053e-03
  -2.6542982e-02
   2.8309897e-02
  -3.4800596e-02
  -2.9688081e-03
   2.3426420e-02
  -1.5048778e-03
  -1.6733306e-02
   1.5600067e-02
  -6.0262800e-03
   2.7880138e-02
   7.1611104e-02
   4.5990232e-02
   4.7818203e-02
  -9.2907446e-04
   3.8227157e-02
   7.8484826e-03
  -5.6334533e-03
   3.8481603e-02
   2.3573324e-02
   4.6486578e-02
   6.7835099e-02
   7.0824671e-02
   1.2673943e-02
   2.9448909e-02
  -2.5674192e-02
   6.4940776e-02
  -2.1568111e-02
  -1.1873747e-02
   2.8788107e-02
   1.5182535e-02
   3.4804913e-02
   2.3049078e-02
   3.9262957e-02
   8.8477837e-03
   3.3805261e-02
   8.9820735e-03
   2.0503521e-02
  -3.6927652e-02
   2.4980013e-02
  -1.4043203e-03
   2.0517854e-02
  -2.2052998e-02
  -5.2903474e-03
  -1.9845968e-02
  -2.3325046e-02
  -1.4611980e-02
   1.0804450e-02
  -3.0622750e-02
   4.9538936e-02
  -2.9176893e-02
   3.0393029e-02
   5.1073888e-03
   4.3297548e-03
   6.0553265e-02
   9.4013317e-02
   9.9702167e-02
   1.2740027e-01
   1.6879299e-01
   1.8962571e-01
   1.7441635e-01
   1.5731165e-01
   1.7718279e-01
   1.5446681e-01
   1.6113836e-01
   1.1257521e-01
   4.2733370e-02
   5.7833288e-02
   3.9361419e-02
  -5.1251823e-03
   1.6918238e-03
   4.8951491e-02
   4.0995636e-02
   5.1103165e-03
   1.7364027e-02
   3.3252164e-02
   4.4553848e-02
   4.4717780e-02
   3.0386269e-02
   2.7268477e-02
   2.7511969e-02
   3.2221906e-02
   2.4237751e-02
  -3.8265406e-03
   1.4142193e-02
  -5.0473800e-02
  -7.6124318e-03
   4.7385835e-02
   8.8925759e-03
   2.1605727e-02
  -1.5510317e-02
   8.3563329e-03
  -4.1364091e-02
  -2.8092509e-02
   5.1695366e-02
  -3.6012528e-03
   6.4921066e-03
  -2.4697398e-03
  -4.1198442e-02
   1.3167817e-03
   2.1328208e-03
  -1.2765705e-02
  -7.1973731e-02
  -1.6499928e-02
  -2.7030898e-02
  -7.7861529e-03
  -7.7152339e-03
  -4.2772031e-02
  -3.7215242e-03
   1.0425291e-03
  -1.3680220e-02
   1.4437498e-02
   4.0677904e-02
   2.9979042e-02
   1.1846892e-03
  -5.5085922e-03
   3.1431316e-03
   1.4484823e-02
   4.9033826e-04
   2.8814095e-02
  -8.3118370e-04
  -8.5782361e-03
   2.9557826e-03
   9.4596064e-03
  -9.5397724e-03
   4.0181898e-02
   5.5691605e-02
   1.4489347e-01
   8.9471927e-03
   5.3740740e-02
  -3.9351781e-02
   4.9187441e-02
   5.3328819e-02
   2.2221991e-02
   1.0222105e-01
   3.4683043e-02
   2.9853616e-02
   6.0634132e-03
   1.9109652e-02
   4.6689867e-02
   1.4411964e-02
   1.1422330e-02
  -2.9729348e-03
  -9.5167790e-03
  -1.8176420e-03
   1.2979456e-02
  -5.8905557e-02
  -2.9910179e-02
  -3.9647729e-02
   4.9467168e-02
  -2.0908042e-02
   7.8302026e-03
  -4.8077840e-02
   7.7868879e-03
  -2.0319296e-02
  -1.1086933e-02
   3.0659674e-02
  -2.7436695e-02
  -1.2694243e-04
   4.5659994e-02
   4.5420053e-02
   8.5260657e-02
   8.6007834e-02
   1.3459164e-01
   1.2225774e-01
   1.1812518e-01
   1.4617666e-01
   1.4725723e-01
   1.6337436e-01
   1.4175694e-01
   1.3094732e-01
   1.4463419e-01
   5.1291785e-02
   6.2964390e-02
   6.9213498e-02
   4.6312277e-02
   6.7858296e-02
   4.3875543e-02
   2.5693985e-02
  -1.3893594e-02
   5.3052954e-02
   2.3883860e-02
   2.7057937e-02
  -1.0394750e-02
   2.7584579e-02
   3.9207489e-02
   4.6082033e-02
  -9.2328524e-03
   4.3095445e-02
   2.9029052e-02
  -9.6194144e-03
  -1.0045470e-02
  -1.3383106e-02
   1.9180743e-02
   1.2769135e-02
  -1.2117781e-03
  -8.6777871e-03
   3.8728923e-02
  -1.1791233e-04
  -2.5903137e-03
  -4.3418054e-03
   2.2708148e-02
   3.9549547e-02
  -4.1375215e-02
  -2.5979241e-02
  -4.2081312e-02
   1.6762345e-02
  -1.9844570e-02
  -4.0643510e-02
   4.0701560e-03
   5.6946244e-03
  -6.4379388e-02
  -2.0701455e-02
  -3.1753561e-02
  -3.0726852e-02
  -1.0243829e-02
  -3.3727220e-02
  -1.9283630e-02
  -7.4499733e-03
   6.1860054e-03
   9.0244050e-03
   2.3641409e-02
  -1.8024721e-02
  -1.2543954e-01
  -1.8776705e-02
  -6.0407710e-02
  -1.2061388e-02
   3.1978635e-02
   4.2410013e-02
   1.5261093e-02
  -2.5200363e-03
   7.1096879e-02
   9.7868736e-02
   5.1841146e-02
   1.0998276e-01
   4.3675152e-02
   8.0554054e-02
   2.2627842e-02
   1.5424780e-02
   6.5645132e-03
   1.1596870e-02
   2.4601260e-02
  -8.2080748e-03
   4.0980039e-02
  -7.5240984e-03
   2.6211451e-02
  -2.7175603e-02
  -2.5655699e-02
  -1.9949177e-02
  -3.6405166e-02
   7.6985637e-03
  -2.7966548e-02
   1.9538836e-03
  -4.5268847e-02
  -1.6189791e-02
   2.1070895e-02
  -2.2366636e-02
  -1.3425014e-02
   1.3037007e-02
   9.2803001e-03
  -1.8049385e-03
   1.1901058e-01
   8.1612149e-02
   7.3119857e-02
   6.6409751e-02
   9.6642244e-02
   9.8195533e-02
   6.3109719e-02
   9.5755077e-02
   1.3027151e-01
   9.2095009e-02
   1.0399285e-01
   1.1608772e-01
   9.9741193e-02
   1.0783675e-01
   5.6924588e-02
   7.3584045e-02
   2.5073193e-02
   2.7028372e-02
   5.7227084e-02
   3.0734541e-02
   1.1938808e-02
   3.8908226e-02
   1.8262027e-02
   3.0101973e-02
   3.4341994e-02
   4.6156818e-02
   2.7876005e-02
   5.6074105e-02
   1.0178240e-02
   2.4035123e-02
   3.3816426e-02
   3.4416066e-02
   4.2243998e-02
   3.6158046e-02
   7.7534317e-02
   1.4636439e-02
   1.6340628e-02
   7.0355779e-03
   5.9481130e-02
  -1.8828510e-02
   3.0562906e-02
   2.3675216e-03
  -3.1557383e-03
  -1.0742796e-02
  -6.0224910e-03
  -1.5806214e-02
  -2.0759419e-02
  -2.9830292e-02
   3.0118540e-02
  -9.0243537e-03
   4.5318559e-03
   8.8010634e-03
  -3.3521519e-02
  -5.2044623e-02
  -4.2836123e-02
  -5.1262122e-02
  -1.0391498e-02
  -1.7726659e-02
  -4.5645929e-03
  -7.3689523e-03
  -1.3923908e-02
  -3.7905570e-02
  -2.4758257e-02
   1.7860753e-02
  -4.4172140e-03
   2.1395438e-02
   3.7750037e-03
   3.8851264e-02
  -6.9364426e-03
   3.6424813e-02
   2.0232293e-02
   1.1197697e-01
   8.7896273e-02
   3.6152256e-02
   8.5969109e-02
   5.4347560e-02
   7.8079188e-02
   4.4035036e-02
   4.1152452e-02
   7.1442886e-02
   5.6615663e-02
  -3.7122965e-04
   1.9586479e-02
  -1.2689006e-02
  -1.8154539e-02
   3.3004317e-02
  -8.9104097e-03
  -2.6395115e-02
  -2.8423695e-02
   1.9141416e-02
  -1.2440552e-03
   1.7256726e-02
  -4.8281729e-03
  -4.5764586e-02
  -2.0339827e-02
   2.3547700e-02
   2.9903813e-02
  -3.3029309e-02
  -2.8638087e-02
  -7.9210959e-03
  -1.5066396e-02
   8.6840066e-02
   7.2837874e-02
   3.9896750e-02
   5.0760854e-02
   3.7743742e-02
   4.0558274e-02
   4.9327056e-02
   5.4666865e-02
   6.6020590e-02
   1.1679649e-01
   1.1325339e-01
   1.2938251e-01
   1.4137882e-01
   1.4356770e-01
   1.1241173e-01
   9.2819660e-02
   6.6189055e-02
   2.4718994e-02
   5.1734365e-02
   1.5020064e-02
   4.2657780e-02
  -2.9038018e-03
   4.1872454e-02
   3.9292636e-02
   3.4347573e-02
   1.4772308e-02
   4.7547144e-02
   9.7164667e-03
  -1.3313087e-02
   8.5658747e-03
   3.3929916e-02
   1.2819520e-02
   4.7224750e-02
   4.5968583e-03
   5.6802712e-02
   2.6553815e-02
   1.1990024e-02
   2.6631026e-02
   2.6467942e-02
   5.5381322e-02
  -3.2725292e-02
   2.3742599e-02
  -4.4635785e-02
  -4.8566231e-03
  -1.9585008e-02
  -4.1228657e-03
  -2.5616646e-02
  -1.5582860e-02
  -1.9272508e-02
   2.9705414e-03
  -2.8064117e-02
  -2.2670754e-02
  -2.2075035e-02
  -5.9921240e-02
  -7.8009158e-02
  -2.9371677e-03
  -2.0197931e-02
   8.2151636e-03
  -5.0109368e-03
   4.0100996e-03
  -6.1883088e-03
  -4.7870639e-02
  -1.5043836e-02
  -3.7069657e-02
   7.0635197e-03
   8.8476778e-03
  -3.0260880e-02
  -1.4847471e-02
   5.1034283e-02
  -2.5446522e-02
   5.8336556e-02
   9.3869603e-02
   1.0492565e-01
   1.0953500e-01
   4.8657472e-02
   6.8429429e-02
   7.3066730e-02
   1.8597082e-02
   6.3714308e-02
   4.6962517e-02
   1.5415672e-02
   4.9630204e-02
   2.6249757e-02
   3.6241565e-02
   1.4865577e-02
   7.7586992e-03
   1.6659690e-02
   3.4902426e-02
  -8.3789296e-03
   3.8183567e-03
   2.5645801e-02
   8.8536832e-03
  -7.2757642e-03
  -2.4859949e-02
  -6.7200437e-03
  -2.5845426e-02
  -5.0246579e-03
   4.6529191e-02
  -7.8906680e-03
  -2.3149539e-03
   4.4730769e-03
   6.9102759e-03
   4.8721960e-02
   4.8257862e-02
   1.5494988e-02
   5.5790614e-02
   1.6340845e-02
   1.0687810e-02
   5.5397047e-02
   1.2616451e-02
   4.2628761e-02
   8.1230581e-02
   9.1937082e-02
   4.8130347e-02
   9.8394210e-02
   1.6828921e-01
   1.3272975e-01
   1.4678189e-01
   1.8367515e-01
   1.0561237e-01
   7.6247211e-02
   3.3117288e-02
   5.2114873e-02
   7.2696855e-02
   4.4019783e-02
   2.7743334e-02
  -6.6981666e-03
  -2.9239899e-02
   1.7561623e-02
   1.3077096e-03
  -6.2005413e-03
   1.3146026e-02
   1.8279776e-02
  -2.5634523e-02
  -6.2449714e-03
   9.6369085e-03
   3.3161399e-02
   3.4642728e-03
   3.6986224e-02
   1.1434956e-03
   9.4504995e-03
  -2.2857873e-02
   2.3054586e-03
   1.5232187e-02
  -1.6706509e-02
   3.5624292e-02
  -1.7447648e-02
  -1.6276912e-02
  -2.9996810e-03
  -2.0936367e-02
   2.5182329e-03
  -4.0421991e-03
  -3.2553280e-02
  -2.5361353e-02
  -1.3054877e-02
  -5.5631934e-02
  -1.5760665e-02
  -5.4636470e-02
  -7.5827809e-03
  -2.4897623e-02
  -1.0305312e-02
  -2.6359690e-03
   3.1063538e-02
   9.0665277e-04
   3.0794533e-02
   4.5913882e-02
   3.1527740e-03
   1.9932460e-02
  -2.8407966e-03
  -1.9061863e-02
  -2.8463450e-03
   3.3553182e-02
   4.1064843e-02
   9.7618114e-02
   8.7454645e-02
   7.9006461e-02
   4.1359100e-02
   2.8738092e-02
   5.5506665e-02
   3.2829930e-02
   3.9584017e-02
   5.7494056e-02
   2.3562090e-02
   4.3752101e-02
   3.6557776e-02
   6.5489189e-02
   3.4253629e-02
   3.1082814e-02
   5.6977163e-02
   4.3674491e-02
   2.0245233e-02
   1.8767858e-02
   4.8181528e-02
   4.2882910e-02
   7.1323694e-03
  -2.1772590e-03
   3.3516870e-03
  -2.4211667e-02
  -3.3903448e-02
  -1.5862905e-02
   3.1592868e-02
   3.3191676e-02
   5.7206298e-02
   4.3192950e-02
   5.0418482e-02
   2.4402970e-02
   3.7753524e-02
   1.2366390e-02
   1.7378000e-02
   1.7778586e-02
   3.0665649e-02
   1.6506524e-02
   1.1719932e-02
   3.8264668e-02
   4.8520480e-02
   8.8621250e-02
   1.1649121e-01
   1.3606925e-01
   1.6442097e-01
   1.6078689e-01
   1.4314212e-01
   1.1136357e-01
   8.0414436e-02
   6.1314620e-02
   7.3500137e-02
   8.5065293e-02
   1.7889327e-02
  -4.2676069e-02
   5.7697979e-03
   1.2452394e-03
   3.9250587e-02
  -7.7889781e-03
   7.1258816e-03
   1.3324006e-02
   1.0222676e-02
  -4.6308001e-03
  -4.5313500e-02
   5.8100615e-02
   3.1249182e-02
  -3.2444537e-03
  -5.4728777e-03
  -3.9539050e-03
   2.3659952e-04
   1.7241791e-02
  -1.4074193e-02
   9.9482629e-03
   1.2083338e-02
  -3.7976708e-02
   3.1229634e-02
  -1.0356977e-02
  -8.8206137e-03
  -5.4082511e-02
  -3.3813124e-02
  -3.5474553e-02
  -5.1781209e-03
   9.0798234e-03
  -6.0624749e-02
  -8.1402173e-02
  -4.5826229e-02
  -7.6456598e-02
  -3.4041373e-02
   6.5568245e-03
  -1.2766594e-02
  -8.1071910e-03
  -8.2689967e-03
   1.6470614e-02
   4.3145327e-02
   4.0910845e-03
   6.0101332e-02
   4.0158020e-03
   1.4751229e-02
   4.4710581e-03
   2.8191296e-02
   5.3686568e-02
   5.5029440e-02
   7.7128175e-02
   7.7163219e-02
   6.0071491e-02
   5.2837155e-02
   3.6657372e-02
   4.4352765e-02
   3.3409324e-02
   2.3205416e-02
   3.9726092e-02
   2.2920971e-02
   5.3124000e-02
   7.0544262e-02
   4.8592755e-02
   3.7444165e-02
  -4.1060535e-03
  -1.2619894e-02
   2.4092287e-02
   4.1841302e-02
   9.1504488e-03
   7.8193904e-03
  -2.2626831e-02
  -6.8235698e-02
  -2.4587850e-02
  -6.4987498e-03
  -1.3978432e-02
  -3.1784387e-02
   3.5018186e-02
  -8.2801617e-03
   4.6683715e-02
   4.3170895e-02
   8.4558729e-03
  -2.1198637e-02
   3.1234323e-02
  -5.0735677e-02
  -2.8403151e-02
   1.6788238e-02
   7.2011850e-02
   5.2460780e-02
   3.9085804e-02
  -1.8871768e-02
   2.9064491e-02
   8.4061169e-02
   1.1838337e-01
   1.7433729e-01
   1.6205049e-01
   1.3723821e-01
   1.6840045e-01
   1.5605515e-01
   1.4953671e-01
   1.1789322e-01
   4.3767351e-02
   7.8345171e-02
   2.2066149e-02
  -1.0973261e-02
  -2.7155922e-02
  -7.9634005e-03
   2.0927494e-02
   2.7738524e-02
   2.3079843e-03
   3.0938362e-02
  -5.4733552e-04
   1.6063100e-02
   3.3929504e-02
   4.1616934e-02
  -3.6111366e-02
   2.5981978e-02
   2.2848435e-02
   2.0486624e-02
  -6.9579813e-04
   6.9269098e-03
  -1.0646303e-02
  -5.7157635e-02
   6.5696584e-04
  -2.6796171e-02
  -5.9595866e-02
  -3.2966325e-02
  -3.7780737e-02
  -8.9683848e-02
  -5.5226724e-02
  -4.0811479e-02
  -2.4349129e-02
  -1.4126084e-03
  -1.8752580e-02
  -2.6043644e-02
  -5.2925278e-02
  -1.6621904e-02
  -2.0799686e-02
  -3.6922276e-02
   7.1567564e-03
  -1.1402325e-03
   1.5989444e-02
   1.9577340e-02
   2.2951990e-02
   5.1667087e-03
   8.9607897e-03
   4.2049548e-03
  -6.7747700e-03
   2.3762651e-02
   6.2922137e-02
   5.1942097e-02
   6.8802358e-02
   8.9154852e-02
   1.0201801e-01
   4.9815648e-02
   3.1382925e-02
   3.9309009e-02
   5.1391834e-02
   2.1573509e-02
  -2.5075446e-02
   8.0674142e-05
   4.6980272e-02
   9.4700804e-03
   2.1161113e-02
   1.1326357e-02
   2.8905516e-02
   5.3760169e-03
  -1.8266548e-02
   3.3629384e-02
   2.2617135e-02
  -3.8307078e-03
  -3.9777879e-02
  -7.4643735e-03
   1.7554958e-02
  -2.6963637e-02
   1.3180971e-03
   1.9321594e-02
  -3.2632422e-03
   4.2072656e-02
   3.0517332e-02
   1.8996171e-02
   4.0487225e-02
  -4.8354877e-02
  -4.1275292e-03
   1.7564018e-02
   5.3517794e-02
  -3.0462568e-02
   2.3022822e-02
   2.0490569e-02
  -4.7979627e-03
   4.1907975e-03
  -1.8567543e-02
   3.3763084e-02
   5.3668103e-02
   1.3029577e-01
   1.4591409e-01
   2.0899824e-01
   1.6126085e-01
   1.7912214e-01
   1.8004385e-01
   1.2893771e-01
   1.2925867e-01
   9.0749311e-02
   8.8735044e-02
   3.7260371e-03
   2.7104803e-02
  -1.4631325e-02
   1.6621995e-02
   1.1951381e-02
   2.1393483e-02
   3.5280824e-03
  -3.1692378e-02
   3.9162235e-03
   9.3354611e-06
   1.0264933e-03
   1.7356975e-02
   5.3743572e-02
   4.0259026e-02
  -3.5051394e-03
  -7.4657559e-03
   6.8421097e-03
   1.3174311e-02
  -6.4475781e-03
  -4.1435208e-02
  -1.9536135e-02
   4.0661571e-03
  -2.9441001e-02
  -3.5634465e-02
  -6.4009747e-02
  -3.3639121e-02
  -5.1677083e-02
  -2.7956587e-02
   2.6574265e-03
  -4.4026073e-02
  -5.2451479e-02
  -5.8309226e-02
  -1.1077686e-02
  -2.0493080e-02
  -4.4062765e-02
   1.2867296e-02
   3.6079836e-02
  -4.9132738e-03
   2.9847734e-02
   2.1108171e-02
   1.1879728e-02
   3.3617079e-02
  -9.1948096e-03
   1.0156161e-02
   3.2480156e-02
   2.4998862e-02
   5.8641256e-02
   1.2912806e-02
   6.1360206e-02
   6.1174281e-02
   5.8794609e-02
   5.7533520e-02
   6.0638634e-03
   1.8271331e-02
   2.0509028e-02
   3.8235853e-02
   1.9212349e-02
   2.4175271e-02
   3.6562801e-02
   3.1704412e-02
  -3.0504162e-03
   9.4868753e-03
   2.2326708e-02
  -8.6033184e-03
  -2.3158621e-03
  -5.4951147e-02
   8.7267689e-03
   2.0418117e-03
  -2.6799631e-02
  -1.3751974e-02
   1.5568784e-02
  -2.0577340e-02
   4.6463292e-02
   3.2152581e-02
   5.5743819e-02
  -8.6559154e-03
  -4.4561485e-02
  -2.4782677e-02
   1.9863343e-02
   6.9526239e-03
   8.9674156e-03
   3.6975541e-03
  -3.0003128e-02
  -2.8149072e-02
   2.1775667e-02
  -2.7825751e-02
   2.7438707e-02
   6.4432481e-02
   9.5763950e-02
   9.7243713e-02
   1.3807272e-01
   1.4347528e-01
   1.4196763e-01
   1.6130095e-01
   1.1937963e-01
   1.0954163e-01
   1.1215494e-01
   5.7335797e-02
   5.7236732e-02
   3.8675121e-02
   6.1434313e-02
   5.0117846e-02
   1.8794378e-02
   2.1923691e-02
   3.4915716e-02
   1.1895228e-02
   5.1912457e-03
   6.2333638e-02
  -8.3017725e-03
   1.6212290e-02
  -2.3285239e-03
   1.9656112e-02
   3.6218720e-03
  -1.0232346e-02
   4.2220702e-03
   2.0296704e-02
  -2.2908019e-03
  -3.9117652e-02
  -1.8014342e-02
  -3.8499911e-02
  -5.6879124e-02
  -2.4057373e-02
  -3.4143239e-02
  -2.7081785e-02
  -8.3053283e-02
  -4.6938168e-03
  -2.9742386e-02
  -6.1348037e-02
  -7.8390925e-02
  -2.4729225e-02
  -7.5430796e-03
  -4.4465040e-02
  -7.0951524e-02
  -6.5841653e-03
   1.8572055e-02
  -2.9237819e-02
   1.6096452e-02
   1.5828460e-02
   1.4156231e-02
  -9.8504187e-03
  -1.6417110e-03
   2.3798820e-03
  -3.0675640e-02
   3.5848043e-02
   3.6514812e-02
   7.8325385e-02
   4.8434089e-02
   5.8961820e-02
   4.2927434e-02
   6.0437029e-02
   2.9256549e-02
   1.9298624e-03
   1.2589880e-02
   5.7192865e-02
   5.0790184e-02
   1.4059329e-02
  -1.4295201e-02
   4.0310236e-02
   6.0826857e-02
   9.3096402e-03
   3.9724173e-02
  -3.1959541e-03
   5.9430213e-03
  -2.6614447e-02
   3.0212128e-03
  -2.0496738e-02
   2.1267862e-02
   3.3471938e-03
  -5.7811867e-03
   1.0102526e-02
   3.9394347e-02
  -6.9666883e-03
  -2.3210952e-02
  -2.3201549e-02
   4.7258927e-03
  -1.5616676e-02
   2.0476036e-02
   3.3464939e-02
   1.1423025e-04
  -1.7170865e-02
   8.7992405e-03
  -7.8031948e-03
  -3.8181790e-02
   1.7993790e-02
  -1.7086989e-02
  -3.5436627e-03
   4.2618314e-02
   8.6197939e-02
   1.0694878e-01
   1.1150430e-01
   1.1329432e-01
   1.3565823e-01
   1.3907722e-01
   1.0810578e-01
   1.1701784e-01
   1.4395705e-01
   1.0623875e-01
   1.1055248e-01
   7.1477841e-02
   7.7207615e-02
   3.0220059e-02
   3.3120549e-02
  -2.1716533e-02
   7.5931276e-03
   1.1073482e-02
   4.4226001e-03
  -1.9757766e-02
   6.6309199e-03
   1.0767590e-02
  -4.8264273e-03
  -9.5651256e-03
   2.2243592e-02
  -4.1870063e-02
  -1.2968237e-02
  -9.2881597e-03
  -5.4368566e-02
  -3.0961374e-02
  -4.0241889e-02
  -5.3152162e-02
   5.2588975e-03
  -5.5390797e-02
   1.7917109e-02
  -7.2131180e-02
  -2.2624954e-02
   3.8305028e-03
  -4.5248254e-02
  -3.2298065e-02
  -6.1584223e-02
  -2.0352046e-02
   1.3459489e-03
  -6.0135950e-03
   2.9551942e-02
   4.0334216e-02
  -2.9465067e-02
  -3.5532121e-02
   1.8005306e-03
  -1.9875148e-02
   2.6155411e-02
   3.1148217e-03
   2.4934070e-02
   5.6604585e-02
   6.6876636e-02
   8.4283718e-02
   7.4453907e-02
   4.7164283e-02
   4.7792258e-02
   5.6903814e-02
   2.7964184e-02
   9.5420070e-03
   4.7152196e-02
   3.3391334e-02
  -2.4339390e-02
   3.1339139e-02
   4.3501656e-02
   3.9144573e-02
  -2.2724689e-02
   3.5379627e-02
  -1.2077957e-02
  -3.0151933e-03
   1.9974997e-02
  -3.0074471e-04
  -4.5615865e-03
  -2.4474786e-02
   2.1780601e-02
   4.5963094e-03
   7.0407856e-03
  -1.2383324e-02
  -1.8946249e-02
  -3.6561178e-02
   1.8764324e-03
   1.1686823e-02
   2.6791315e-02
  -2.6400386e-02
   3.0366392e-02
   3.6383956e-02
   2.4898958e-02
  -5.9377801e-03
   3.1837560e-03
  -4.9537945e-02
  -1.9567160e-03
   3.0112906e-03
   2.3059288e-02
   2.9830196e-02
   5.2583517e-02
   5.7639139e-02
   6.0766329e-02
   8.0405988e-02
   1.2906929e-01
   1.5282101e-01
   1.4932143e-01
   1.4801849e-01
   1.5008203e-01
   1.3644319e-01
   1.5258193e-01
   1.1821783e-01
   9.2699412e-02
   1.0119005e-01
   6.3383003e-02
   3.6021607e-02
  -3.1993549e-03
   1.1726807e-03
   2.7143069e-02
  -3.5868573e-02
   2.8742687e-02
  -7.9107624e-03
  -2.5418784e-03
  -1.4118262e-02
  -1.4656807e-02
  -2.8345602e-03
  -2.0724735e-02
  -1.3214076e-02
  -3.9311410e-02
  -2.5757683e-02
  -5.7218718e-03
  -1.4211695e-02
  -7.2457953e-02
  -1.2411960e-02
  -4.4249616e-03
  -9.3291888e-03
  -3.3048398e-02
  -3.6560222e-02
  -4.5305010e-02
  -6.9452069e-02
  -2.3105034e-02
  -2.7958005e-02
  -5.0561511e-02
  -5.9358176e-03
  -2.5760961e-03
  -1.0456286e-02
  -2.0098226e-02
  -7.0819924e-03
   1.4674884e-03
  -2.6230201e-02
   1.6157760e-02
   2.1899512e-02
  -1.9903382e-02
  -1.7865740e-02
   3.4727040e-02
   6.0643079e-02
   3.5652238e-02
   2.8882130e-02
   7.0869580e-02
   2.5639750e-02
   7.3688840e-03
   2.6335501e-02
   4.7784049e-03
  -2.1520365e-02
   1.7686619e-02
   1.0213670e-02
   1.9794460e-02
   2.3849628e-02
   1.0331594e-02
   3.4930370e-02
   2.9378743e-02
   1.2891206e-02
   2.4522223e-03
  -2.0385609e-02
  -3.0940948e-02
   3.0830488e-02
  -5.0065706e-02
   3.6561176e-03
  -1.3190721e-02
   1.9615859e-02
  -1.3428688e-02
   1.6364225e-02
   8.0171630e-03
   1.5563595e-02
   2.2194087e-02
  -4.5143692e-02
   3.5128240e-04
   1.6587302e-02
  -4.1513470e-02
  -8.7877842e-03
  -7.7852799e-03
  -2.4259917e-02
   5.3169914e-02
   1.2816362e-02
   8.1841445e-03
   3.7339511e-02
   4.2726691e-02
   1.5899342e-02
   6.3820327e-02
   7.2657468e-02
   5.9047543e-02
   8.2964903e-02
   1.1516796e-01
   1.4659964e-01
   1.3706545e-01
   1.2662691e-01
   1.7333761e-01
   1.7682991e-01
   1.6005144e-01
   1.2755572e-01
   8.5275034e-02
   5.2053860e-02
   5.6916951e-02
   2.3157929e-02
   2.9860976e-02
   2.4524939e-02
   2.1446604e-02
   1.9332450e-03
  -1.3209693e-03
   9.9231437e-03
  -1.7848239e-02
  -1.1031169e-02
  -4.2771435e-02
  -1.9783378e-02
  -1.0899998e-02
  -2.2034220e-02
  -3.2053978e-02
  -9.8953078e-03
  -1.9195310e-02
  -4.1348722e-02
   3.5363885e-02
  -9.1142286e-03
  -9.4344677e-03
  -2.6526542e-03
  -3.5251181e-02
  -4.4758113e-02
  -1.3024364e-02
   2.0389729e-02
  -6.8489669e-02
   1.0099099e-02
  -3.6889743e-02
  -2.2238900e-02
  -3.2502474e-02
  -1.8946399e-02
   3.6707410e-03
  -6.3726224e-03
   6.1984630e-03
  -1.2973371e-03
   3.4916028e-02
   8.9882677e-02
   5.1899935e-02
   1.0147738e-01
   7.2636245e-02
   5.7967314e-02
   9.5780200e-03
   1.2678492e-02
   4.4930580e-02
   1.4230548e-02
   4.6781850e-03
  -1.0124712e-02
  -2.9448497e-02
  -9.9074014e-03
   5.7807812e-03
  -5.0706109e-04
   3.1894936e-02
  -8.1117496e-03
  -4.1453976e-03
  -8.5451769e-04
  -2.2612229e-02
  -2.6002497e-02
  -2.0390774e-02
  -7.6692612e-03
   1.9319834e-02
  -1.9843906e-02
  -2.3181562e-02
   1.5472962e-02
  -4.2013951e-03
   4.4350406e-02
  -1.9598529e-02
   2.8127351e-02
   7.2246930e-05
   5.6338415e-03
   1.8627939e-02
   2.2207614e-02
   1.0232438e-02
  -1.5611281e-02
  -6.0958116e-03
  -2.9402394e-02
   3.0717890e-02
   1.5893283e-02
   3.6245856e-02
   1.6009992e-02
   2.9861058e-02
   7.8468210e-02
   7.6082943e-02
   1.0092881e-01
   9.1356969e-02
   1.1009541e-01
   1.0277636e-01
   1.8712481e-01
   1.5370087e-01
   1.5070860e-01
   1.7596084e-01
   1.4935164e-01
   1.2334527e-01
   4.2619849e-02
   3.8539456e-02
   2.3990068e-02
   2.5715819e-02
   3.5606108e-02
   2.7465175e-02
  -1.7281126e-02
   2.6469851e-02
   3.5338084e-03
   3.3200944e-02
  -1.4514366e-02
   2.2072566e-02
  -8.5869424e-03
  -6.8981397e-03
  -1.8737564e-02
   1.5618904e-03
  -2.5639341e-02
   1.1452524e-02
   3.2945726e-02
   1.7929992e-03
  -1.3085742e-02
   6.8125483e-03
   8.6972240e-03
  -3.9378450e-03
  -6.9533158e-03
  -4.2650113e-02
   1.7273227e-03
   4.6540474e-02
  -1.1949169e-02
   1.9250550e-03
  -2.4402176e-03
   8.7473558e-03
  -4.7669817e-02
  -3.7991168e-02
  -5.1955811e-03
   3.5760924e-02
   1.6103145e-02
   3.6082101e-02
   7.9566683e-02
   2.5060763e-02
   5.0573613e-02
   9.7909719e-02
  -3.0239371e-02
  -3.4042983e-02
   1.2992672e-02
  -9.2301737e-04
   3.6256054e-02
  -4.1868111e-02
   1.2022708e-02
   4.0998136e-02
  -1.6753833e-02
   3.2682973e-02
  -1.2769621e-02
  -9.5569797e-03
  -1.3339002e-03
  -2.9168178e-02
  -3.0562539e-02
   1.5404834e-02
  -2.9672790e-03
   8.2330859e-03
   5.8518571e-02
  -1.8428506e-02
  -2.8162499e-02
   2.5119269e-02
  -1.5699825e-02
  -3.0137034e-02
   3.6416731e-03
   4.7524408e-02
   2.4360620e-02
   1.8251680e-02
  -5.0113017e-03
  -2.0840090e-02
  -7.7452162e-03
   1.2298265e-02
  -1.5695633e-02
   4.8876462e-03
  -1.1550689e-03
   7.3615238e-03
   2.0279140e-02
   4.3390542e-03
  -1.0642537e-02
   1.9726522e-02
   5.3040563e-02
   5.7402516e-02
   9.2877439e-02
   1.1006102e-01
   1.1917121e-01
   1.2369182e-01
   1.6834373e-01
   1.8156231e-01
   2.0184773e-01
   1.6750056e-01
   1.4698184e-01
   1.4872886e-01
   6.7466911e-02
   2.4038294e-02
   3.2965276e-02
   3.5020936e-02
  -5.0564258e-03
   1.8086643e-02
   1.5509660e-02
   1.0304751e-02
   2.5102636e-04
  -2.5094380e-02
  -7.3157796e-03
   1.4593328e-02
   3.7645966e-02
  -1.2543461e-02
  -1.5204641e-02
   2.3520665e-03
  -1.4783313e-02
  -1.7822402e-02
   7.5588809e-03
   1.1266414e-03
   2.5263478e-02
  -6.9133098e-03
  -1.9678738e-02
   6.2304651e-03
  -3.0967763e-02
   1.1376400e-02
  -1.7025662e-02
  -1.9441391e-02
  -8.9649465e-04
  -2.8084095e-02
  -2.9638368e-02
  -1.7410589e-02
  -2.6569976e-02
  -2.3089030e-02
  -2.8817751e-04
   4.0980917e-02
   1.6773794e-02
   3.2027150e-02
   7.9004711e-02
   4.8478996e-02
   4.8831764e-03
   1.8107995e-02
  -2.1134697e-03
   1.1750629e-03
   3.7553673e-02
  -4.7832578e-02
  -6.0329984e-03
   3.5336059e-02
   4.5462184e-03
   1.2573066e-02
  -2.3075176e-02
   3.7603426e-03
   1.4350369e-02
   1.3815933e-02
   1.0733899e-02
   4.4789907e-02
   9.7408800e-03
  -1.0706526e-02
   3.6547637e-02
   1.7669893e-03
  -9.5857515e-03
   4.3972359e-02
   2.2203535e-03
   1.2395453e-03
   2.0896513e-02
   1.6168004e-02
  -5.7046937e-03
   3.7083443e-02
  -1.7131372e-02
   4.3375952e-03
   2.7085803e-02
  -7.0980498e-03
   2.8183503e-02
  -1.9958904e-02
  -1.1398370e-02
   3.2110266e-02
   2.1472677e-02
   3.6505862e-02
   3.8493033e-02
   2.1460096e-02
   3.0758067e-02
   9.8168192e-02
   4.8445915e-02
   8.0900483e-02
   1.1888619e-01
   1.1885011e-01
   1.6733062e-01
   1.7906986e-01
   2.0232260e-01
   1.6607626e-01
   1.5584015e-01
   1.4064927e-01
   8.5576329e-02
   2.4683299e-02
   3.0663422e-02
  -2.0563831e-02
   1.4825941e-03
   1.4972951e-02
   2.7610934e-02
  -1.0924183e-02
  -6.4935133e-03
   3.2218393e-02
   1.3561470e-02
   5.3603549e-03
   4.7701782e-02
   2.3154202e-02
   1.4221374e-02
  -1.1916369e-03
   1.2343764e-02
   2.8063414e-02
  -9.7296811e-03
   4.1057755e-02
   1.6346562e-02
  -2.5198191e-03
  -4.0225471e-02
  -1.2775431e-02
  -3.1040712e-02
   2.8477617e-02
  -6.1079917e-03
  -4.2620081e-03
  -2.1596098e-02
  -4.4987009e-03
  -2.6151667e-02
  -1.0092570e-02
   2.1790659e-02
  -4.7359392e-03
   1.9906329e-02
   6.7327531e-02
   9.0598163e-02
   8.0355766e-02
   7.8992622e-02
   1.5923956e-03
   4.6363271e-02
  -5.2274499e-02
   1.3308875e-03
  -4.5398298e-02
  -8.2345385e-03
   4.6488173e-03
  -1.0577738e-02
  -7.6436765e-03
   9.6581661e-03
   2.9462802e-02
   1.7184668e-02
   1.0824166e-02
   4.4127335e-02
   5.1780283e-02
   1.4254517e-02
   8.5703129e-03
  -3.8709473e-02
  -4.7358412e-03
  -4.0054204e-02
  -1.1214433e-02
   2.9217750e-02
   1.0477937e-02
   2.8306891e-02
  -2.3119539e-02
   3.5216551e-03
   5.3042965e-03
   2.2794717e-03
   8.8240783e-03
   4.4542064e-04
  -1.4500467e-02
  -1.2157046e-02
  -1.4325478e-02
  -3.9581945e-02
   4.4781102e-02
  -4.9218051e-04
   5.5063646e-02
   7.4811894e-03
   4.3595939e-03
   3.1868954e-02
   5.2599470e-02
   8.8190575e-03
   4.0814994e-02
   4.2099751e-02
   1.2862127e-01
   1.4459511e-01
   1.9836131e-01
   1.5349660e-01
   1.7030103e-01
   1.8472236e-01
   1.3641443e-01
   1.1125296e-01
   8.7481179e-02
   1.5698663e-02
  -1.6187191e-02
   3.8977214e-02
   2.3110478e-02
   3.2104962e-02
  -1.6827877e-02
   3.5990987e-02
   2.5064126e-04
   4.9500132e-03
   1.9089906e-02
  -3.2162173e-03
  -9.2197674e-03
   2.9756517e-02
  -3.1558841e-02
   1.1406928e-03
   1.7915619e-02
   2.4900568e-02
   2.3041120e-02
   3.5934918e-02
  -3.1941715e-02
  -1.2122276e-02
  -7.9983406e-03
  -3.9253929e-02
   2.6035152e-02
  -1.0240200e-02
  -1.8529440e-02
  -3.1979229e-02
  -1.2590858e-02
  -4.0278388e-02
  -2.9589181e-02
   9.1399591e-03
  -8.0985664e-03
   3.9584207e-02
   1.2534380e-02
   2.7298773e-02
   5.6849223e-02
   3.2118701e-02
   2.2067899e-02
  -7.2163355e-03
   4.4291463e-03
  -2.0811612e-02
   1.5098702e-02
   6.1211786e-04
   3.5744661e-02
   3.2359752e-02
   4.1886593e-02
   2.0710123e-02
  -1.7945816e-02
   2.8183743e-02
   1.1066741e-02
   3.3525680e-02
  -1.2579436e-02
  -6.3075087e-03
   2.5559274e-02
   4.3420100e-02
  -1.5782480e-02
  -1.5417333e-02
   6.0257428e-03
  -4.3972372e-02
  -1.1010401e-02
   3.0723233e-02
  -3.3349174e-03
  -1.7464855e-02
   3.4489793e-02
   1.1843427e-02
   5.8471673e-03
   3.4541240e-02
   2.8213270e-02
   2.5218022e-02
   1.8022690e-02
  -1.9892534e-02
   9.8803825e-03
   4.7214493e-02
   6.4621515e-02
   4.3253769e-02
   3.7409595e-02
   2.5168964e-02
  -6.2535428e-03
   6.4108318e-02
   2.8285414e-02
   6.7384933e-02
   1.0118944e-01
   1.2750118e-01
   2.0663877e-01
   2.0421940e-01
   1.7220890e-01
   1.3516921e-01
   1.3532934e-01
   7.2876281e-02
   3.8345502e-02
   3.8314598e-02
   7.5108420e-02
   2.8777171e-02
   8.4899961e-03
   3.9773360e-02
   8.5407658e-03
  -5.5237858e-03
   5.6312663e-03
  -3.3084789e-02
   3.3070761e-03
   3.4305433e-02
  -1.4619414e-02
   6.1682419e-03
   1.1025980e-02
   1.0339153e-02
   4.3544192e-03
  -2.6938722e-02
   2.8928155e-02
  -3.9177068e-02
  -1.9235495e-02
   1.6682706e-02
  -7.9676393e-03
   8.6374958e-03
  -4.8455361e-03
  -3.3974293e-02
   3.1120830e-02
  -3.1401331e-02
  -2.4073970e-02
  -1.1535835e-02
   2.1810484e-02
   2.0768761e-02
  -2.3290312e-03
   2.4562953e-02
   2.0736675e-02
   4.4278383e-02
  -4.6588222e-03
   7.8879705e-03
  -1.3080120e-02
  -3.0346333e-02
  -1.5713727e-02
   3.2404315e-02
   1.6968540e-02
   3.5743392e-02
  -4.7314465e-03
   4.1922309e-02
   3.1416396e-02
   1.6930643e-02
   2.7560918e-02
   2.8481115e-02
  -5.4301224e-03
   1.9764050e-02
   6.0300641e-03
  -8.9341759e-03
  -5.6844589e-03
  -3.7682425e-03
   1.7553829e-02
   3.8567568e-02
  -1.6486905e-03
   1.8331768e-02
   2.5185550e-02
   2.4814093e-02
   1.9692917e-02
  -1.3398923e-02
   1.2349947e-02
  -2.8785542e-03
   1.3515844e-03
   1.8449862e-02
   1.8504598e-02
   3.0552494e-02
   1.0797804e-02
  -9.3476202e-03
   5.8800421e-02
   4.4895515e-02
   4.8478577e-02
   3.9771966e-02
   1.4392683e-02
   2.4644420e-02
  -9.9134162e-03
   4.1551831e-02
   5.3846788e-02
   1.4357435e-01
   1.5458463e-01
   1.8736928e-01
   1.6525338e-01
   1.4528387e-01
   1.1555096e-01
   1.0721013e-01
   8.0981929e-02
   4.4024091e-02
   7.0057354e-02
   4.5005707e-02
   4.9944084e-02
   1.6512861e-02
   5.9640747e-03
   5.0593595e-02
   2.9645990e-03
  -3.6194879e-03
  -3.0662963e-03
  -2.5372303e-02
   1.3251621e-02
   7.8631738e-03
   1.8434219e-02
  -2.0280119e-02
  -8.4094167e-03
   2.7832058e-02
  -1.3984283e-02
  -2.7099248e-02
  -8.5506153e-03
  -1.0995935e-03
  -9.0301669e-03
  -3.3595361e-02
  -3.0842372e-02
  -2.8250174e-02
   7.4750921e-03
  -3.6808263e-03
  -2.3608604e-02
   3.1651101e-02
  -3.1863900e-03
  -1.0199031e-03
   2.6028145e-02
   1.2443699e-02
   1.2828926e-02
  -3.8501236e-02
  -1.1281587e-02
   5.3624264e-03
   1.3859462e-02
   1.9360792e-02
   3.7578277e-02
   3.4647222e-02
  -4.6280679e-02
   3.0617181e-02
   2.2122965e-02
  -1.0546144e-02
  -1.9432737e-03
   5.4534263e-02
   1.8367233e-02
  -8.6399981e-03
   2.5788042e-02
   3.5465177e-02
   5.3284138e-03
   1.4545289e-02
   1.2307169e-03
   2.9987892e-02
   6.4207169e-02
  -3.1802244e-02
   2.2493016e-03
   1.7041044e-02
   3.2199168e-02
   3.5492095e-02
   2.8234189e-02
   5.8998362e-03
   1.0309345e-03
   1.3991334e-04
  -9.2737798e-03
   1.5360158e-02
   1.9652969e-02
  -7.5566331e-04
   6.2947202e-03
   4.2126811e-02
   3.1116630e-02
   1.2144755e-02
   1.9857112e-03
  -8.3176451e-03
   1.0760686e-02
  -5.9706651e-03
   4.9838362e-03
   4.7217814e-02
   8.5090861e-02
   1.1696609e-01
   1.0842721e-01
   1.9305000e-01
   1.3733660e-01
   1.1722039e-01
   6.5977672e-02
   5.2701390e-02
   6.1287576e-02
   6.4914070e-02
   6.3802269e-02
   6.8222579e-02
   3.1959096e-02
   9.1230186e-03
   2.3602693e-03
   1.8083727e-02
  -1.0311823e-02
   3.1124308e-02
  -7.3932610e-03
  -1.2919888e-02
  -9.9359589e-03
   2.8825390e-02
  -9.4635040e-05
  -1.3847102e-02
  -1.7285897e-02
  -5.8687686e-03
  -2.9150979e-03
  -2.1036816e-02
  -5.5000868e-02
  -3.0761856e-02
  -9.2297293e-03
  -3.5112312e-02
  -2.2621753e-02
  -2.1643557e-02
  -1.6045357e-02
  -9.6182374e-03
   1.1068187e-02
  -4.6558447e-03
   6.7776772e-03
   5.5875388e-02
   2.9639826e-02
   8.5324560e-03
  -2.2330175e-02
  -1.3589521e-02
   1.1284681e-02
   2.8608526e-02
  -5.5085532e-04
   1.7462988e-02
  -2.0512706e-02
   3.9458264e-02
   2.5294902e-03
   7.0001033e-03
   1.7295548e-02
  -1.5681538e-02
   1.5916878e-02
  -8.7616963e-03
  -5.0612054e-03
   2.4103769e-02
   2.1800638e-02
   2.9689388e-02
   1.9199136e-02
   2.7660674e-02
   6.6094337e-02
   2.7447085e-02
   3.9432185e-02
   3.2994471e-02
   4.2427215e-02
   2.1992468e-02
   4.2630394e-02
   3.5118560e-02
  -2.9915291e-02
   1.0323500e-02
  -1.2874767e-02
   5.7185310e-02
   3.8431431e-02
   3.3614941e-02
   6.4507585e-03
   3.2994724e-02
   1.5582043e-02
   1.2195498e-03
   1.3169206e-02
  -2.7871273e-03
   8.3149810e-03
   1.7856315e-02
   4.6203299e-02
   3.7766259e-02
   8.5173363e-02
   6.1891372e-02
   5.1205698e-02
   1.4257707e-01
   9.6504711e-02
   9.4529360e-02
   1.0332341e-01
   6.4376439e-02
   6.8178627e-02
   6.2787700e-02
   1.8156486e-03
   3.5863053e-02
   1.8722706e-03
   6.3992899e-03
   3.8948139e-02
  -1.3767899e-03
   3.7491689e-03
   3.8553858e-03
  -4.4999860e-03
   3.7150375e-03
  -2.6316887e-02
   1.7108037e-02
  -2.5869327e-02
  -3.8138664e-02
   1.3313137e-02
  -4.1492346e-02
  -4.0938263e-02
  -1.6541170e-03
  -8.2824534e-03
  -2.7590575e-02
  -3.9483836e-02
  -8.1749547e-03
  -1.9097668e-02
  -2.4265147e-02
   7.2156466e-03
  -1.5784712e-02
   4.1973865e-02
   4.3038289e-02
   5.0138594e-02
   8.5231971e-03
   1.3323327e-02
   2.3906924e-02
   1.5560898e-02
   3.8325731e-02
   4.4003725e-02
   3.5787585e-02
   5.3163562e-02
   2.1042953e-02
   3.6979992e-03
   3.7098155e-02
   3.5154046e-02
   7.7628417e-03
   7.4021276e-02
   2.2318471e-03
   6.7273993e-03
   2.7132738e-02
   1.6780360e-02
   4.8366923e-02
   1.9965490e-02
   6.7464126e-02
   6.0467903e-02
   4.4904705e-02
   3.8162714e-02
   4.2051450e-02
   3.1581404e-02
   2.0552493e-02
   2.0717314e-02
  -4.4629198e-03
   6.8552540e-03
   1.1833719e-02
   7.0102884e-03
   3.3030975e-02
   3.9826544e-02
   7.1266197e-02
   7.3847515e-02
   9.1672278e-02
   1.1176403e-01
   9.3380952e-02
   9.7733971e-02
   9.8507486e-02
   7.6834568e-02
   1.1654660e-01
   4.3195707e-02
   4.3535526e-02
   6.0436023e-02
   3.8201018e-02
   1.4276010e-02
   2.3073646e-02
   3.8128041e-02
   3.2695726e-03
  -2.4721139e-02
   1.8908257e-02
  -1.2975516e-02
   3.6342723e-03
  -2.4089962e-02
  -2.1999460e-02
  -1.0391816e-02
  -4.0596113e-03
   6.9965178e-03
  -4.9412346e-03
  -2.0640186e-02
  -2.3175070e-02
  -1.8033769e-02
  -9.1883286e-03
  -3.9409260e-02
   4.1868660e-02
  -2.3737185e-03
  -2.9009107e-02
   4.5368979e-02
   3.1040149e-02
  -1.1814606e-02
   2.4453155e-03
  -1.8020028e-02
   4.3614082e-02
   3.8248147e-02
   4.7252491e-02
   3.6187149e-02
   1.8548785e-02
   1.7801146e-02
   5.9622799e-02
   2.1180051e-02
   3.5413714e-02
   2.7460916e-02
   8.4625945e-03
   2.9706865e-02
   2.6469061e-02
   5.6602061e-02
   4.3589231e-02
   3.0257450e-02
   1.2118309e-02
   3.7479852e-02
   1.1835479e-02
   5.3395029e-02
   5.9717835e-02
   2.4782997e-02
  -1.0179967e-02
   2.8660030e-02
   2.4979619e-02
   1.7964180e-02
   2.5211640e-02
  -5.3590551e-03
   6.4502602e-02
   4.0149471e-02
   5.0499284e-02
   6.6159333e-02
   8.1017693e-02
   1.0428613e-01
   1.0239111e-01
   9.3773638e-02
   1.0267038e-01
   9.9645915e-02
   6.7322860e-02
   6.6320507e-02
   3.7028660e-02
   2.5519838e-02
   1.7942421e-03
   2.8109877e-02
   1.9648479e-03
   4.7092643e-03
   6.2221520e-03
  -2.2095457e-02
   8.3942644e-03
   6.9248891e-04
  -8.4517292e-03
  -3.2080638e-02
   1.8547551e-02
  -4.7580833e-02
  -1.6154980e-02
   6.1798015e-03
   9.4058963e-03
   1.6009884e-02
  -1.0471308e-02
   2.7873189e-02
   1.8487173e-02
   3.7287631e-02
   2.5680319e-02
   6.0549702e-02
   4.1340490e-02
  -8.5632214e-03
  -9.4137397e-04
   3.7530752e-02
   4.0405557e-02
   4.0073325e-02
   4.5339167e-02
   4.6757683e-02
   3.3264153e-02
   7.6916523e-02
   8.0731843e-02
   2.6434567e-02
   8.9854546e-03
   2.8924255e-02
   3.6737299e-02
   3.4756383e-02
   5.3421262e-02
   1.8910485e-02
   6.8376264e-02
   2.7747866e-02
   3.9386103e-02
   2.4690236e-02
   5.0437407e-02
   2.2471846e-02
   2.6587391e-02
   1.2779227e-02
   1.5685075e-02
   1.1681105e-02
   2.2179129e-02
   8.3719927e-03
   7.8424501e-03
   1.2039898e-02
  -2.7552579e-02
   2.5875239e-02
   5.0784116e-02
   3.1095072e-02
   2.9012598e-02
   4.6447556e-02
   6.2136221e-02
   1.0154285e-01
   7.2615172e-02
   8.4356667e-02
   9.6752237e-02
   1.4613198e-01
   1.0874286e-01
   1.1632251e-01
   8.4718446e-02
   4.6324356e-02
   3.9773873e-02
   2.5019750e-02
   5.1424054e-03
   2.4142735e-02
  -2.1488467e-02
   2.6789932e-02
  -3.4059159e-03
  -1.7821797e-02
  -1.9732942e-03
  -2.2502152e-02
  -2.0093336e-02
   1.4015969e-02
   2.8552675e-02
   2.4282143e-02
   1.3901731e-02
   2.0288539e-02
   2.6765130e-02
   3.5526364e-02
   3.4514640e-02
   4.4175264e-02
   4.0548994e-02
   5.2966150e-02
   5.6313934e-02
   4.6254278e-02
   7.6016393e-04
  -3.7243507e-02
   3.4692844e-02
   1.1678364e-02
   2.3062869e-02
   1.6136972e-02
   5.4935678e-02
   7.8395609e-02
   5.1811567e-02
   4.9597459e-02
   7.5111803e-02
   4.3022990e-02
   4.3347485e-02
   4.9806510e-02
   5.7907466e-02
   4.7120623e-02
   3.0278184e-02
   8.2942364e-02
   4.9015490e-02
   5.1204481e-02
   4.1770108e-02
   6.0703009e-02
  -4.8960686e-03
   4.5532500e-02
   4.6220012e-03
   6.9426715e-03
   1.1128223e-02
  -1.8571244e-02
   2.8705437e-02
   3.2473501e-02
   4.7151628e-02
   1.8652324e-02
  -9.2842953e-03
   1.0499534e-02
  -2.5140111e-03
   4.9930953e-02
   3.3096206e-02
   4.3729969e-02
   4.9796846e-02
   9.4562803e-02
   1.3134850e-01
   9.3097738e-02
   1.2309071e-01
   1.2399536e-01
   9.3460014e-02
   1.2446640e-01
   1.0936544e-01
   5.3672677e-02
   8.9047445e-02
   4.2140407e-02
   1.1843313e-02
   3.6246403e-02
   1.5791090e-03
   1.1434477e-02
   3.6644468e-03
   3.1105910e-02
   5.3090920e-03
   9.0987084e-03
   7.1571436e-03
   2.4643076e-02
  -2.1682271e-02
   2.1563649e-02
   2.0070534e-02
   2.2626622e-02
   2.1775542e-02
   1.5974297e-02
   1.9031283e-02
   3.0024853e-02
   8.9676756e-03
   6.5206346e-02
   2.3764242e-02
   1.6098672e-02
   3.3305432e-02
   4.5903987e-02
   2.1971330e-03
   1.8066236e-02
  -9.8381339e-03
   1.8852367e-02
   6.2742907e-03
   2.8008078e-02
   5.0971059e-02
   3.7204909e-02
   5.4193611e-02
   5.9193209e-02
   7.5218306e-02
   3.7041444e-02
   4.7948119e-02
   4.3020190e-02
   2.4038627e-02
   6.8323210e-02
   5.4231225e-02
   1.6611818e-02
   7.7706941e-02
   3.8989386e-02
   5.2142038e-02
   3.3680649e-02
   2.7563827e-02
   3.4791261e-02
   4.8521022e-02
   4.0943599e-02
   6.3729336e-02
   2.0829846e-02
   4.1855725e-02
   3.6638075e-02
   7.7095348e-03
   2.7548100e-02
   6.7886494e-02
   4.3309411e-02
   5.1723402e-02
   2.0996570e-02
   5.1913185e-02
   1.8368095e-03
   1.6532094e-02
   4.2819014e-02
   2.6743239e-02
   8.2497688e-02
   7.3153276e-02
   1.0150487e-01
   1.5078092e-01
   1.2068715e-01
   1.3773247e-01
   1.3824085e-01
   1.0374279e-01
   1.0794797e-01
   7.8814322e-02
   6.8459462e-02
   4.8430533e-02
   4.5654067e-02
   4.1659714e-02
   5.4927880e-03
   4.4290589e-02
   1.0458673e-02
   3.2912123e-02
   5.4238697e-02
   3.7264424e-03
   1.6934437e-02
   6.7671301e-02
   3.6549201e-02
   2.8363177e-02
   7.0348370e-02
   2.2000804e-02
   1.9502690e-02
   2.9078894e-02
   2.8910979e-02
   5.5403995e-02
   4.5488932e-02
   4.2582557e-02
   1.9942620e-02
   3.5633174e-02
  -3.0720336e-03
   3.9438789e-02
   1.8971336e-03
   4.7575913e-03
   4.9744307e-02
   4.0153258e-02
   6.5039669e-03
   2.8394829e-03
   2.6637285e-02
   1.1929147e-02
   6.2291260e-02
   7.7683761e-02
   5.7742967e-02
   5.3256670e-02
   8.2476757e-02
   7.2951068e-02
   3.5144462e-02
   1.0803172e-01
   1.1062931e-02
   6.0980872e-02
   5.8445197e-02
   1.1916701e-02
   3.5173795e-02
   3.4760583e-02
   3.4466995e-02
   3.0667882e-02
   1.9344867e-02
   3.6315769e-02
   1.4409708e-02
   2.3710787e-02
   6.4729225e-03
   1.8830389e-02
   2.7236509e-02
   4.0023697e-02
   1.8669989e-02
   2.9933959e-02
   2.6862891e-02
   2.7478327e-02
   3.9365909e-02
   1.1956233e-02
  -1.4844004e-03
   2.3542329e-02
   2.0663862e-02
   3.8903644e-02
   5.4365606e-02
   9.1655133e-02
   1.3061935e-01
   1.2348702e-01
   1.2890124e-01
   1.5912878e-01
   1.1365569e-01
   1.3439295e-01
   1.1351228e-01
   1.0524834e-01
   7.4729441e-02
   8.5880916e-02
   6.0365071e-02
   3.4661592e-02
   7.5417812e-03
   2.9747788e-02
   4.7228368e-02
   1.8385112e-02
   5.4013383e-02
   4.8702730e-02
   2.9998317e-02
   1.1534491e-02
   3.2843788e-02
   2.8893214e-02
   6.4926854e-02
   6.0511671e-02
   5.4634731e-02
   4.2621047e-02
   4.0540719e-02
   5.4811370e-02
   3.3782595e-02
   3.8615744e-02
   4.2022483e-02
   3.1233961e-02
   3.5823167e-02
  -2.2200971e-02
  -1.4189830e-02
  -1.5938801e-03
   3.4163469e-02
   2.6531885e-02
   2.9637019e-02
   1.5065672e-02
   1.0815585e-02
   1.1943130e-02
   4.2551851e-02
   8.1958525e-02
   4.4260352e-02
   4.4927855e-02
   3.5008616e-02
   1.0815864e-02
   6.2490779e-02
   6.8108127e-03
  -3.4847375e-02
   7.8467469e-03
   4.1608350e-02
  -2.2691715e-02
  -3.9919530e-02
   7.4413225e-03
   1.2855414e-02
   1.7639039e-02
  -2.6277556e-02
   2.7158327e-02
   9.1936215e-03
   4.1341124e-02
   4.7303993e-02
   6.7023588e-02
   4.8962326e-02
   9.0206004e-02
   3.7348802e-02
   6.0825092e-02
   3.0039024e-02
   5.8053182e-03
   7.4808147e-02
   5.9127443e-02
   4.6886905e-02
   6.3962174e-02
   2.9344129e-02
   5.0918048e-02
   5.4674212e-02
   5.6304446e-02
   4.5571806e-02
   1.7244247e-02
   2.6780052e-02
   2.3759407e-02
   5.8987363e-02
   3.7377193e-02
   3.3149990e-02
   1.5871903e-02
   5.5097754e-02
   2.8084351e-02
   4.2129911e-02
   4.2747263e-02
   2.6178309e-02
   3.5776949e-02
  -6.4042068e-03
  -4.7032108e-02
   4.0482129e-02
   1.2184337e-02
   4.8504722e-02
   5.9412934e-02
   1.3179754e-01
   1.0777076e-01
   1.3861011e-01
   1.3928565e-01
   1.3770023e-01
   1.2058249e-01
   1.5680462e-01
   1.3670102e-01
   1.4325372e-01
   6.9840261e-02
   1.1319025e-01
   6.1010163e-02
   1.0563831e-02
   3.7293405e-02
   2.5731655e-02
   1.9836178e-02
   3.7810446e-02
   1.4898920e-02
   4.7499166e-02
   6.7537330e-02
   6.8148215e-02
   8.0802407e-02
   4.7593227e-02
   2.4776596e-02
   1.5767325e-02
   3.4170995e-02
   6.3258417e-02
   5.3468633e-02
   1.0221649e-02
   2.0576735e-02
   1.9086363e-02
   3.0492645e-02
   5.2482432e-02
  -3.6811057e-03
  -1.9838163e-02
   3.7649299e-02
   2.1295731e-02
  -8.5275757e-03
   1.5238990e-02
   3.2611270e-02
   1.2192215e-02
   2.7597219e-02
   2.1186170e-02
   3.6949822e-02
   5.5131610e-02
   5.3888127e-02
   7.6620497e-02
   2.1058097e-02
   4.3147146e-02
   3.5229598e-03
   3.5527541e-02
   1.7525532e-02
  -3.1676553e-04
   2.2403163e-02
  -8.8792564e-03
  -2.7606136e-02
   2.1932965e-02
  -3.1871834e-03
   1.8805777e-02
   2.9635749e-02
   1.3620873e-02
  -2.4223823e-02
   1.0043761e-02
   5.5802533e-03
  -4.5863118e-02
   6.5134669e-02
   2.0348379e-02
   3.3236143e-02
   3.3813815e-02
   6.5889691e-02
   5.9064566e-02
   7.4330509e-02
   3.5332829e-02
   6.5004433e-02
   6.5133581e-02
   3.1137713e-02
   6.8501126e-02
   5.5379133e-02
   9.6555644e-02
   7.5714723e-02
   5.1086771e-02
   1.1095159e-02
   4.1238499e-02
   2.3661743e-02
   3.4493683e-02
   6.4902853e-02
   5.4471678e-02
   5.0436712e-02
   3.9102822e-02
   1.5403664e-02
   4.7177585e-02
   3.4012931e-02
   3.0709622e-02
   4.3994677e-02
   4.7607388e-03
   2.9555934e-02
   3.7764628e-02
   5.6308133e-02
  -2.3947218e-02
   2.4443338e-02
   3.2042298e-02
   5.0502225e-02
   4.5866669e-02
   9.3289933e-02
   1.0487033e-01
   9.7492887e-02
   1.2344174e-01
   1.4727229e-01
   1.5651936e-01
   1.7516777e-01
   1.5208745e-01
   1.2883148e-01
   1.3398070e-01
   1.0168687e-01
   8.7786291e-02
   7.8513835e-02
   4.2741430e-02
   4.6967848e-02
   4.2189972e-02
   3.8317310e-02
   2.9460161e-02
   3.7585190e-02
   2.3082547e-02
   2.8850612e-02
   4.5802172e-02
   1.8527173e-02
   2.3052174e-02
  -9.6750986e-03
   4.0205818e-02
   5.9641501e-02
   2.9751780e-02
   6.2971138e-02
   4.1464335e-02
   3.9092768e-02
   4.5943433e-02
   1.1874577e-02
   6.0091034e-03
   3.2547106e-02
   9.1770960e-03
   5.3369408e-02
   4.0493847e-02
  -1.0400062e-02
   1.0756473e-02
  -5.1700309e-03
  -1.0202023e-02
   1.5536804e-04
   4.0187969e-02
   4.9312902e-02
   4.3332270e-02
   3.6020440e-02
   2.0710401e-02
   5.1435297e-02
   1.6058188e-02
   2.2237211e-02
  -4.8762414e-03
   3.0990917e-02
  -1.9300020e-02
   3.2019503e-02
   2.0754727e-02
   1.9573527e-02
  -9.8638986e-04
   3.7722954e-02
   1.1720883e-02
  -1.4741768e-03
   2.7778693e-02
   2.1480642e-03
  -2.3881801e-02
   2.9294269e-02
   3.4285958e-02
  -5.2135987e-03
   1.9219240e-02
   2.8077262e-02
   5.0270164e-02
   4.3641039e-02
   6.1443799e-02
   5.2258625e-02
   6.2330299e-02
   5.8972107e-02
   9.4330258e-02
   6.4002706e-02
   3.0691436e-02
   5.1075248e-02
   6.7860943e-02
   6.0335166e-02
   2.9317979e-02
   8.3227630e-02
   3.6943766e-02
   5.3533343e-02
  -2.4472632e-03
   2.1473745e-02
   3.7932873e-03
   9.8726379e-03
   3.2866724e-02
   5.5087937e-02
   5.0856088e-02
   5.0820810e-02
   3.6419681e-02
   1.3495061e-02
   3.7228436e-02
   4.3707113e-02
   5.5956855e-02
   7.4838102e-04
   1.7323749e-02
   2.9359075e-02
   4.4869145e-02
   1.7546028e-02
   6.6011298e-03
   3.6431853e-02
   3.6327901e-02
   3.7914034e-02
   6.8467985e-02
   8.3005322e-02
   1.2316767e-01
   1.2605225e-01
   1.2023783e-01
   1.6178738e-01
   1.3963777e-01
   1.3715500e-01
   1.1880479e-01
   1.0581749e-01
   9.2441288e-02
   7.9470051e-02
   8.2936947e-02
   6.5037164e-02
   6.2574574e-02
   3.4543378e-02
   3.6391224e-02
   5.7319301e-02
   5.8519514e-02
   2.4168202e-02
   4.6886547e-03
   2.3873425e-02
   3.2381654e-02
   9.6182348e-03
   1.5943205e-02
   1.5490626e-02
   2.0545112e-02
   1.8381123e-02
   9.0529719e-03
   4.4728654e-02
   7.0923325e-03
   2.4642351e-02
   1.8780417e-02
  -3.8875185e-03
   2.4371061e-02
   6.2573438e-03
   3.9146168e-02
   9.2077764e-03
  -3.3764106e-02
   4.6659166e-03
   1.6772192e-03
   3.2737402e-02
   1.9525059e-02
  -6.2351194e-05
  -2.6365182e-03
   2.8282396e-02
   3.7367013e-02
   3.7286200e-02
   2.0132061e-02
   6.2499432e-02
   8.0246760e-02
   9.6497493e-04
  -1.3576401e-02
   3.2573648e-02
  -2.3218273e-02
   1.1814398e-02
   3.8573858e-02
   3.6187951e-02
   2.6354683e-02
  -3.9528470e-02
   2.8748181e-02
  -2.3944356e-02
  -5.4439898e-02
  -1.9368227e-02
   1.7958176e-02
  -8.3620195e-03
   1.8883597e-02
   9.2752029e-03
  -1.9740529e-02
  -4.0475177e-02
   1.8204813e-03
   6.3206848e-02
   5.4310352e-02
   8.9377633e-02
   4.6590285e-02
   8.2121180e-02
   6.0078498e-02
   6.2973362e-02
   4.2887877e-02
   6.9983533e-02
   8.5300082e-02
   9.3279431e-02
   7.0108993e-02
   5.9639198e-02
   7.4507571e-02
   5.6628922e-02
   1.8972189e-02
   6.8040543e-02
   2.7574069e-03
   3.9444454e-02
   5.4494377e-02
   5.2598687e-02
   4.0854857e-02
   4.4556976e-02
   2.5348556e-02
   5.6620675e-02
   4.0567868e-02
   1.4708803e-02
   2.9642285e-02
   3.6456839e-02
   3.6064424e-02
   1.7580899e-02
   9.3979847e-03
   2.7577168e-02
   3.3979099e-03
   6.3547048e-03
   2.5434485e-02
   4.0963144e-02
   1.0473010e-02
   3.2939774e-02
   9.5226432e-02
   8.8329449e-02
   9.1601885e-02
   9.2552363e-02
   1.4945006e-01
   1.7044320e-01
   1.4494889e-01
   1.3283153e-01
   1.3354538e-01
   1.4632046e-01
   1.1821987e-01
   1.0672622e-01
   8.3404118e-02
   2.0102129e-02
  -2.3402600e-04
   5.2522823e-02
   1.5669198e-02
   1.1867676e-02
  -9.5457277e-03
  -3.0562727e-02
   4.8280704e-02
  -9.6619712e-03
  -1.3802892e-03
  -1.7425992e-02
   6.2434268e-03
   2.8605013e-02
   4.6970082e-02
   1.7487350e-02
   1.2297972e-02
  -1.1408642e-02
   3.1189640e-02
  -8.0500468e-02
   5.8465187e-03
  -8.8855768e-03
  -1.3034339e-02
   1.8050795e-02
  -1.0343427e-02
   1.8912300e-02
  -1.1051922e-02
   3.1521482e-03
  -1.2377863e-02
  -2.5495012e-03
   2.5030967e-02
   2.2502816e-02
  -1.7461123e-03
   3.2587954e-04
   4.0013148e-03
  -4.4741300e-02
   1.7443005e-02
   6.8503893e-02
   5.7985741e-02
   7.2810346e-02
   3.4359191e-02
   7.5852717e-02
   2.2004821e-02
   2.3753989e-02
  -3.0672344e-02
   6.4763175e-02
   4.8144966e-02
  -4.0157987e-03
  -1.3333030e-02
   1.2535806e-02
   5.4401374e-03
   1.8473581e-02
   1.0085911e-02
   3.4128054e-02
  -9.8501891e-04
   5.4836843e-02
  -3.9060444e-02
  -2.7716640e-02
  -1.7605599e-02
  -5.4604693e-02
  -1.2607098e-02
  -2.6816958e-02
  -2.5875950e-02
   1.1035887e-02
   5.8628638e-02
   6.7958109e-02
   8.2685083e-02
   9.6530146e-02
   6.2318497e-02
   5.4463854e-02
   8.3432305e-02
   8.3773331e-02
   5.7624474e-02
   6.1023970e-02
   4.8505502e-02
   5.8381739e-02
   6.4220228e-02
   9.3070487e-02
   6.7782979e-02
   3.6710630e-02
   3.6863807e-02
   3.8943638e-02
   2.3641827e-02
   5.4911985e-02
   6.9292363e-02
   6.0352387e-02
   3.1480828e-02
   6.6125273e-03
   4.8570981e-02
   3.8112326e-02
   1.7572679e-02
   4.7128432e-02
   1.3022034e-02
   4.1078128e-02
   4.5992569e-02
   4.5158539e-02
   4.3060372e-02
   4.8943218e-02
   3.7720559e-02
   1.8751888e-02
   2.5589571e-02
   1.0042184e-02
   3.0322459e-02
   4.1204988e-02
   4.1792675e-02
   5.7653623e-02
   7.4891913e-02
   8.5117903e-02
   1.0445621e-01
   1.5130440e-01
   1.7007159e-01
   1.2874620e-01
   1.2995666e-01
   1.3107888e-01
   1.2211336e-01
   1.0549821e-01
   4.5508545e-02
   4.0887960e-02
   6.0689933e-02
   4.2726786e-02
   8.0112128e-02
   1.4179433e-02
  -3.1851424e-03
  -2.9578736e-02
   1.8028767e-02
   3.4702149e-02
  -2.0442348e-02
   1.4071437e-02
  -5.6725565e-03
   1.9718436e-02
   4.9354078e-03
   2.1518775e-02
   8.8585461e-03
   6.6757973e-03
  -4.1399391e-02
   5.9218195e-03
   9.0396971e-03
  -1.3724041e-02
  -7.7886640e-03
   1.1046284e-02
   3.6834982e-03
   7.6489275e-03
  -8.5163899e-03
  -3.9311926e-02
  -4.9702933e-02
  -3.6582767e-04
   3.2162152e-02
  -3.0900010e-02
   5.9546284e-03
  -7.2666489e-02
   5.9027930e-03
  -1.7429133e-02
   5.8560646e-03
   2.5586094e-03
   8.6899827e-02
   2.2912611e-02
   6.9548498e-02
   5.2286108e-02
  -2.3682307e-02
   2.2623264e-03
   2.8769835e-02
  -2.3927011e-03
   1.8305464e-02
  -7.6408249e-03
  -2.8508548e-02
  -3.5141646e-02
   1.6265079e-03
   6.7915719e-02
   1.0428742e-02
   1.2048010e-02
   3.3398163e-02
  -1.9981809e-02
  -2.3756025e-02
   2.3407253e-02
   4.4249236e-02
   1.7795078e-02
   4.4376562e-02
  -1.6270680e-02
   1.4388982e-03
   7.4869745e-03
   7.4695116e-04
   4.3122431e-02
   5.0894639e-02
   5.0123131e-02
   8.2481927e-02
   7.1154310e-02
   7.5098382e-02
   8.6790960e-02
   8.0492303e-02
   5.4966671e-02
   7.2766986e-02
   7.2002743e-02
   4.9599158e-02
   8.7476431e-02
   7.7301241e-02
   8.5506741e-02
   1.0630292e-01
   7.5306276e-02
   4.2667119e-02
   3.5037080e-02
   5.6458313e-02
   3.7310834e-02
   6.7469006e-02
   4.0993121e-02
   2.8709711e-02
   6.7269332e-02
   6.5787941e-02
   9.1940248e-03
   5.4732817e-02
   3.3755079e-02
   3.9858008e-02
   2.2634299e-02
   5.3395102e-02
   2.6532149e-02
   2.1992452e-02
   1.6797229e-02
   1.5342914e-02
   5.6723801e-02
   8.9334473e-04
   5.0934241e-02
   2.2267676e-02
   4.7334218e-02
   5.9668649e-02
   1.9702796e-02
   6.3835265e-02
   3.4567652e-02
   9.1221995e-02
   1.1112102e-01
   1.3240703e-01
   1.3382895e-01
   1.5483924e-01
   1.1496819e-01
   1.1111835e-01
   9.9835054e-02
   9.7271006e-02
   7.8789078e-02
   2.4566538e-02
   5.2022822e-02
   2.6166867e-02
   1.8142259e-02
   2.3529727e-02
   1.1329295e-02
   6.2737419e-03
  -1.1048323e-02
   2.2823088e-02
  -2.8223719e-02
  -6.2085525e-02
   1.1780800e-02
  -2.2656620e-03
   2.4145538e-03
  -1.8142675e-02
   5.9988149e-03
   1.7162738e-02
  -1.6548522e-03
  -5.0798402e-02
  -4.0874718e-02
   5.0542821e-03
  -6.5242740e-03
  -1.4072517e-02
   2.1208048e-02
  -1.0113334e-02
   6.6711590e-03
  -4.6195026e-02
   4.6668950e-03
   7.3209435e-03
  -7.2506808e-02
   1.9128397e-02
  -1.3227558e-02
   9.7763625e-03
  -3.7624224e-02
  -4.4472762e-03
  -1.6122744e-02
  -7.5884811e-02
  -2.5716150e-02
  -9.1718154e-03
   6.3112776e-02
   3.6521927e-02
   6.0997797e-02
   5.5108536e-02
   5.2043031e-02
   6.7397834e-02
   5.9606876e-02
   2.1598633e-02
  -1.9893932e-03
   5.4975674e-02
  -4.0783828e-03
   1.0607576e-02
  -2.6385026e-02
   8.0340359e-03
  -4.5022043e-02
  -2.8249298e-02
   4.0447685e-02
  -3.3878286e-03
  -7.7014507e-03
   3.5745923e-02
   2.0803522e-02
   3.3971359e-02
  -5.7183101e-02
  -9.7788422e-03
  -3.0030797e-02
   3.2850810e-02
  -2.0040505e-02
   1.6177213e-03
   6.6995445e-03
  -1.5935056e-02
   7.3838888e-02
   3.7435035e-02
   6.9120513e-02
   5.8326110e-02
   9.5258913e-02
   1.1048460e-01
   7.6177531e-02
   7.6374521e-02
   1.0338413e-01
   7.2686393e-02
   6.9488348e-02
   6.0924295e-02
   7.4840662e-02
   7.9761403e-02
   6.6323931e-02
   6.6002756e-02
   4.4087450e-02
   2.8761431e-02
   5.7128657e-02
   5.6978576e-02
   2.8070236e-02
   3.9304245e-02
   5.7069410e-02
   4.8115299e-02
   3.8821501e-02
   5.4005362e-02
   3.9138981e-02
   2.5946392e-02
   1.7513017e-02
   4.4969967e-02
   3.5062301e-02
   2.9575757e-02
   3.8524930e-02
   4.4596707e-02
   4.5556735e-02
   8.9066803e-03
   2.5084903e-02
   3.1363407e-02
  -1.3378010e-02
   5.3486656e-02
   3.7163278e-02
   2.2926470e-02
   4.4949078e-02
   6.8913424e-02
   8.2046326e-02
   7.8413718e-02
   9.5308644e-02
   1.1409032e-01
   1.3540116e-01
   1.0850093e-01
   1.4727519e-01
   1.0051306e-01
   1.0070367e-01
   6.5535524e-02
   5.7161344e-02
   3.5219106e-02
   3.7469703e-02
   8.2340145e-03
   3.4911221e-02
   1.9744732e-02
   7.7470437e-03
  -2.5522431e-02
   2.1079386e-02
   1.5175120e-02
   4.5845830e-03
   2.5151475e-02
  -6.2000034e-03
   2.4731147e-02
   3.1195613e-02
   2.2827879e-03
  -2.1867555e-02
   1.1928123e-02
  -1.0921552e-02
  -1.8068059e-02
  -3.6558343e-02
  -9.8683467e-03
   2.4891123e-02
  -2.5278328e-04
  -1.6455950e-02
  -2.8833245e-02
  -1.5366196e-02
  -1.0177673e-02
  -4.1528930e-02
  -1.4906389e-02
  -4.6626409e-02
  -3.4211094e-02
  -3.4731835e-02
   8.8949776e-03
   1.3765782e-02
   1.6361716e-02
  -1.4379112e-02
  -5.5632137e-03
  -8.7203831e-03
   1.3617423e-02
  -5.6967570e-03
   6.0587089e-02
   8.4092620e-02
   5.5472241e-02
   6.2254313e-02
   6.3948340e-02
   4.7258972e-02
   5.3090508e-02
   6.6709291e-02
   2.5473666e-02
   3.8497645e-03
  -6.8261812e-03
  -4.1376577e-03
   5.8059383e-02
   4.3617891e-02
   1.0454464e-02
   1.9420437e-02
   3.2062206e-02
  -2.6338279e-02
   5.8053955e-04
   1.1865410e-02
   5.3884388e-02
  -4.8717647e-03
  -4.2577763e-03
   3.5983415e-02
   8.0473801e-03
  -8.8501732e-03
   1.8819243e-02
   4.2223153e-03
  -1.4461997e-02
   2.5179638e-02
  -2.7604836e-02
  -2.9348296e-02
   8.8073037e-02
   9.8281384e-02
   5.7766479e-02
   8.4390116e-02
   7.6796476e-02
   1.0846041e-01
   7.3212091e-02
   7.1894439e-02
   5.4814492e-02
   8.5193647e-02
   8.6942159e-02
   1.1867057e-01
   7.8149336e-02
   7.7593810e-02
   7.9218082e-02
   4.1020419e-02
   7.0311498e-02
   8.1154052e-02
   7.0722863e-02
   5.5891273e-02
   2.5380754e-02
   3.6954969e-02
   3.7662351e-02
   7.9940758e-02
   8.0893192e-03
   2.0098525e-02
   4.8613553e-02
   3.4726326e-02
   3.4692472e-02
   3.6598230e-02
   7.4176211e-02
   6.4615919e-02
   5.6423732e-02
   3.2692945e-02
   5.2080076e-02
  -1.8475546e-02
   1.7339339e-02
   4.1713162e-02
   2.7678184e-02
   3.9043131e-02
   4.3993220e-02
   5.3677929e-02
   4.2859461e-02
   3.9402358e-02
   5.3827832e-02
   9.1657383e-02
   9.3374644e-02
   1.0558695e-01
   1.3350634e-01
   1.6323704e-01
   1.5143977e-01
   1.0469841e-01
   9.0895433e-02
   8.3142603e-02
   8.6955607e-02
   4.9673537e-02
   2.9254782e-02
   3.1909213e-02
   4.1529731e-02
   3.1003400e-02
  -3.5901935e-02
  -1.8870590e-02
  -2.6273173e-02
   5.0513880e-02
   1.2245659e-02
  -1.2239998e-02
  -2.1104521e-02
   9.0957557e-03
  -2.7466566e-02
  -3.9257778e-02
  -3.4858851e-02
  -3.5575300e-02
  -2.5220519e-02
  -2.5713830e-02
  -1.7114644e-02
   2.1272239e-02
   2.0644923e-02
  -2.6862688e-02
   3.2936255e-03
  -1.1233889e-02
  -3.6194174e-02
   2.5028618e-03
  -1.3664220e-02
   7.3722143e-04
   7.7280571e-03
   1.3759640e-02
  -3.8916215e-03
   1.5733628e-02
   9.8538868e-03
   5.0534848e-04
  -7.8612821e-04
   1.8984205e-04
   2.8072986e-02
   7.4818675e-03
  -1.4789666e-02
  -2.9806375e-02
  -3.0791713e-04
   1.0045374e-01
   5.3035880e-02
   9.3018629e-02
   5.2635881e-02
   3.1289423e-02
   7.0623474e-02
   6.5831006e-02
   1.1127867e-02
   5.6044177e-02
   4.3425141e-02
   5.0681797e-02
   1.4520747e-02
   3.9041443e-02
  -6.9440620e-02
  -5.3228559e-02
  -2.3828636e-03
   1.5221116e-02
   1.6236526e-04
   2.3426695e-02
  -1.3345913e-02
  -1.3764771e-02
   3.5663167e-02
   1.2485627e-02
   2.6946942e-03
   1.8872732e-02
   4.5271602e-02
   1.5052811e-03
   4.7334707e-03
   2.0684379e-02
  -1.1623155e-02
  -2.1832355e-02
  -1.5471311e-02
   6.2637508e-03
   5.7442568e-02
   8.3269634e-02
   9.6904589e-02
   5.3295982e-02
   7.9591013e-02
   1.0466059e-01
   6.7628119e-02
   9.6038044e-02
   7.5430650e-02
   5.5625920e-02
   6.7967459e-02
   6.7370444e-02
   6.1061943e-02
   6.3836160e-02
   5.1799156e-02
   6.4946292e-02
   6.8197844e-02
   5.3861665e-02
   8.3992145e-02
   6.0499171e-02
   2.6904253e-02
   1.2843842e-02
   5.4326465e-02
   2.5977485e-02
   6.0108158e-02
  -3.2492556e-02
   2.9098073e-02
  -5.1006151e-03
   1.7031430e-02
   4.5345941e-02
   3.3484721e-03
   5.3687348e-02
   5.2820191e-02
   7.2735590e-02
   5.5670827e-02
   4.2068011e-02
   2.0318913e-02
   1.6550999e-02
   3.4347001e-02
   6.0220685e-02
   3.7529468e-02
   1.9912014e-02
  -2.2711576e-03
   7.1582615e-02
   8.2524815e-03
   2.9119308e-02
   3.9628861e-02
   6.5689489e-02
   6.7051449e-02
   1.0792454e-01
   1.3563905e-01
   9.8525720e-02
   1.0315219e-01
   1.2941452e-01
   1.0814496e-01
   1.3231640e-01
   8.1960728e-02
   7.6044507e-02
   5.2389927e-02
   6.1923762e-03
   1.5979785e-02
   2.6836315e-02
  -9.1798875e-03
   1.4875390e-02
  -3.1972781e-02
   7.1246549e-04
   1.7852497e-02
   2.4264795e-02
  -3.4401476e-02
  -2.9004045e-02
  -9.3375717e-03
  -6.2617666e-03
  -1.6426829e-02
   8.8699465e-03
   1.2965358e-02
  -5.0212809e-02
  -1.0403662e-02
   7.5313096e-03
  -1.2673637e-02
   4.6747000e-03
  -5.0185882e-03
  -5.6635102e-02
  -6.5511371e-02
  -2.0036079e-02
  -5.9442227e-02
  -3.2926324e-02
   1.8207031e-02
  -5.3352818e-02
   1.4967768e-02
  -5.8256562e-02
   1.8215722e-02
   2.6107323e-02
  -1.0920269e-02
   1.9971755e-03
  -2.0205338e-02
   3.9146067e-02
  -9.5051715e-03
   2.5004534e-02
   3.0140265e-02
   1.3628855e-02
   5.1220081e-03
   4.9221105e-02
   4.4427827e-02
   5.3724780e-02
   6.2014704e-02
   6.3777923e-02
   6.6570655e-02
   3.2571963e-02
  -3.4400742e-03
   5.5025227e-02
   4.4757565e-04
   6.2495078e-03
  -5.0877667e-03
   5.9970531e-02
  -7.4645387e-02
   2.6532599e-02
   1.0823129e-02
  -4.3073072e-03
   1.7288662e-02
   2.8527235e-02
   2.6841327e-02
   4.7589120e-02
   1.0325215e-02
   7.2163616e-03
  -1.8239007e-02
  -1.2848326e-02
  -5.4321913e-03
   2.7116889e-02
   1.5482552e-02
   1.4786930e-02
   3.7847629e-03
  -1.0481490e-02
   2.7549730e-02
   1.5073352e-02
  -1.1250722e-02
   1.0160316e-02
   7.8809608e-02
   1.0172469e-01
   6.9136078e-02
   7.2410525e-02
   9.1141167e-02
   1.1014483e-01
   4.3423063e-02
   5.1354711e-02
   6.4250346e-02
   6.9699763e-02
   7.6825444e-02
   4.7875894e-02
   8.8861905e-02
   7.5510077e-02
   5.5423988e-02
   9.0331723e-02
   3.3720439e-02
   4.3134026e-02
   5.7646530e-02
   7.0124398e-02
   7.4912560e-02
   4.3688613e-02
   3.3431454e-02
   3.0884585e-02
   2.1792186e-02
   4.4884905e-02
   1.4129650e-02
   1.3648560e-02
   6.1136772e-02
   5.0724751e-02
   2.8502344e-02
   4.1959106e-02
   2.0713966e-02
   2.7646414e-02
   2.1775903e-02
   3.3944292e-02
   3.1633904e-02
   5.0223248e-02
   2.8450617e-02
   4.8130030e-02
   5.2433421e-02
   2.8047440e-02
   5.2930091e-02
   2.6329041e-02
   1.6467223e-02
   3.5960639e-02
   6.6861529e-02
   5.0047709e-02
   9.3476324e-02
   8.5468903e-02
   9.6511760e-02
   1.3661299e-01
   1.3261433e-01
   1.3697237e-01
   1.1255484e-01
   8.2812686e-02
   1.1280334e-01
   9.0022683e-02
   5.5446838e-02
   3.3335450e-02
   2.6182659e-02
  -1.5678655e-02
  -1.4757323e-02
   3.1864227e-02
   4.5476961e-02
  -4.4738510e-02
   1.5584362e-02
   7.6127233e-03
   4.5236826e-03
   7.4554257e-03
   5.8856513e-05
  -2.3986674e-03
  -1.0155641e-02
  -5.3634018e-02
  -9.0874110e-03
   7.5015677e-04
  -6.9141196e-03
  -1.4231073e-02
   4.6502424e-03
  -3.2018931e-02
  -2.2244006e-02
  -3.3726400e-03
  -1.0221630e-02
   1.3127262e-02
  -2.3149203e-02
  -2.3128655e-02
  -2.0063429e-03
  -4.9431649e-03
   1.4170520e-04
  -3.5465351e-02
  -4.0832838e-03
   2.3194703e-02
   6.7780159e-02
   3.4302042e-02
   9.4643420e-03
  -2.0166440e-02
  -1.5246167e-02
  -2.4423407e-02
  -1.8188247e-02
   3.3216480e-02
  -4.2448996e-03
  -1.6633708e-02
   5.4210758e-02
   6.5652355e-02
   5.1584087e-02
   5.8213816e-02
   8.5775629e-02
   6.0829158e-02
   7.4475251e-02
   7.2421453e-02
   2.8761943e-02
   4.3664454e-02
   5.4937299e-02
  -6.5604767e-03
   6.5558993e-02
   3.2667076e-02
   4.9225950e-02
   5.0318558e-02
   3.9774850e-02
   1.8957832e-02
   3.4422670e-03
   3.6778615e-02
   1.5781254e-02
   3.1911307e-02
   3.5660929e-02
   8.8961285e-03
   3.5580068e-02
   6.9193937e-03
   5.1883460e-02
   1.0809928e-02
   3.4078391e-03
  -8.6412428e-03
  -2.5689606e-03
  -8.4237629e-03
   2.3723908e-02
   2.4219779e-02
   1.1273818e-02
  -6.4529073e-02
  -3.1960347e-03
   6.9384310e-02
   5.8483552e-02
   8.0891827e-02
   5.4936846e-02
   6.6966137e-02
   7.9336966e-02
   5.5957519e-02
   7.9001033e-02
   5.7528771e-02
   7.1653108e-02
   5.1182436e-02
   9.1317982e-02
   6.6090660e-02
   7.0882582e-02
   9.0790391e-02
   5.9017060e-02
   7.9996718e-02
   1.7389288e-02
   8.3804216e-02
   5.9838112e-02
   4.3439235e-02
   7.3525864e-02
   3.0208683e-02
   3.9551091e-02
   3.1919859e-02
   8.0486693e-02
   3.7609179e-02
   6.0805249e-02
   4.8559451e-02
   2.9326451e-02
   5.3568297e-02
   3.4075433e-02
   5.7460095e-02
   2.0747503e-02
   4.3945113e-02
   2.4980024e-02
   3.9735886e-02
   3.7597871e-02
   7.4972473e-03
   4.1738311e-02
   4.4751609e-02
   3.9682858e-02
   4.4928875e-02
   4.8061089e-02
   3.9643540e-02
   4.2529934e-02
   2.4261486e-02
   5.9798119e-02
   7.7761995e-02
   7.9407247e-02
   1.0828791e-01
   1.3472373e-01
   1.3280713e-01
   1.2940612e-01
   1.1736218e-01
   1.2039802e-01
   1.1153342e-01
   9.3528266e-02
   5.2242734e-02
   5.7852123e-02
   2.4332955e-02
  -8.6464537e-03
   8.6449293e-03
  -4.4740289e-04
   5.9335909e-03
  -2.3826602e-02
  -6.9814578e-03
  -2.7788843e-02
  -4.0604189e-02
  -1.6280540e-02
  -2.4789234e-02
   4.0640944e-03
  -3.6886887e-02
  -9.4616426e-03
  -2.7555672e-03
  -2.3072574e-03
   8.1850725e-03
  -2.3574205e-02
  -1.9222132e-02
  -3.4708396e-02
  -4.7375156e-02
  -4.2743836e-02
  -2.2850746e-02
  -3.3180720e-02
  -1.2378237e-02
  -3.0552858e-02
  -1.6013920e-02
  -6.0294918e-02
  -4.7799977e-02
   5.1893704e-03
  -1.1130449e-02
  -3.1442038e-02
  -1.6089106e-02
  -1.7349965e-03
  -1.5988336e-02
  -3.7228564e-02
  -8.3356900e-03
   3.4535555e-03
   4.1683727e-02
  -2.2412239e-02
  -5.5152450e-02
   1.4760602e-02
  -2.1380038e-03
   1.1818144e-02
   8.0078642e-02
   8.7906569e-02
   5.1794174e-02
   5.0109800e-02
   6.5825011e-02
   5.0097989e-03
   6.3837145e-02
   2.1268813e-02
   2.0360336e-02
   3.3091322e-02
   6.7608630e-02
   1.2568323e-02
   6.9646035e-02
   3.0865844e-02
   5.7331078e-02
   2.8055956e-02
   6.7241703e-02
  -1.9224410e-02
   3.8767615e-02
   3.5543015e-02
   4.3649009e-02
   1.6810493e-02
  -1.2267931e-03
   3.4380483e-02
   4.5918198e-03
   2.0430979e-02
  -9.9182302e-03
   4.9368999e-03
   3.1119751e-02
   2.4589314e-02
  -3.0248923e-02
   4.5334145e-02
   2.9036794e-02
   3.8741477e-03
   4.5466907e-02
   2.6692592e-02
   3.7770124e-02
   2.7951821e-02
   1.2796322e-02
   7.1615682e-02
   8.4804678e-02
   7.0261190e-02
   8.0555571e-02
   6.6703208e-02
   8.0888115e-02
   8.1371800e-02
   6.2312678e-02
   7.1680359e-02
   6.0523323e-02
   7.2904354e-02
   4.4497430e-02
   9.1299424e-02
   7.4033134e-02
   7.7724978e-02
   7.9615089e-02
   8.2315756e-02
   3.9738791e-02
   2.0246893e-02
   4.8385631e-02
   1.2978975e-02
   2.3678047e-02
   1.2585562e-02
   1.4641073e-02
   3.3835028e-02
   1.8467838e-02
   4.6869757e-02
   5.0172893e-02
   4.1584088e-02
   3.3836469e-02
   4.3174635e-02
   1.6335408e-02
   6.5586545e-02
   6.2074412e-02
   5.0419813e-02
   5.4388356e-02
   5.4299117e-02
   2.9210370e-02
   1.3002881e-02
   2.6704825e-02
  -4.2805660e-03
   4.8176183e-02
   5.3431546e-03
   6.4300651e-02
   3.9155783e-02
   1.8517710e-02
   2.4272167e-02
   4.5860223e-02
   6.2280837e-02
   1.0841191e-01
   1.0841104e-01
   1.2366251e-01
   1.5547846e-01
   1.6318622e-01
   1.4987529e-01
   1.3096273e-01
   1.2486086e-01
   1.1376214e-01
   4.0258409e-02
   3.8531883e-02
   2.1163315e-02
   2.4197509e-02
   8.9686068e-03
  -1.9222750e-03
  -6.0667609e-03
  -1.0904416e-02
   1.6981472e-03
  -3.6703607e-02
  -5.0805246e-02
   1.9708453e-02
  -4.0383712e-02
  -7.3942808e-03
  -2.6700791e-03
  -6.6036373e-03
   3.7603999e-03
  -5.0357242e-02
  -3.6895092e-02
  -3.2074402e-02
  -4.0263438e-02
  -5.9981666e-03
  -2.8030484e-02
  -2.1081205e-02
  -2.0650700e-02
  -3.0983441e-02
   1.1486469e-02
  -3.3880309e-02
  -1.3231384e-03
  -1.7137120e-02
  -2.4847998e-02
   1.3415229e-03
   1.3444391e-02
  -1.3524976e-02
   1.3681365e-02
  -8.5817395e-03
   2.4173357e-03
   1.6059333e-02
  -1.1382674e-02
  -2.5055989e-03
  -3.4039390e-02
   2.3093139e-02
   1.0196308e-02
   1.7264073e-02
   5.2384343e-02
   1.9323935e-02
   4.4181079e-02
  -1.1665749e-02
   8.5439809e-02
   9.6076722e-02
   1.1705649e-01
   3.7629873e-02
   5.8545194e-02
   5.2854362e-02
   7.7721954e-02
   8.8203606e-02
   5.6884256e-02
   1.7474838e-02
   6.6136595e-02
   3.7760392e-02
   6.9064381e-02
   1.0715446e-02
   7.5414405e-03
   3.6822080e-03
   3.7711113e-02
   1.4244562e-02
   3.9845398e-02
   3.5947868e-02
   1.6123865e-02
   5.5434246e-02
  -1.1782589e-02
  -1.8502962e-02
  -2.3621786e-03
   4.4992004e-02
  -1.0660409e-02
   3.1283417e-02
   1.6011973e-02
  -1.3005673e-02
   9.9898284e-03
  -1.9275102e-02
  -4.2078800e-03
   4.3925455e-02
   3.9959110e-02
   5.0878624e-02
  -3.3576326e-02
   2.8756141e-02
   6.0655378e-02
   1.9726522e-02
  -6.1674257e-03
   7.0507718e-02
   8.3397777e-02
   5.1011569e-02
   8.7013088e-02
   7.4748622e-02
   6.4358669e-02
   7.4155575e-02
   7.8453947e-02
   4.9560399e-02
   5.4304008e-02
   9.2183560e-02
   9.1559282e-02
   6.8166910e-02
   7.2168759e-02
   5.7019398e-02
   7.0873796e-02
   8.0800388e-02
   6.2905573e-02
   5.5650245e-02
   4.6408417e-02
   3.2785893e-02
   4.5102754e-02
   1.3618693e-02
   4.3579942e-02
  -3.3585560e-03
   2.9716968e-02
   4.3903487e-02
   2.9128058e-02
   1.4999649e-02
   4.6915429e-02
   4.6744551e-02
   2.5511405e-02
   5.2308662e-02
   2.5750225e-02
   7.0016060e-02
   2.6065142e-02
   3.1577225e-02
   2.5251867e-02
   2.7112460e-02
   3.0920504e-02
   5.6903926e-03
   4.4820610e-02
   5.2972162e-02
   3.9372805e-02
   4.3523089e-02
   2.8711930e-02
   2.2252799e-02
   2.9208383e-02
   4.7463030e-02
   3.2750197e-02
   6.7598298e-02
   8.3035054e-02
   1.2201740e-01
   1.2307308e-01
   1.7123998e-01
   1.4055859e-01
   1.6691016e-01
   1.4284176e-01
   1.2091779e-01
   4.3766046e-02
   1.1783551e-02
   3.5816712e-02
  -2.0186486e-03
  -8.8233024e-03
  -2.0915000e-02
  -8.5436205e-03
  -8.1703255e-03
  -1.2803757e-02
  -8.1855730e-03
  -2.2922234e-02
  -1.8274447e-02
  -2.2742100e-02
  -9.7782330e-03
  -1.6446799e-02
  -1.8272951e-03
  -1.8941675e-02
  -3.8084257e-02
  -3.8364292e-02
   2.5057230e-02
  -4.3668114e-02
  -2.5327528e-02
  -1.1463573e-02
  -2.9041147e-03
  -1.8675370e-02
   1.7205975e-02
   5.0068327e-05
  -4.8698303e-02
  -7.4152485e-06
  -1.6684181e-02
   4.3253850e-02
  -2.4969177e-02
   3.3083183e-02
  -1.6909821e-02
   5.4219158e-03
   6.9499979e-03
   2.9952385e-03
   2.1008903e-02
  -7.4925932e-03
   1.0014685e-02
   2.0867120e-02
  -1.0850977e-02
  -2.8255944e-02
  -2.4832003e-02
  -3.4180131e-02
   1.7619077e-02
   4.3075115e-02
   5.5559467e-02
  -2.4695944e-02
   7.9365211e-02
   7.0970849e-02
   5.6653587e-02
   4.3529383e-02
   6.7943241e-02
   8.3754189e-02
   6.0277204e-02
   7.4442856e-02
   3.2240317e-02
   2.6102359e-02
   3.5584124e-02
   6.5273807e-02
  -4.1670769e-03
   4.1157927e-03
   6.6619702e-02
   3.9221779e-03
   2.9904858e-02
   3.7684981e-02
   5.1055438e-02
   6.2899267e-02
   4.7452734e-02
   2.7611173e-02
   5.6911209e-02
   2.4631006e-02
   7.3122666e-02
   1.2397381e-02
   2.2602158e-02
   6.7616978e-02
   4.6017853e-02
   3.1093236e-02
   7.5740798e-03
  -3.3869950e-02
   4.0718308e-02
   6.4841972e-02
   4.2250339e-02
   1.4993192e-02
   4.0146171e-03
   1.5057048e-02
   3.7281111e-02
   3.7183078e-02
   2.2499288e-02
   1.9916446e-02
   2.8061925e-02
   1.0044882e-01
   6.3650500e-02
   6.7292038e-02
   5.5884598e-02
   5.7423121e-02
   5.0760931e-02
   6.6596612e-02
   5.3389796e-02
   3.9084784e-02
   7.6313637e-02
   4.7704104e-02
   8.8837255e-02
   6.3400573e-02
   5.1759991e-02
   5.3376028e-02
   5.6107182e-02
   1.0458298e-01
   7.9357326e-02
   4.8846707e-02
   5.8186962e-02
   4.3198720e-02
   5.7815362e-03
   3.9033206e-02
   3.0663928e-02
   3.1437548e-02
   5.4167244e-02
   6.3901467e-02
   2.5092777e-02
   1.9501493e-02
   3.2994135e-02
   4.4370764e-02
   3.8594402e-02
   3.0258242e-02
   3.6666967e-02
   5.5910700e-02
   6.7627232e-02
   4.4985266e-02
   4.5439449e-02
   2.3887795e-02
   4.5741579e-02
   2.4726368e-02
   2.2574436e-02
   4.1750019e-02
   3.6374430e-02
   2.6535559e-02
   2.0905658e-02
   4.2945193e-02
   6.0709455e-02
   3.3558207e-02
   5.0463571e-02
   4.4709885e-02
   8.9633489e-02
   1.2167511e-01
   1.2931891e-01
   1.1520750e-01
   1.4298036e-01
   1.6131649e-01
   1.2278788e-01
   1.0843310e-01
   7.2466944e-02
   8.1589695e-02
   3.9495961e-02
   4.4040663e-02
   1.6175329e-02
   1.5814090e-02
   2.9660957e-02
  -6.4157214e-03
  -1.3541748e-02
  -3.7756069e-02
   1.8068976e-02
   1.8616593e-03
   1.2706873e-02
  -7.8525652e-03
   2.5464405e-02
   7.4803329e-03
  -3.4245023e-02
   1.2745568e-02
   6.9850643e-03
  -3.0175223e-02
  -4.0112009e-02
  -3.9111548e-02
  -2.4367953e-02
  -2.3413251e-02
  -6.1660004e-02
  -9.9587561e-03
   6.0332561e-03
  -5.0804448e-03
  -1.5015149e-02
   1.7169857e-02
   2.8024140e-03
  -5.5706323e-03
  -2.7871277e-03
  -1.1382371e-02
   2.5142138e-02
   1.3956418e-02
  -7.0185138e-03
   1.9137462e-02
   2.0296127e-03
   1.3142972e-02
  -1.2807773e-02
  -1.4087609e-02
   8.6978320e-03
  -9.6354145e-05
  -7.4491969e-03
  -1.4166823e-02
   3.6717083e-02
   3.7553522e-02
  -1.1107674e-02
   2.8658105e-02
   6.4639214e-02
   8.5097359e-02
   4.5564410e-02
   8.5882444e-02
   7.9551362e-02
   9.2271608e-02
   7.7246566e-03
   3.8496138e-02
   6.3023890e-02
   2.8646939e-02
   7.6681000e-02
   5.7553485e-02
   3.8197332e-02
   3.4703696e-02
   8.0150145e-02
   2.9275997e-02
   1.9235606e-02
   1.8300122e-02
  -6.5137958e-03
   4.4751516e-03
   4.2141958e-02
   6.4661787e-02
   9.3253872e-03
   5.7993209e-02
  -3.6822924e-02
   4.1051392e-02
   3.3993020e-02
   3.6829972e-02
   7.3419132e-03
   3.9580164e-02
   6.6960975e-03
   3.2250154e-02
   2.0467136e-02
  -1.1144059e-02
   3.4393043e-03
  -4.2996635e-03
   2.9316040e-02
  -1.9936610e-03
   3.8791731e-02
  -8.3709308e-03
  -1.8576057e-02
   3.2375906e-02
  -1.0222741e-02
  -9.4135395e-03
  -2.2509018e-02
   9.1783365e-03
   7.7097306e-02
   7.4920472e-02
   8.3194430e-02
   7.9168214e-02
   7.8481564e-02
   7.8897733e-02
   3.5477744e-02
   5.5556307e-02
   8.8998501e-02
   1.8709256e-02
   8.1987547e-02
   7.8865626e-02
   5.5450631e-02
   6.1432873e-02
   8.8978914e-02
   5.6283705e-02
   3.9631766e-02
   5.9117146e-02
   2.6236640e-02
   5.4210897e-02
   3.6687399e-02
   4.0947316e-02
   5.1931051e-02
   3.2638116e-02
   3.1393677e-02
   4.9860055e-02
   5.1742995e-02
   2.0910751e-02
   5.5266655e-02
   4.9074523e-02
   2.3455128e-02
   5.3428851e-02
   6.9211195e-03
   3.1268189e-02
   2.0246447e-02
   3.8870089e-02
  -4.3595844e-03
   1.3709620e-02
   3.8115496e-02
   1.2699314e-02
   4.2756424e-02
   3.2808439e-02
   3.9747137e-02
   3.7429092e-02
   5.5359450e-02
   4.1240691e-02
   2.9835956e-02
   7.1457611e-02
   3.9637663e-02
   4.9865643e-02
   3.5158984e-02
   8.1641182e-02
   8.4650480e-02
   9.5372421e-02
   1.2970613e-01
   1.6992594e-01
   1.7733841e-01
   1.3670576e-01
   1.2646529e-01
   8.3715524e-02
   6.3907020e-02
   2.9430486e-02
   3.1904095e-02
  -1.6795709e-02
  -3.4118532e-03
   2.9147598e-02
  -1.4705373e-02
  -1.9658594e-02
  -3.3936889e-02
  -2.0612091e-02
   7.8748608e-03
   3.2129006e-03
   1.1545101e-02
  -2.1001958e-02
  -2.4509039e-02
  -6.2187853e-03
  -4.4810162e-03
  -3.2210658e-02
   1.8744880e-02
  -3.0895659e-02
  -1.9038266e-02
   7.2702719e-04
   2.7734386e-04
   4.1111073e-03
   5.3719162e-03
   1.6677825e-02
  -5.0199633e-02
  -3.1073765e-02
  -2.1264626e-02
   2.0512785e-03
  -2.1819883e-02
  -1.0541748e-02
   7.0331622e-03
  -2.0934141e-02
  -4.9402682e-03
  -2.4846923e-02
   6.4435788e-03
  -1.8874154e-03
   3.5535180e-02
  -9.3251797e-04
   7.6747879e-03
  -3.7880716e-02
   2.7681327e-02
   1.2060113e-02
  -3.5236944e-02
   1.8463710e-02
   5.8028071e-02
  -7.9860104e-02
  -3.1063493e-02
  -4.3019987e-02
  -1.4822593e-02
   4.6844101e-02
   6.1281750e-02
   8.6827506e-02
   7.4028473e-02
   9.6774503e-02
   4.6305059e-02
   6.3474619e-02
   5.9060636e-02
   3.0511825e-02
   4.0690453e-02
   2.3164677e-02
   5.0155734e-02
   5.4310641e-02
   5.3153384e-02
   8.7852485e-03
   6.1171981e-02
   3.2771626e-02
   5.5701455e-02
   5.8814283e-02
   5.0280681e-02
   1.6557950e-02
   4.4048953e-02
   2.8951981e-02
   5.1332315e-02
   2.3429094e-02
   3.5610784e-02
   5.6567868e-03
   1.4965126e-02
   4.6094656e-02
   4.9378652e-02
  -5.7879311e-03
   2.5255786e-02
   4.4803826e-03
   5.7288332e-02
  -2.0061129e-02
   4.5569377e-02
   1.1003888e-02
   1.6862718e-02
   9.5300153e-03
   3.1731928e-02
   2.5209197e-02
   1.5467082e-02
   3.2124542e-02
   3.8117394e-02
   8.7030631e-03
  -1.2254456e-02
   1.3782101e-02
   4.3836259e-02
   9.0128759e-02
   7.5043699e-02
   5.5397300e-02
   3.4018823e-02
   7.1039096e-02
   8.4079198e-02
   2.7689016e-02
   5.0582523e-02
   6.8804280e-02
   2.6874243e-02
   7.3442506e-02
   3.6154712e-02
   3.7273565e-02
   5.6801821e-02
   4.9210680e-02
   5.6985980e-02
   5.6392970e-02
   3.2393312e-02
   4.2874040e-02
   1.0330529e-02
   7.4663372e-02
   1.1714352e-04
   3.3288969e-02
   2.8962821e-02
   4.0830556e-02
   5.7734742e-02
   1.8481231e-02
  -2.6837066e-04
   2.7295996e-03
   4.9950760e-02
   2.2404590e-02
   4.9138328e-02
   1.8181562e-02
   4.4149429e-02
   5.7487411e-02
   3.1500612e-02
   3.9901989e-02
   1.6735910e-02
   1.6882148e-02
   8.0770155e-03
   1.8548123e-02
   2.5506794e-02
   4.7091008e-02
   2.8106213e-02
   5.4666048e-02
   1.4371037e-02
   2.9165743e-02
   3.4587766e-02
   3.7236965e-02
   9.3940075e-03
   5.4203316e-02
   9.0060676e-02
   1.1956577e-01
   1.2647660e-01
   1.6756026e-01
   1.7550303e-01
   1.6468657e-01
   1.2995350e-01
   9.5777405e-02
   3.0121859e-02
   4.8264212e-02
   2.5603333e-02
   5.8278248e-04
  -1.5734108e-02
  -1.1805847e-02
  -2.6982635e-02
  -1.9716592e-02
  -2.6779963e-02
  -2.4275743e-02
  -8.3809852e-03
   2.3418932e-02
  -1.9104886e-02
  -1.9906246e-02
   1.5873116e-02
   1.3562578e-03
  -1.0746887e-02
  -8.8414560e-03
   1.5022925e-02
  -7.5560503e-03
   1.3017110e-02
  -2.5651819e-02
   3.5045975e-03
  -1.1004302e-02
  -1.0172956e-02
  -5.0881832e-03
  -3.5620141e-03
  -2.5712280e-02
   2.3416264e-02
  -1.4521287e-02
  -3.6662798e-02
  -3.8509009e-02
  -1.6108009e-02
  -1.6400392e-02
  -2.1871013e-02
   1.4638898e-02
   9.1764397e-03
  -3.5006509e-03
  -3.0857683e-02
   2.5526984e-04
  -2.0102539e-02
  -2.6285920e-03
  -3.5789480e-02
  -4.0119921e-02
   4.2118293e-03
  -1.2935224e-02
  -8.5854664e-04
  -4.4684398e-02
  -2.5949500e-02
   3.8812526e-02
   1.2882062e-02
   1.5625754e-02
   8.8524312e-02
   9.5547036e-02
   6.5323501e-02
   7.0253912e-02
   5.9789775e-02
   9.6993624e-02
   3.7427908e-02
   9.2451983e-02
   5.0150043e-02
   6.1397972e-02
   5.5038923e-02
   5.1466304e-02
   7.9522574e-02
   6.7658734e-02
   6.0684113e-02
   4.3060377e-02
   2.2773161e-02
   4.6516274e-02
   2.0595907e-02
   5.7632386e-02
   2.7510303e-02
   2.5202954e-02
  -1.3627513e-02
   3.0752174e-02
   1.8095549e-02
   6.9955498e-02
   4.8353334e-02
  -4.7819385e-03
   2.2454351e-02
   4.5811531e-02
   5.0860043e-02
   1.7338270e-02
  -4.0527871e-02
   1.4651551e-02
   7.6890604e-03
   7.3780380e-03
   4.6420722e-02
  -2.4306601e-02
   5.6081929e-02
   4.8059820e-02
  -3.8001053e-02
   3.1880399e-02
   4.3641806e-02
   4.0366963e-02
  -8.5974189e-03
   3.8868347e-03
   7.0663004e-02
   8.6890357e-02
   6.8891656e-02
   6.9346782e-02
   9.3414214e-02
   8.9823391e-02
   5.8479390e-02
   6.2482993e-02
   5.4440592e-02
   6.2707741e-02
   1.6520851e-02
   7.4625191e-02
   4.7588208e-02
   7.4960841e-02
   4.8344314e-02
   4.6339785e-02
   6.2693814e-02
   6.5947197e-02
   4.2139139e-02
   2.5780776e-02
   5.1121034e-02
   1.7259099e-02
   3.7835061e-02
   5.3840815e-02
  -1.7770029e-02
   1.6148040e-02
   3.0630028e-02
   1.1092544e-02
   1.6973446e-02
   4.8591414e-02
   1.2641568e-02
   1.4778318e-02
   3.5751433e-02
   6.0536860e-02
   3.8421377e-02
   2.6216114e-02
   2.1291753e-02
   2.8883280e-02
   5.0773817e-02
   2.0946813e-02
   2.9584300e-02
   4.1925272e-02
   2.5467550e-02
   3.8831283e-02
   1.4099537e-02
   6.9342023e-02
   2.3097117e-02
   3.8607695e-02
   1.4886151e-02
   2.9848146e-02
   4.3420772e-02
   6.3030521e-02
   4.7544361e-02
   5.8492169e-02
   7.5155694e-02
   1.0019650e-01
   1.3653908e-01
   1.4974110e-01
   1.7020548e-01
   1.5222486e-01
   1.4834113e-01
   7.8659273e-02
   7.1929212e-02
   7.7093561e-02
   2.2289865e-02
   9.1052410e-03
   3.2836778e-03
   2.3157518e-02
  -2.9736783e-02
  -1.2629502e-02
   4.3130815e-04
   8.8243216e-03
  -9.7145873e-03
  -1.0611200e-02
  -3.2507635e-03
  -2.1488808e-02
   1.4607904e-03
  -2.3161066e-03
  -1.3460607e-02
  -3.0273005e-02
  -2.4443584e-02
   3.6122738e-02
  -3.4901083e-02
   4.5449910e-03
  -1.8207522e-03
  -2.2622743e-02
   1.8002635e-02
  -8.5377411e-03
   6.2131252e-03
  -4.5262235e-02
   2.6411166e-03
  -2.7737423e-02
  -3.1525500e-02
  -4.0178090e-02
   1.0220261e-03
   1.5657993e-02
   1.6819830e-02
   1.6582153e-02
  -9.0214701e-03
   2.0934902e-02
  -4.1080017e-03
   7.8652641e-03
  -2.3743052e-02
  -9.6405310e-03
  -3.5070908e-02
   9.9393876e-03
   1.0774727e-02
  -3.0085046e-03
   4.9377132e-02
   5.3884691e-03
  -5.8837871e-03
   1.3294074e-02
   1.8564504e-03
   1.6348684e-02
   6.8676402e-05
   3.3188558e-02
   9.4607171e-02
   7.5532978e-02
   5.7402689e-02
   4.8028874e-02
   6.1422763e-02
   8.0722364e-02
   4.2842185e-02
   5.1799255e-02
   6.4653420e-02
   7.3703238e-02
   7.7592054e-02
   2.4520168e-02
   5.8663979e-02
   7.0809783e-02
   3.0679010e-02
   1.8643061e-02
   4.3175746e-02
   4.5802569e-02
   1.6192772e-02
   3.6671648e-02
   2.5023471e-02
   6.0612674e-02
   1.3827795e-02
   2.9349509e-02
   2.4302844e-02
   3.0531827e-02
   5.6148391e-02
   4.3689048e-02
   4.8815673e-02
   1.1305308e-02
   3.3593090e-02
   4.5456566e-02
  -3.9428007e-05
   2.0697582e-02
   2.9070026e-02
   7.4214992e-02
   7.4879297e-03
   1.4763457e-02
   3.0903072e-02
   5.1030919e-02
   1.0204809e-02
   2.9060216e-02
   3.9764089e-02
   5.2753557e-02
  -2.3356983e-02
   1.2144329e-02
   6.6004769e-02
   2.4894844e-02
   6.4692196e-02
   8.7369334e-02
   5.8881855e-02
   7.6592085e-02
   7.4898369e-02
   4.1215075e-02
   8.1782877e-02
   8.4039387e-02
   3.7379405e-02
   4.5148145e-02
   4.3371729e-02
   4.7497213e-02
   7.6867118e-02
   2.7625509e-02
   4.3456951e-02
   6.2823504e-02
   6.2658904e-02
   5.1173239e-02
   3.2724418e-02
   5.5391685e-02
   7.0287577e-02
   1.6274242e-02
   3.9777445e-02
   4.6274375e-02
   7.0667662e-03
   1.7623344e-02
   5.6696387e-02
   4.0357147e-02
   2.7088243e-02
   5.6239474e-02
   3.8909813e-02
   3.4943270e-02
   7.9412766e-03
   2.3322574e-02
   2.1621716e-02
   4.1388316e-02
   3.6652958e-02
   1.3198937e-02
   4.4496526e-02
   3.1612525e-02
   3.8927499e-02
  -1.8052285e-02
   2.9345409e-02
   3.4103524e-02
   2.2751652e-02
   2.6861575e-02
   2.1613524e-02
   2.4170947e-02
   3.7776866e-02
   6.2374511e-02
   1.4858559e-02
   4.6738557e-02
   5.7704197e-02
   4.8705140e-02
   8.4217746e-02
   1.0492666e-01
   1.7758768e-01
   1.5383406e-01
   1.4465388e-01
   1.2010457e-01
   8.9789499e-02
   8.9252869e-02
   6.3637425e-02
  -1.1888789e-02
  -1.8174079e-03
  -1.7378099e-02
  -1.4519640e-02
  -1.3498414e-02
  -2.1731602e-02
  -1.4220492e-02
  -9.9723474e-04
   2.0504524e-02
  -9.3470593e-04
   8.1153731e-03
   9.7875450e-03
   2.9726570e-03
  -1.4056622e-02
  -1.9148838e-02
  -1.4678527e-02
  -1.0842465e-02
   5.6358640e-03
  -1.3670771e-03
  -3.0160938e-02
  -7.1943930e-02
  -3.9749055e-02
  -3.4852786e-02
  -1.3058345e-02
  -3.6148713e-02
  -2.6550119e-02
  -2.7760986e-02
  -4.0327082e-04
  -8.9559515e-03
  -4.8997448e-02
  -4.8991379e-02
  -5.7324199e-03
   5.7180899e-03
  -1.2500965e-03
   2.1959815e-02
  -6.2979518e-03
   3.0043544e-02
   3.2579732e-03
   5.1671138e-03
  -1.8498900e-02
  -3.5292202e-02
   3.6467408e-02
  -2.6360257e-02
   4.0108366e-02
   2.5495257e-02
  -2.0327882e-02
  -6.1212821e-02
   4.6205005e-02
   5.2452587e-02
   6.7067273e-02
   1.2823309e-02
   5.7441739e-02
   8.6550457e-02
   9.1534092e-02
   5.7428825e-02
   8.4837152e-02
   1.2280668e-01
   1.2049125e-01
   7.1339011e-02
   1.0308907e-01
   6.2884696e-02
   7.5241771e-02
   6.9162142e-02
   7.2666753e-02
   5.3337205e-02
   9.1184686e-02
   6.9210326e-02
   5.5699088e-02
   9.5956003e-02
   3.1979376e-02
   5.6769324e-02
   4.9470105e-02
   3.7470494e-02
   5.5505026e-02
   1.5349914e-02
   4.8111265e-02
   2.9041000e-03
   3.5819283e-02
   8.2005362e-02
   5.9630729e-02
   4.1387624e-02
   6.1248961e-02
   4.6190375e-03
   8.4025610e-02
   7.7216245e-03
   6.2254855e-02
   1.4471167e-02
   6.1553615e-02
  -3.5282156e-02
   4.4212947e-03
   3.6099819e-02
   3.8318338e-02
   2.4098868e-02
   7.7096977e-02
   3.9186917e-02
   5.3038182e-02
   1.8969248e-02
   6.2314302e-02
   2.0487908e-02
   3.5500318e-02
   3.5547200e-02
   4.1460338e-02
   8.4960710e-02
   8.2066463e-02
   7.8304793e-02
   6.8251848e-02
   7.5773960e-02
   8.5129181e-02
   5.1111619e-02
   5.1711163e-02
   5.0028449e-02
   8.9420543e-02
   8.4877235e-02
   2.6627601e-02
   5.2719385e-02
   6.3372220e-02
   6.7197587e-02
   3.5588875e-02
   4.8924115e-02
   4.6047603e-02
   4.1134560e-02
   5.1823292e-02
   4.8369523e-02
   2.6518464e-02
   2.1885559e-02
   2.2303774e-02
   3.2946741e-02
   8.4624048e-03
   6.0949126e-02
   3.0124615e-03
   4.3976667e-02
   1.7888588e-02
   5.6733407e-02
   1.1657210e-02
   2.1725237e-02
   4.5425500e-02
   1.2672594e-02
   5.0403202e-03
   7.6013470e-02
   4.7568235e-02
   4.1803032e-02
   2.8322314e-02
  -9.5682047e-03
   3.7921079e-02
   2.1809045e-02
   1.6986858e-02
   2.8338357e-02
   3.8390693e-02
   5.8254779e-02
   3.9801682e-02
   4.6490607e-02
   2.2298161e-02
   3.7830963e-02
   3.1502621e-02
   2.9391746e-02
   6.4654530e-02
   7.2321124e-02
   1.1540560e-01
   1.3426494e-01
   1.2412212e-01
   1.4805645e-01
   1.1677661e-01
   1.0176277e-01
   1.0076999e-01
   5.4251909e-02
   4.5206864e-02
   8.8544026e-03
  -8.9384304e-03
  -1.9449976e-02
   2.1625774e-02
  -6.3304278e-03
  -3.1760956e-02
  -2.0255221e-02
   5.5597761e-03
   1.1705672e-02
   9.7150838e-03
  -2.1620764e-02
   1.1907058e-02
   2.9336005e-04
   2.9719607e-03
   3.1914364e-03
   1.7086923e-02
   1.1166926e-02
  -1.3173273e-02
  -4.2091129e-02
   6.3330452e-03
   4.5390628e-03
  -9.1110912e-03
  -2.6580343e-02
  -4.3273002e-02
  -5.4557241e-03
  -2.5976570e-03
  -4.0734059e-02
  -1.9987175e-02
  -1.5090773e-02
  -1.2071668e-02
  -7.7122763e-03
   4.9007869e-03
  -9.1966644e-03
  -5.0616876e-02
   1.0869053e-02
  -8.1184951e-03
   3.1637084e-02
   6.4227348e-04
   3.3125037e-02
  -4.4465506e-03
  -1.5093099e-02
  -7.8886076e-02
   4.1380591e-02
   2.6885928e-02
   2.9476022e-02
   3.8329044e-02
  -4.3706032e-02
  -2.4799860e-02
   3.7587594e-02
  -1.0186920e-02
   1.1591707e-01
  -1.5888307e-02
   9.2611827e-02
   4.7367399e-02
   6.9982884e-02
   5.6721445e-02
   8.0697300e-02
   7.0379452e-02
   1.1738856e-01
   4.0959385e-02
   1.0629996e-01
   1.0212163e-01
   8.3094754e-02
   6.9945615e-02
   4.6529122e-02
   7.2991205e-02
   1.0226382e-01
   6.5599087e-02
   7.1906416e-02
   7.4862806e-02
   8.9483084e-02
   8.5492328e-02
   3.5055382e-02
   5.0018852e-02
   6.4928181e-02
   1.7676449e-02
   6.0522298e-02
   8.7599128e-03
   9.4606682e-02
   2.9030538e-02
   2.6247910e-02
   4.1404241e-02
   5.8848962e-02
   5.5099125e-02
   1.0457009e-01
   2.1305128e-02
   2.2212173e-03
   3.5609921e-02
   4.0996488e-02
   4.2979263e-02
   3.2989998e-02
   8.2865769e-02
   7.6194346e-02
   4.1769943e-02
   8.5899157e-03
   3.0084218e-02
   6.2869054e-02
   3.6238492e-02
   4.9644040e-02
   3.6124124e-02
   1.8448169e-02
   4.9254201e-02
  -2.0360769e-02
   1.0155449e-01
   7.8860421e-02
   6.5722727e-02
   8.3456536e-02
   9.8831046e-02
   8.3121140e-02
   8.2995073e-02
   4.2042402e-02
   4.5326352e-02
   3.3503861e-02
   8.0488604e-02
   6.4611098e-02
   5.8253815e-02
   3.6851469e-02
   6.0663605e-02
   4.9394513e-02
   9.6698266e-02
   7.3334838e-02
   5.4260308e-02
   2.7493974e-02
   2.1427040e-02
   4.7160052e-02
   5.2093824e-03
   4.6245792e-03
   6.3955825e-02
   4.2666881e-02
   1.8908325e-02
   2.4515415e-02
   5.1944370e-02
   1.4876242e-02
   4.8886729e-02
   4.5252952e-02
   4.1992823e-02
   1.3517213e-02
   4.8352000e-02
   8.4887486e-03
   2.8549670e-02
   3.1072077e-02
   2.8268763e-02
   4.0428889e-03
   6.8133939e-02
   4.2494445e-02
   3.9351293e-02
   4.0102652e-02
   2.4998601e-02
   2.8931459e-02
   8.0406924e-03
   3.7088839e-02
   3.4371058e-02
   2.3358870e-02
   3.5160358e-02
   2.7630294e-02
   5.6771642e-02
   6.6557376e-02
   7.0462355e-02
   4.1118346e-02
   1.2718233e-01
   1.3617411e-01
   1.2981659e-01
   1.0158248e-01
   1.2673300e-01
   8.6269993e-02
   7.7863545e-02
   8.7251292e-02
   3.2849291e-02
   8.2160542e-03
  -1.4349770e-02
   1.8754680e-03
  -1.1103540e-02
  -3.7789297e-03
  -1.0275570e-02
   8.9221045e-03
   2.9210965e-02
   2.7351393e-02
  -3.8581772e-03
  -4.0434212e-04
   1.3319215e-02
  -9.3260714e-03
  -1.1763256e-02
   2.2389603e-02
   7.2389753e-04
   4.6475189e-03
   2.4547043e-03
   2.7332059e-02
  -1.1551404e-02
  -4.1645696e-02
  -4.1388913e-02
  -2.1701668e-02
  -1.7790824e-02
  -1.3934125e-02
   5.7953964e-04
   1.5508533e-03
  -5.1282847e-02
  -6.7545523e-03
  -1.5734752e-02
  -4.1775938e-02
  -1.9438513e-02
  -1.7071352e-03
   5.3756149e-03
   1.3527601e-02
   3.6609643e-04
  -2.3376198e-03
   1.8746982e-02
   3.5562656e-02
  -3.7437011e-02
   3.3020972e-02
  -1.1330317e-03
  -6.3859508e-02
   3.1291479e-02
   1.0025401e-02
  -2.1873849e-02
   1.0728028e-02
  -4.1924572e-03
  -1.8780112e-02
  -1.0473406e-03
   4.9374999e-02
   6.2940552e-02
   5.9359271e-02
   3.3701781e-02
   5.5094560e-02
   7.2212118e-02
   6.7326085e-02
   6.4150447e-02
   8.8505737e-02
   4.1960373e-02
   4.8080060e-02
   8.6106931e-02
   2.7825098e-02
   9.7230058e-02
   7.6424991e-02
   9.4297215e-02
   8.4792389e-02
   8.0202905e-02
   6.7540690e-02
   5.6064902e-02
   3.7036377e-02
   7.8752716e-02
   9.0745788e-02
   3.9486552e-02
   9.3620554e-02
   4.6553644e-02
   1.0486647e-02
   3.3813972e-02
   3.8402153e-02
   3.9608028e-02
   3.0693417e-02
   3.5289745e-02
   4.1819468e-02
   4.5999612e-02
   6.0423977e-02
   1.8179605e-02
   1.3604903e-02
   2.7765190e-02
   6.1156595e-02
   2.6648837e-02
   1.8535723e-02
   4.8325478e-02
   4.7648208e-02
   3.7448748e-02
   7.2001476e-02
   5.8439739e-02
   8.6675800e-02
   2.5251979e-02
  -1.6028596e-02
   1.2023825e-02
   1.7543736e-02
   4.2755265e-02
   7.5923527e-02
   3.6989642e-02
   1.1733553e-02
   8.5499012e-02
   6.6368725e-02
   8.7487394e-02
   5.1354988e-02
   4.2474874e-02
   9.5295201e-02
   7.2281796e-02
   7.1623986e-02
   5.0180033e-02
   8.9696465e-02
   8.1692409e-02
   4.9888080e-02
   8.1262875e-02
   2.5671952e-02
   5.1773548e-02
   4.6779249e-02
   9.1576343e-02
   5.1368104e-02
   3.4374356e-02
   4.0133770e-02
   4.7583755e-02
   5.1035992e-02
   5.1738226e-02
   3.7416317e-02
   2.8119592e-02
   3.8333897e-02
   1.5896239e-02
   3.7293355e-02
   1.6786000e-02
   2.1152896e-02
   3.6159910e-02
   3.0996743e-02
   5.9585128e-02
   5.4523072e-02
   2.8411390e-02
   3.4968528e-02
   4.3813866e-02
   3.6816913e-02
   5.4431713e-02
   4.0721341e-02
   4.9945705e-03
   3.9596845e-02
   5.6671062e-02
   2.0664007e-02
   4.3451895e-02
   2.8702722e-02
   5.0365874e-02
   5.3053409e-02
   9.5207277e-03
   3.7666421e-02
   3.0091576e-02
   1.6350477e-02
   3.5372782e-02
   1.1498754e-02
  -1.1126411e-02
   4.9030341e-02
   5.6819510e-02
   1.0179321e-01
   1.0928342e-01
   1.0620866e-01
   8.3167834e-02
   8.9282476e-02
   6.8920507e-02
   5.0097861e-02
   6.1007088e-02
   9.8689361e-03
  -4.7749097e-02
  -7.4134344e-03
   2.6874338e-02
  -6.0984096e-03
   1.2016057e-02
   8.1122309e-03
   1.4580122e-02
  -9.1997909e-03
   9.5758676e-03
   8.1903829e-03
   7.2093162e-03
  -1.2579394e-02
   2.2710855e-02
   2.5401578e-02
  -2.8210751e-02
   1.6623667e-02
  -5.6450903e-03
   2.5487852e-03
  -1.3553361e-02
  -5.5458519e-02
  -3.6183493e-02
  -3.3661705e-02
   9.9765107e-03
  -1.5191637e-02
  -4.7181623e-02
  -2.0477844e-02
  -2.7415774e-02
  -2.6485404e-02
  -3.0720189e-02
   1.9928250e-03
   1.5718454e-02
  -2.3889899e-02
  -3.1499825e-03
  -3.0901628e-03
   1.1533992e-02
   5.4190319e-03
   1.5672393e-02
   3.7870487e-02
   1.9464925e-02
   2.2844302e-03
   2.6927337e-02
  -2.4500507e-02
   2.6576463e-04
   1.3134104e-02
   7.1942849e-03
   4.9005602e-02
   8.4021282e-03
   2.2049442e-02
   4.0023710e-02
   3.3533664e-02
   5.4861422e-02
   9.9034600e-03
   4.3011422e-02
   9.0482413e-02
   8.3053374e-02
   4.9831495e-02
   8.3470878e-02
   4.0431636e-02
   6.1611896e-02
   6.5614122e-02
   8.1918480e-02
   9.2423042e-02
   8.5852298e-02
   7.1371428e-02
   1.0080924e-01
   4.8834459e-02
   3.9711714e-02
   8.4681882e-02
   1.0769219e-01
   9.5964197e-02
   8.6798752e-02
   5.9598330e-02
   3.4419506e-02
   1.9658906e-04
   4.7306286e-02
   3.7628411e-02
   5.5092344e-02
  -7.4377829e-03
   6.2744454e-02
   3.6837254e-02
   1.0083048e-02
   6.3686329e-02
   6.0583715e-02
   4.2224481e-03
   2.1735032e-02
   3.8370221e-02
   2.5284041e-02
   2.2466044e-02
   4.2827021e-02
   1.6046485e-02
   3.5685773e-02
   4.3620191e-02
   5.5797393e-02
   7.4990222e-02
   4.3125782e-02
   8.1837755e-02
   7.6482142e-02
   9.3880975e-02
   7.0136226e-02
   5.6988710e-02
   4.4576237e-02
   4.2396884e-02
   4.1514206e-02
   5.4340197e-02
   1.6387642e-02
   7.8886825e-02
   7.1908037e-02
   9.2704834e-02
   6.8618678e-02
   6.7817495e-02
   5.9504196e-02
   5.5412428e-02
   6.0163650e-02
   5.8655075e-02
   6.5754959e-02
   3.0989657e-02
   5.2696345e-02
   7.4447640e-02
   6.2349234e-02
   5.8460194e-02
   6.1968323e-02
   5.1478594e-02
   6.3375373e-02
   2.7350390e-02
   2.7005291e-02
   3.5333888e-02
   2.6545261e-02
   4.0641973e-02
   4.1778251e-02
   1.2943321e-02
   6.7302136e-02
   4.4137004e-02
   2.0294123e-02
   3.8146189e-02
   2.5842050e-02
  -1.1372253e-02
   2.7131558e-02
   6.2454775e-02
   1.2040182e-02
   1.0043791e-02
   6.1661456e-03
   9.5006352e-03
   1.3587077e-02
   2.1648176e-02
   6.4534347e-02
   2.9886849e-02
   1.3201150e-02
   3.6885399e-02
   1.9356453e-02
   2.1593557e-02
  -2.6718037e-03
   5.9934999e-03
   1.8478250e-02
   1.6142303e-02
  -4.1061742e-03
   7.8787455e-03
  -3.1872380e-03
   1.2715190e-02
  -7.9529172e-03
   4.2939124e-02
   6.1280626e-02
   7.6511959e-02
   1.0910253e-01
   5.7811747e-02
   8.9970925e-02
   9.9289714e-02
   7.1164093e-02
   7.1773831e-02
   4.2766029e-02
   3.3323755e-02
  -1.0854945e-02
   1.1793038e-02
   1.7029654e-02
  -1.7637642e-02
  -1.8715965e-02
   1.0856626e-02
  -1.6316948e-02
  -1.0169431e-02
   3.9912092e-03
  -1.4566937e-03
  -3.7934143e-02
  -1.4537496e-03
  -1.2016089e-02
  -2.2631132e-02
   3.8190386e-04
   1.5247746e-02
   6.2816085e-03
   5.8080626e-03
   3.0372467e-03
  -3.0874075e-02
   1.7974076e-02
   1.1215923e-02
  -1.8528458e-02
  -5.7833936e-03
  -3.4660593e-03
  -6.2152027e-02
   1.4118832e-02
   3.0478437e-03
  -9.2528779e-03
   1.6346206e-02
  -2.5236525e-02
   1.2997278e-02
  -2.9036220e-02
   8.9697108e-03
   5.1812559e-03
  -1.4016232e-02
   4.5062589e-03
   5.1550030e-03
   4.3792376e-02
   1.8897600e-02
   2.4956755e-02
   5.5735914e-03
   1.6417582e-02
   3.6727612e-03
  -6.5559603e-03
   4.4751508e-02
  -3.7203422e-02
   3.0778061e-02
  -4.7188890e-02
   9.0632717e-03
   7.1757596e-02
  -2.3092177e-02
   2.4178678e-02
   2.5589336e-02
   4.6449152e-02
   1.0279066e-01
   9.8718703e-02
   8.9155922e-02
   8.6192353e-02
   8.5383264e-02
   8.0472561e-02
   7.5128964e-02
   7.5414413e-02
   1.0741771e-01
   6.9491339e-02
   9.7745434e-02
   8.2967699e-02
   4.8245693e-02
   9.6094791e-02
   7.4823065e-02
   1.0733626e-01
   9.1636108e-02
   6.5327714e-02
   5.5221446e-02
   5.1341717e-02
   3.2083519e-02
   3.8019192e-02
   4.0958570e-02
   2.9638097e-02
   8.9795365e-02
   7.6692913e-02
   3.9337951e-02
   3.4909843e-02
   6.6514858e-02
   8.8974002e-02
   5.2943568e-02
   2.3292216e-02
   5.7487447e-02
   6.1334507e-02
   5.7823660e-02
   6.6545383e-02
   3.9773344e-02
   3.4278479e-02
   4.0690572e-02
   3.0728359e-02
  -1.4335861e-02
   6.5688241e-02
   3.5147080e-02
   2.4301396e-02
   6.4248626e-02
   5.7686101e-02
   9.4844615e-02
   6.5599937e-02
   4.2636304e-02
   5.4050974e-02
   2.5229004e-02
   3.1972169e-02
   7.5234744e-02
   9.7055419e-02
   5.3470760e-02
   4.8086943e-02
   4.3402443e-02
   5.7628224e-02
   7.6180430e-02
   5.1949263e-02
   4.2553460e-02
   5.9994981e-02
   2.3710561e-02
   5.6170725e-02
   5.4114607e-02
   6.5888982e-02
   2.4964814e-02
   8.3703547e-02
   4.2390789e-02
   3.0933636e-02
   2.9398136e-02
   5.7418979e-02
   5.5406249e-02
   2.2139131e-02
   3.5525713e-02
   4.2503707e-02
  -1.2800301e-03
   3.3408235e-02
   4.1875188e-02
   2.7213985e-02
   5.4732988e-02
   6.0269039e-02
   4.1715197e-02
   3.0654438e-02
   1.4135905e-02
   3.2119896e-02
   3.4836584e-02
   2.2987906e-02
   1.1376782e-02
   2.2539352e-02
  -3.2418166e-03
   1.2638330e-02
   2.4172548e-02
   2.5481970e-02
   4.9048175e-02
   1.6139431e-02
   3.5578624e-02
   9.6499040e-03
   1.3576744e-02
   2.2672808e-02
   3.0572604e-02
   1.7733362e-02
  -2.6940199e-02
  -1.6005724e-02
   1.3499008e-02
   5.4413702e-02
   4.8896765e-02
   9.7209873e-02
   9.5120895e-02
   9.7123556e-02
   9.6679420e-02
   7.0939599e-02
   7.8943505e-02
   8.9315134e-02
   4.2461247e-02
   2.7632348e-02
   2.4285325e-02
  -3.4985399e-02
  -1.6549446e-02
  -6.9182237e-03
  -1.1349240e-02
  -5.4635913e-03
   4.6782600e-03
   1.8999862e-02
   1.5727836e-02
   3.8536229e-02
  -2.6596057e-03
  -9.7871316e-03
   1.6717597e-02
  -1.3192308e-02
   9.1477713e-03
   4.7337944e-03
   1.4597582e-02
  -3.8696443e-02
   3.1347321e-02
  -5.5270718e-03
   2.6789702e-02
  -3.1200864e-03
   6.4630620e-04
  -2.3823615e-02
  -8.9442167e-03
  -2.8339106e-02
  -1.9437308e-02
  -1.5909687e-03
  -2.1615990e-02
  -9.3141434e-03
  -2.1358494e-02
   9.8275143e-03
   6.5073160e-03
  -5.0643972e-02
  -4.1428195e-02
   2.1408950e-02
   2.7744524e-02
   3.4440787e-02
   2.6893086e-02
  -2.9648300e-03
   1.7033919e-02
   8.8377281e-03
   4.8782607e-02
  -1.1870018e-03
   9.3349664e-03
  -3.9409201e-03
   2.3853014e-02
   2.7988946e-02
   3.5495145e-02
  -1.0070403e-02
   1.1250779e-01
   1.8994736e-02
   6.0749346e-03
   5.7180673e-04
   9.4537692e-03
   2.8019972e-02
   2.6049481e-02
   1.1338618e-01
   7.7229674e-02
   1.0220213e-01
   8.8547309e-02
   1.2590117e-01
   6.9756127e-02
   7.3909967e-02
   1.0214544e-01
   1.0285964e-01
   9.7431229e-02
   1.0467773e-01
   9.7510726e-02
   9.6999151e-02
   8.8025420e-02
   7.6741734e-02
   6.6124969e-02
   8.0606284e-02
   6.7026493e-02
   7.8573849e-02
   1.5491121e-02
   6.7389319e-02
   6.6860561e-02
   5.7456764e-02
   5.9556123e-02
   8.6263520e-02
   2.1990808e-02
   4.0128861e-02
   4.4183442e-02
   5.1092835e-02
   1.1748809e-02
   3.3194275e-02
   8.1917838e-02
   3.2329584e-02
   5.0773449e-02
   8.9683517e-02
   3.7019053e-02
   6.3959917e-02
   2.0301921e-02
   6.8525555e-02
   4.3457462e-02
   2.9896438e-02
   4.4274040e-02
   4.4286427e-02
   5.0464231e-02
   3.8327979e-02
   2.4114906e-02
   2.5711207e-02
   6.7700673e-02
   5.1537267e-02
   1.5009571e-02
   1.6617350e-02
   8.8755388e-02
   4.8451187e-02
   2.5127024e-02
   7.0688395e-02
   6.2699720e-02
   5.2592396e-02
   4.7646263e-02
   3.9337825e-02
   8.1124883e-02
   3.3315407e-02
   5.6762557e-02
   7.4922804e-02
   3.8219662e-02
   6.8801126e-02
   8.6549296e-02
   6.5202573e-02
   6.5381369e-02
   4.8093163e-02
   4.7357810e-02
   7.5373396e-02
   4.7791133e-02
   2.0016551e-02
   2.7753432e-02
   2.1909161e-02
   4.4091306e-02
   1.5698465e-02
   4.3047966e-02
   2.3975171e-02
   4.0202306e-02
   3.9391457e-02
   3.4857412e-02
   4.4913825e-02
   2.9928613e-02
   5.0793663e-02
   4.0180152e-02
   6.3658583e-02
   2.9877886e-02
  -1.4183490e-02
   2.0557620e-02
   1.0346757e-02
   3.1973769e-02
   2.5870318e-02
   2.4042228e-02
  -3.6154248e-03
   4.6349822e-02
   4.1659809e-02
   1.6313656e-02
   3.1995363e-02
   2.2168980e-02
  -3.5135657e-02
   3.3330331e-02
  -9.6892271e-03
   3.1359174e-02
   2.0104746e-02
   4.8830472e-02
   9.2980258e-02
   1.0005576e-01
   8.5118842e-02
   1.0553167e-01
   9.4159029e-02
   8.7867324e-02
   4.3233867e-02
   7.6944799e-03
   5.8960576e-02
   5.7413536e-03
  -2.6639816e-02
   1.1165967e-02
  -6.8850302e-03
   4.3817588e-03
   7.8126372e-03
  -2.9539871e-02
   2.4503308e-02
  -2.2139493e-02
  -2.5347527e-05
  -3.2128068e-02
  -3.3470006e-02
  -5.4205413e-03
  -1.1778273e-02
  -3.3634404e-03
   2.6449115e-02
   1.3932065e-02
  -1.7439171e-02
   5.5980950e-03
  -4.3035088e-03
  -1.6409289e-02
  -8.3991845e-03
  -1.2053251e-02
  -1.1035860e-02
  -1.8261178e-02
  -2.9619099e-02
   4.3384572e-03
  -1.7164593e-02
   1.6417874e-03
  -6.1410365e-02
  -5.4200400e-02
   3.0557118e-02
   1.6918530e-02
   2.4926654e-03
   2.0440166e-02
   1.5878861e-02
   3.3672325e-02
   6.7050623e-02
   4.6898920e-02
   7.9118777e-02
   6.4951492e-02
   7.2267228e-02
   7.4145407e-02
   2.3457857e-02
   6.1584550e-02
   9.0178149e-02
   2.2146573e-03
  -6.2337076e-02
  -2.0895919e-02
   1.0045422e-01
   4.8992492e-02
   4.3349227e-02
   8.9456690e-02
   4.5910765e-02
   1.9981750e-02
  -2.6344414e-02
  -3.8183546e-02
   1.0975530e-01
   6.1785476e-02
   1.2842768e-01
   7.4989460e-02
   6.4205546e-02
   9.7255792e-02
   6.4417227e-02
   4.0038381e-02
   9.8962958e-02
   5.7936907e-02
   9.4247072e-02
   1.2035368e-01
   8.9044819e-02
   9.1107399e-02
   9.7020201e-02
   6.8495230e-02
   1.0357230e-01
   5.1072809e-02
   1.0095769e-01
   7.6151843e-02
   9.4961888e-02
   3.1608546e-02
   1.8529718e-02
   9.0007491e-02
   8.0915010e-02
   7.7351965e-02
   3.2211770e-02
   4.8141097e-02
   3.4282994e-02
   6.3864861e-02
   6.1569851e-02
   4.1981119e-02
   2.8084925e-02
   6.9750170e-02
   4.4864328e-02
   5.7026483e-02
   6.0834293e-02
   6.2897001e-02
   4.0385460e-02
   3.6721298e-02
   3.0150127e-02
   6.1128150e-02
   2.8410522e-02
   3.8622050e-02
   7.8067418e-02
   6.9945344e-02
   4.1659131e-02
   6.7650475e-02
   6.0911111e-02
   3.0896120e-02
   2.2306163e-02
   1.6693200e-02
   3.4140207e-02
   2.9577517e-02
   6.2570491e-02
   4.1627792e-02
   4.9464128e-02
   4.7241158e-02
   2.7748542e-02
   4.5350681e-02
   6.1921518e-02
   9.2398476e-02
   3.4501466e-02
   4.9431151e-02
   6.5163825e-02
   4.4451842e-02
   3.4501660e-02
   4.4927228e-02
   4.3689961e-02
   5.0241110e-02
   2.8216438e-02
   7.4794718e-02
   5.3539966e-02
   3.0341765e-02
   1.4380849e-02
   4.4202709e-02
   3.0492280e-02
   2.0565985e-02
   1.0766145e-02
   2.5058150e-02
   2.0502571e-02
   2.9752574e-02
   5.2885895e-02
   1.7541785e-02
   4.7469382e-02
   3.5362820e-02
   3.5304559e-03
   2.8841412e-02
  -1.6461256e-02
   2.8850849e-02
   8.9483538e-03
  -2.2334326e-02
   1.2736537e-02
  -2.4023876e-02
   4.0441491e-02
  -1.0625586e-02
  -8.4687065e-03
   1.7664795e-02
   9.6747540e-03
   6.3251106e-03
  -1.1854063e-02
  -7.0799113e-03
   1.5581907e-02
   3.5409056e-03
   2.9313682e-03
   4.8798565e-02
   4.9001530e-02
   8.4377378e-02
   9.1777565e-02
   8.9074539e-02
   1.0516842e-01
   9.4010491e-02
   3.0564615e-02
   3.7071058e-02
   4.6102893e-03
   2.2019676e-02
   2.3076399e-02
   1.6423187e-03
  -1.1752220e-02
   2.6675454e-02
   3.3064876e-03
   1.1534551e-02
  -1.6353369e-02
   3.4133211e-03
  -1.0533974e-02
   2.4328766e-02
  -2.4882842e-03
   4.1957808e-03
   7.0472874e-03
   9.9654903e-04
  -1.8781051e-03
  -2.0625750e-02
  -4.3573450e-02
  -1.4144611e-02
  -4.1291165e-03
   2.3106315e-02
   4.0478042e-02
   5.0620398e-03
   1.0101050e-03
   1.0270654e-02
  -1.2491626e-02
  -4.6156279e-03
  -1.3462214e-03
  -1.5353471e-02
  -1.3991547e-02
  -1.1427835e-02
   2.0434583e-03
  -2.2377265e-02
   7.5550881e-03
  -8.7019213e-03
   3.9462837e-02
   8.4545912e-03
   3.4544357e-02
   3.5743639e-03
   2.7781423e-02
   6.1152769e-02
   5.6423202e-02
   4.8999446e-02
   6.0134363e-02
   3.8845822e-02
   2.1271429e-02
   5.3814971e-02
   8.9129345e-02
   3.7493144e-02
   2.9364569e-02
  -2.8249018e-02
  -6.6005957e-02
   3.3458114e-02
   9.6504843e-03
   3.4191523e-02
   6.0142161e-02
   2.4712105e-02
   2.3958824e-02
   6.6600916e-02
   8.5076461e-02
   9.3541024e-02
   9.1727234e-02
   7.7984765e-02
   1.1059933e-01
   1.1368249e-01
   1.0312985e-01
   6.6840394e-02
   9.6569439e-02
   7.5891148e-02
   8.4471182e-02
   9.8969478e-02
   7.4961012e-02
   9.4057610e-02
   1.0677827e-01
   8.6046425e-02
   8.9348799e-02
   7.8706195e-02
   7.8044779e-02
   4.5329429e-02
   7.0096457e-02
   5.5896567e-02
   8.7219585e-02
   8.8746827e-02
   7.9888769e-02
   4.2544388e-02
   2.7494972e-02
   3.6368982e-02
   5.6409843e-02
   3.5415228e-02
   6.1305465e-02
   6.4139250e-02
   6.5566670e-02
   7.1459694e-02
   4.1830618e-02
   1.8257843e-02
   6.4646856e-02
   2.1309646e-02
   6.7776037e-02
   6.1215975e-02
   6.1694269e-02
   7.3793013e-02
   5.1344275e-02
   5.8937348e-02
   4.4773676e-02
   2.9731219e-02
   4.8317281e-02
   2.6261810e-02
   6.6799871e-02
   4.6883952e-02
   4.7338858e-02
   4.9603181e-02
   6.3024777e-02
   5.0060273e-02
   5.4773142e-02
   3.0128099e-02
   6.2507753e-02
   4.9778412e-02
   6.6119683e-02
   6.2930568e-02
   2.8419379e-02
   7.7512189e-02
   6.4747879e-02
   4.1892295e-02
   5.4795640e-02
   3.8933664e-02
   6.9406020e-02
   3.6405209e-02
   7.6627190e-02
   5.3905720e-02
   6.0086528e-02
   8.0417440e-02
   7.8886871e-02
   2.8377694e-02
   9.3047285e-03
   7.5570183e-03
   6.1345838e-02
   1.9959565e-02
   2.9511173e-02
   1.0812336e-02
   3.8296512e-02
   4.7445958e-02
   4.7052316e-02
   3.8116728e-02
   1.1433949e-03
   1.0922845e-02
   1.5288657e-02
  -3.1308229e-02
   3.1585440e-02
   3.9534868e-02
   2.7098698e-02
  -5.2045691e-03
   3.3240496e-02
  -6.2907956e-03
   2.7502951e-02
   1.8254868e-02
   6.0521249e-03
   2.4189218e-02
   2.8795384e-03
  -3.1766664e-03
   1.3677631e-03
   2.3371621e-02
   1.7449041e-02
   4.0099300e-03
   8.6061136e-02
   6.7567463e-02
   9.4381870e-02
   6.5675293e-02
   1.3708422e-01
   1.1542798e-01
   9.6245891e-02
   7.7612829e-02
   3.1166975e-02
   2.5620498e-02
   1.0623767e-02
   1.4573342e-02
   4.3417995e-02
  -1.9688351e-02
  -3.1179429e-02
  -3.9427171e-03
   9.1671529e-04
  -7.7559678e-03
  -5.5276982e-03
  -1.8877532e-02
   1.1385901e-03
   1.4017332e-02
   2.3624360e-03
   1.1141643e-03
   1.1870046e-02
  -1.7968191e-03
   1.6409944e-02
  -8.4145120e-03
   5.4128404e-03
  -5.9727472e-03
   1.2388793e-02
  -1.7912963e-02
   1.1597996e-02
   1.4951141e-02
   5.4691887e-03
  -5.0392508e-02
   1.6415622e-02
  -4.6261161e-03
  -7.9037876e-03
  -6.2509852e-03
   6.6275025e-03
   2.3599469e-02
   5.6270463e-03
   3.3769673e-02
  -1.6058538e-02
   5.2176070e-02
   5.8214510e-02
   1.0374311e-03
   1.0093076e-02
   5.6081381e-02
   5.0213736e-02
   4.9103925e-02
   2.1583649e-02
   8.1705861e-02
   3.5908766e-02
   6.5502386e-02
   6.4801997e-02
   1.0651797e-01
   3.1688849e-02
   4.9307500e-02
   6.1310979e-02
   3.0359735e-02
   7.2747791e-02
   5.1817402e-02
   4.8510494e-02
   2.4932987e-02
   5.5704648e-02
  -6.8637110e-03
   2.4920327e-02
   7.6571929e-02
   9.6111830e-02
   1.1414358e-01
   1.0958565e-01
   1.0055330e-01
   1.1749863e-01
   1.0196642e-01
   1.2838909e-01
   9.6613027e-02
   6.3525517e-02
   8.8732744e-02
   9.6947684e-02
   1.1007597e-01
   1.2590989e-01
   8.2522242e-02
   8.2894805e-02
   8.5030893e-02
   9.9736740e-02
   9.5052572e-02
   4.4173994e-02
   3.5403028e-02
   7.1886323e-02
   5.5458543e-02
   7.1064189e-02
   9.5765393e-02
   6.5438981e-02
   7.6235987e-02
   9.4425264e-02
   6.1372851e-02
   8.4539186e-02
   3.6097244e-02
   6.4723583e-02
   1.0032244e-01
   9.3497360e-02
   6.8139403e-02
   2.5508280e-02
   3.7626741e-02
   4.9864244e-02
   3.7369044e-04
   5.4968541e-02
   3.1479553e-02
   4.4348367e-02
   9.0013449e-02
   9.1519283e-02
  -3.0387223e-03
   5.5690181e-02
   6.5094045e-02
   6.4017817e-02
   5.7097709e-02
   1.3037326e-02
   4.0904408e-02
   2.5132515e-02
   6.6548558e-02
   8.0713901e-02
   2.6515547e-02
   7.0912966e-02
   4.8231603e-02
   5.5918688e-02
   3.1059395e-02
   7.7136539e-02
   3.5346525e-02
   3.0881964e-02
   4.9649338e-02
   7.3745251e-02
   6.1493578e-02
   5.5273419e-02
   7.1457423e-02
   6.8324808e-02
   4.3484515e-02
  -1.2514272e-02
   3.5132229e-02
   2.9301924e-02
   4.4629285e-02
   4.5701354e-02
   4.8234250e-02
   2.6018188e-02
   3.8693538e-02
   4.3472295e-02
  -8.4556734e-03
   2.9901226e-02
   8.1910283e-03
   1.0109857e-03
   1.2952777e-02
   3.5135731e-02
   1.8988047e-02
   3.4301842e-02
   2.4430948e-02
  -1.1201948e-02
   1.3187966e-02
   2.4223271e-02
   1.4120224e-02
   3.6863556e-02
   6.8830831e-03
   1.0424798e-02
   1.4784057e-02
   3.2752730e-03
   2.5758012e-02
   4.5372253e-03
  -3.7543289e-05
  -1.5784090e-02
  -8.3678394e-03
   7.0319593e-02
   6.2840482e-02
   8.3399161e-02
   9.8351295e-02
   8.6466456e-02
   1.0662491e-01
   9.9527806e-02
   7.9071457e-02
   4.9517020e-02
  -4.8830628e-03
   3.1795137e-02
   1.4180969e-02
   4.8270311e-03
   8.9811358e-03
  -1.0508251e-03
   9.9073197e-03
   1.4051920e-02
  -8.2045227e-03
  -4.2854885e-02
  -1.6630020e-03
  -1.8800745e-02
   1.3669396e-02
   5.0959541e-03
  -9.6684638e-03
   7.3035001e-03
  -8.9711268e-04
   1.7982061e-02
  -4.6758571e-03
   3.7352692e-02
  -1.3080677e-03
   2.5342302e-02
  -6.0605239e-04
   2.5670989e-02
  -1.2359801e-02
   1.3840216e-02
  -6.2797910e-03
   4.1784769e-02
  -7.7720515e-03
  -2.0019689e-02
  -2.7657548e-03
  -1.9661847e-02
  -1.3432134e-02
   1.1088726e-03
   4.1462826e-04
  -1.8003474e-03
   7.3786775e-02
   2.1706829e-02
   2.2231208e-02
   7.9114166e-03
   3.0900403e-02
  -1.7872775e-02
   5.9011702e-02
   6.0788452e-02
   2.9642182e-02
   7.2527220e-02
  -8.9457790e-03
   7.9926443e-02
   1.0331082e-02
   3.5871438e-03
   5.0721215e-02
   3.7772034e-02
   8.5288434e-03
  -8.0463658e-04
   1.3607751e-02
   3.5085710e-02
   1.4154177e-02
   1.3717360e-02
   7.1104250e-02
   6.1224488e-02
   9.6342948e-03
   8.9328246e-02
   1.0458093e-01
   1.1417464e-01
   1.2789277e-01
   1.1963521e-01
   1.0771014e-01
   1.1628762e-01
   9.8316268e-02
   6.1935629e-02
   1.1925100e-01
   9.4658033e-02
   7.0799255e-02
   1.0746174e-01
   9.6934563e-02
   8.4589934e-02
   1.1468558e-01
   1.0178604e-01
   6.0944905e-02
   1.1534169e-01
   8.3417675e-02
   1.0222222e-01
   8.7497824e-02
   8.7092410e-02
   9.9340086e-02
   2.8476504e-02
   7.6901747e-02
   5.1416246e-02
   6.0427069e-02
   6.4996055e-02
   3.5644510e-02
   5.7181365e-02
   5.7199891e-02
   8.4308594e-02
   4.1292780e-02
   5.4808671e-02
   5.5053727e-02
   5.3154912e-02
   3.3649987e-02
   3.5002861e-02
   4.3432948e-02
   3.0289014e-02
   4.6096988e-02
   5.0849666e-02
   3.6981734e-02
   1.0200405e-01
   6.7549081e-02
   5.3479560e-02
   7.6108111e-02
   2.8535324e-02
   2.9919163e-02
   6.6735129e-02
   2.9991819e-02
   1.6138191e-02
   6.9670955e-02
   1.0348923e-01
   8.9348971e-02
   9.2099958e-02
   7.8747036e-02
   8.7795971e-02
   4.1234020e-02
   8.8044035e-02
   5.6751779e-02
   7.2381436e-02
   9.9914479e-02
   5.0178883e-02
   6.4940338e-02
   4.3476634e-02
   5.7086533e-02
   1.4296989e-02
   4.2958669e-02
   2.2549678e-02
   5.7479222e-02
   7.9397434e-02
   1.7326119e-02
   1.1946662e-02
   2.8960482e-02
   2.7728483e-02
   6.0778436e-02
  -6.4043760e-03
   2.9359043e-02
   2.8596094e-02
   3.2139085e-02
   1.1901392e-02
   7.9940850e-03
   4.8573369e-02
   1.9315147e-02
   2.1672099e-02
   1.7741195e-02
   9.0601127e-03
   1.8145930e-02
   6.1038945e-03
   3.1810155e-02
   3.5759176e-02
   3.6473470e-03
  -5.9319861e-03
  -1.9306530e-02
  -1.5230686e-02
   4.3177914e-02
   1.0418661e-03
   4.0975658e-02
   9.7881510e-02
   1.0306625e-01
   8.8726887e-02
   1.2382150e-01
   9.5000086e-02
   8.1762393e-02
   7.9863958e-02
   5.7391376e-02
   4.8687467e-02
   4.0567421e-03
   3.6517255e-02
   1.3076085e-02
   2.2726138e-02
  -2.5813019e-03
  -2.1030292e-02
  -1.7310280e-02
   1.5956664e-02
   1.5647834e-02
   1.8115313e-02
  -1.8906343e-02
   1.9128056e-02
  -3.0922839e-02
   3.2399574e-02
   2.9139457e-03
  -4.9183992e-03
   1.7155918e-02
   5.8303960e-02
   1.7892215e-02
   1.1109311e-02
   1.9416381e-02
   6.3025793e-04
   4.7831373e-02
   2.2030166e-03
   1.8733067e-02
   3.2956865e-02
   2.4293163e-02
   1.8996918e-02
  -2.5254621e-03
  -6.2758050e-02
  -1.0956725e-02
  -2.2714803e-02
  -6.7321146e-03
  -3.9535709e-02
   7.2386464e-03
  -1.6523149e-02
   2.8886616e-02
   1.4695108e-02
   2.5295494e-03
   2.9142492e-02
   3.8998260e-02
   4.3697237e-02
   6.2553299e-02
   3.5190873e-02
   7.6658535e-02
   7.7342689e-02
   2.2032485e-02
   5.2431639e-02
   1.1464862e-02
   6.4230502e-02
   6.1723119e-02
   6.3162991e-02
   4.3870181e-02
   1.9273017e-02
   4.6546635e-02
  -1.1121961e-02
   3.6471705e-02
   1.0536080e-02
   2.6076253e-02
   1.9615704e-02
  -7.1417171e-03
   1.1779431e-01
   1.6156280e-01
   1.2451946e-01
   9.8365573e-02
   1.1880175e-01
   1.1293371e-01
   9.4233868e-02
   9.8980023e-02
   1.0903688e-01
   9.0737418e-02
   1.2450517e-01
   1.1816659e-01
   1.0462029e-01
   1.0168519e-01
   8.7361941e-02
   1.2027371e-01
   1.1952748e-01
   7.7286393e-02
   1.4112869e-01
   9.2129051e-02
   1.1353612e-01
   1.1921530e-01
   6.7305900e-02
   7.1081300e-02
   8.9426811e-02
   9.7407926e-02
   8.9150470e-02
   6.6894593e-02
   5.6616742e-02
   4.4186431e-02
   4.4304335e-02
   5.1115165e-02
   2.0850787e-02
   6.2527384e-02
   6.8173465e-02
   8.4358186e-02
   7.9903450e-02
   2.9664653e-02
   6.9695776e-03
   4.1630300e-02
   7.5376246e-02
   2.2221416e-02
   5.8201235e-02
   7.2646734e-02
   2.6733362e-02
   6.4639010e-02
   6.4379083e-02
   4.9723981e-02
   2.8995843e-02
   6.5542599e-02
   2.9165718e-02
   3.3186953e-02
   4.8835247e-02
   5.6835325e-02
   7.3798378e-02
   6.4859564e-02
   6.1546876e-02
   8.7414998e-02
   4.1560940e-02
   4.6087205e-02
   6.4248451e-02
   5.6279918e-02
   3.7960143e-02
   5.0465262e-02
   5.8908508e-02
   5.2707936e-02
   6.1682869e-02
   5.1500806e-02
   7.4880680e-02
   4.8250728e-02
   3.1272303e-02
   4.0952481e-02
   3.9877063e-02
   8.2830982e-03
   1.5586489e-02
   3.1184143e-02
   6.7558589e-03
   3.0338098e-02
   1.8425423e-02
   2.1476316e-03
   9.2878883e-03
   4.2616706e-02
   1.1566850e-02
  -1.2409468e-02
   4.7715983e-02
  -2.9891489e-03
   8.2747720e-03
   1.9470616e-02
   1.6763827e-03
  -2.4696042e-02
   2.2965837e-04
   8.5870039e-03
  -1.5088418e-02
  -3.9324699e-02
   1.6199897e-02
  -1.6469590e-02
   3.1269205e-02
   4.0067625e-02
   6.6427608e-02
   8.9556916e-02
   1.1113382e-01
   5.3714420e-02
   1.1053611e-01
   5.5199887e-02
   9.2062149e-02
   7.4679420e-02
   6.8950625e-02
   6.9893754e-03
   3.9988632e-02
   1.5752818e-02
   2.5425854e-02
  -1.7608925e-03
   1.3740183e-02
   9.2428060e-03
   6.7502690e-03
  -1.3926780e-02
  -3.7968633e-02
   6.3494154e-03
   2.9450081e-03
  -1.4092900e-02
  -9.7892778e-03
   1.3600009e-02
   1.9687890e-02
  -7.8396499e-03
   1.2582158e-02
   3.6283691e-02
   3.5390323e-02
  -5.6689703e-03
   1.4454665e-02
   7.2721574e-03
   3.2396413e-02
   2.9493303e-02
  -3.2354775e-03
   7.2747158e-03
   1.5029413e-02
   7.4401696e-03
   4.2978055e-03
  -5.6133713e-02
  -2.6309592e-02
  -5.3399650e-03
  -1.7461521e-03
   2.4711443e-04
   3.1674496e-02
   4.4383403e-02
   2.3690131e-02
   2.8487587e-02
   7.4236193e-02
   2.2839520e-02
   1.1971663e-02
   5.4520149e-02
   3.5617746e-02
   5.7186634e-02
  -3.2506836e-02
   2.7288145e-02
   2.4771859e-02
   1.5028007e-02
   5.0021127e-02
   3.2403308e-02
   5.8706918e-02
   3.5954905e-02
   2.4296710e-02
  -6.3829008e-02
   9.5253435e-03
  -1.4241184e-02
   7.3246697e-03
   3.9963473e-02
   3.1001053e-02
   1.1439427e-02
   3.3500782e-02
   2.1200059e-02
   9.9051788e-02
   1.1354669e-01
   1.1199840e-01
   1.4171534e-01
   1.0083241e-01
   1.0948011e-01
   9.5642019e-02
   1.2297410e-01
   1.1377088e-01
   4.2978071e-02
   1.3655508e-01
   1.0004760e-01
   8.1946688e-02
   8.2427674e-02
   8.3589035e-02
   1.0701681e-01
   9.2839435e-02
   8.3228472e-02
   1.2357711e-01
   1.0776359e-01
   9.5361680e-02
   1.0893682e-01
   6.9612758e-02
   8.5067009e-02
   6.6861614e-02
   8.9893510e-02
   1.1213508e-01
   1.0190092e-01
   8.9122682e-02
   6.0655571e-02
   8.8235177e-02
   4.6507682e-02
   6.1607782e-02
   6.0662614e-02
   2.2137850e-02
   3.3143291e-02
   2.9666622e-02
   2.7739657e-02
   1.2449640e-02
   1.7168984e-02
   3.8771221e-02
   5.2700243e-02
   3.4322134e-02
   1.0824018e-01
   3.6626695e-02
   5.6027738e-02
   7.9108429e-02
   1.7394926e-03
   2.3000084e-02
   2.5918645e-02
   7.0807479e-02
   5.2670063e-02
   6.2284852e-02
   3.6922462e-02
   6.7002422e-02
   8.5378926e-02
   8.0742051e-02
   8.6470151e-02
   6.2161366e-02
   7.4160289e-02
   6.3766332e-02
   5.4558367e-02
   7.0312677e-02
   2.2258286e-02
   2.0929006e-02
   5.5031421e-02
   2.0406091e-02
   3.9389054e-02
   4.5202986e-02
   3.4302239e-02
   2.8228611e-02
   1.1109233e-02
   3.7358184e-02
   2.3627334e-02
   6.3987031e-02
   1.7244688e-03
   2.7037496e-02
  -1.5217282e-03
   9.2895255e-03
  -1.9929773e-03
   3.4382553e-03
   2.3610074e-02
   1.2170065e-02
  -5.0452356e-02
   5.0567764e-03
   1.4648465e-03
   2.0900143e-02
  -2.4512137e-02
  -1.2929439e-02
   9.8988031e-03
  -2.2641922e-02
  -2.0268273e-02
  -3.1826210e-02
  -2.9561488e-02
  -1.0458156e-02
  -4.1986774e-02
   5.5651808e-02
   8.6085191e-02
   1.0850603e-01
   9.4248071e-02
   8.1102781e-02
   1.1246584e-01
   1.2241711e-01
   5.5837225e-02
   7.3336380e-02
   3.9960324e-02
   3.5666302e-02
   1.4871132e-02
   1.1517491e-02
   1.5886138e-02
  -1.8519564e-02
   2.7705847e-02
  -2.5142931e-02
   3.7570361e-02
   1.7264035e-02
   2.6551441e-02
  -4.8479518e-03
  -2.1657504e-02
   2.2693344e-02
   1.5322244e-02
   1.6844929e-02
   1.1859674e-02
   2.0138240e-02
   4.0296025e-02
   4.0329927e-02
   5.0743083e-02
   1.5371686e-02
   8.6181454e-03
   2.0645379e-02
   5.6482300e-03
   5.0230556e-02
   3.2783823e-02
   2.2762881e-02
   2.8226893e-02
   1.3532364e-03
  -3.4445005e-02
  -8.3913763e-03
  -3.9662561e-02
  -5.4872774e-03
  -3.4513941e-02
  -1.1515207e-02
  -2.1566518e-02
   2.2192268e-02
  -3.9441206e-02
   4.7472483e-02
   2.6719141e-02
   3.0352034e-02
   1.0106136e-02
   4.8794261e-02
   4.9898295e-02
   3.4918753e-02
   4.2631488e-02
   7.9588307e-02
   8.9052909e-02
   3.6984896e-02
   4.9859731e-02
   1.5655193e-02
   6.4083207e-03
   4.3902221e-02
   4.2323504e-02
   2.8936326e-02
   3.5204367e-02
   3.1436428e-02
   9.6585529e-02
  -4.7620546e-02
  -1.2111281e-02
   3.8675952e-02
  -1.6512413e-02
   3.4783519e-02
   4.2662379e-02
   8.6989724e-02
   1.2516599e-01
   1.0075445e-01
   1.2286250e-01
   1.1194959e-01
   1.0226459e-01
   1.0335811e-01
   1.1667719e-01
   1.1868090e-01
   1.2106800e-01
   1.1067814e-01
   7.4125129e-02
   8.4464026e-02
   1.3703357e-01
   1.1597359e-01
   8.3680988e-02
   8.5113916e-02
   1.1248678e-01
   9.4652177e-02
   7.8309934e-02
   8.8570221e-02
   9.3684771e-02
   8.1053391e-02
   1.1715882e-01
   6.7453700e-02
   1.2022524e-01
   1.1671466e-01
   7.5375317e-02
   1.0099754e-01
   6.1445655e-02
   8.2186720e-02
   5.4102408e-02
   5.5931698e-02
   4.3423319e-02
   8.1906182e-02
   4.2741702e-02
   4.1087729e-03
   8.7509366e-02
   6.3863366e-02
   2.6004869e-03
   5.6699330e-02
   5.1908365e-02
   2.8703887e-02
   6.4310569e-02
   6.0995531e-02
   5.8305928e-02
   2.1207920e-02
   5.0911433e-02
   4.3296448e-02
   5.6971468e-02
   5.4514178e-02
   6.8096887e-02
   2.2415188e-02
   5.8445007e-02
   8.8705187e-02
   7.6206657e-02
   9.8086571e-02
   4.2237025e-02
   6.9914007e-02
   6.8004296e-02
   4.8530377e-02
   3.0656698e-02
   2.0017874e-02
   7.6800102e-02
   5.7123508e-02
   5.4564990e-02
   5.5036199e-02
   4.8638798e-02
   2.2155196e-02
   2.7150406e-02
  -5.8721987e-03
   5.9424479e-02
   2.9010192e-02
   4.0670823e-02
  -6.8703117e-03
   5.2859163e-03
   1.9376914e-02
  -2.4335662e-02
   2.8485564e-02
  -2.3791373e-02
   5.2274048e-02
  -2.8855661e-02
  -2.8665719e-03
   6.2159576e-03
   3.6985584e-02
  -3.2872180e-03
   9.9117950e-03
  -1.6315189e-02
   6.0817171e-03
  -1.6484298e-02
   2.8265358e-02
  -3.0669337e-02
  -7.5013654e-03
  -2.3613980e-02
  -4.5177666e-02
  -6.2972153e-03
   1.9591513e-02
   2.0537889e-02
   2.9316590e-02
   7.3761851e-02
   1.0770021e-01
   7.4276595e-02
   8.9107459e-02
   9.8039885e-02
   9.4354123e-02
   4.6480834e-02
   5.8524596e-02
   6.4637468e-02
   6.1999647e-04
  -5.1399422e-03
   4.2272689e-02
  -1.5225511e-02
  -9.4745456e-03
  -3.1149561e-03
   5.7456719e-03
   3.8388550e-02
   4.1147854e-02
  -2.1058739e-02
  -9.8696939e-03
  -4.1068389e-03
   1.3622255e-02
   1.2895694e-02
   5.2667927e-03
   2.5581361e-02
   1.8071674e-02
   3.4869491e-02
   2.4908872e-02
   5.0634934e-03
   3.1843234e-02
   3.6904137e-02
   3.8760212e-02
   6.5354998e-02
   2.8736262e-02
   3.4964484e-02
   3.4647356e-02
  -1.2010897e-02
   1.5774589e-02
   1.8008296e-02
  -4.3394900e-02
   3.0555404e-02
  -2.6312038e-02
   2.3985746e-02
   1.4710607e-02
   3.1869956e-02
   2.8571805e-02
   5.7049164e-02
   1.3821484e-02
   2.7366955e-02
   4.0406439e-02
   6.0035286e-02
   4.8618801e-02
   4.8542063e-02
   8.2267546e-02
   5.5128954e-02
   5.2519161e-02
   4.0564968e-02
   7.8264614e-02
   4.5041117e-02
   4.9527394e-02
  -2.6024482e-02
   9.3882202e-02
  -6.7843417e-03
   4.0289968e-02
   3.7202788e-02
   3.3256994e-02
   4.4575394e-02
   1.3149164e-02
   3.3634616e-02
   1.7590789e-02
  -1.9505943e-02
   4.5382451e-02
   2.2350339e-02
   9.1654618e-02
   1.2579579e-01
   9.6942216e-02
   8.7879956e-02
   1.0780917e-01
   1.2466659e-01
   1.1203739e-01
   1.2189587e-01
   8.5862853e-02
   1.0278095e-01
   1.3118706e-01
   1.0651356e-01
   9.4779928e-02
   7.4869461e-02
   9.4556194e-02
   7.5788846e-02
   1.1365899e-01
   4.3162741e-02
   1.0148431e-01
   1.0740957e-01
   8.8084051e-02
   8.7608810e-02
   9.8438627e-02
   1.1115022e-01
   8.0097074e-02
   8.6050865e-02
   5.6653229e-02
   9.4486868e-02
   9.7652845e-02
   1.1338579e-01
   8.1739078e-02
   3.6532839e-02
   6.3958577e-02
   6.8903872e-02
   7.7212470e-02
   4.7301993e-02
   6.4191030e-02
   3.2436178e-02
   4.8957728e-02
  -8.1599737e-03
   3.2338292e-02
   6.1193056e-02
   5.9467866e-02
   2.5988556e-02
   4.3129266e-02
   7.2759584e-02
   5.9757646e-02
   5.9403897e-02
   5.5137762e-02
   2.5066244e-02
   4.1200350e-02
   6.0933843e-02
   5.6753376e-02
   7.0219517e-02
   1.2806879e-02
   6.1657513e-02
   7.3609037e-02
   7.1575343e-02
   8.8396395e-02
   8.4478149e-02
   6.5381764e-02
   4.6031190e-02
   5.1140844e-02
   6.3544288e-02
   8.5591830e-02
   3.1023637e-02
   6.2813634e-02
   5.2449099e-02
   7.6782958e-02
   1.2013281e-02
   4.9590452e-02
   2.5625591e-02
   4.7776956e-02
  -2.1221999e-03
   4.3227575e-02
   2.5924824e-02
   2.9540918e-02
   2.1823853e-02
   5.0029407e-02
   3.6863068e-02
   6.5616153e-03
  -6.7016656e-03
   4.3962244e-02
   3.7466906e-02
  -6.3184317e-03
   2.1536440e-03
   6.4434599e-03
   3.9562110e-03
   3.3989110e-02
   1.8447676e-02
   4.7812253e-03
  -7.7401681e-03
  -2.6834497e-02
   2.0605245e-02
  -3.6540356e-02
  -1.5923592e-02
   1.7295409e-02
  -2.4016557e-03
  -6.6533653e-03
   1.7918808e-02
   4.4124639e-03
   4.0581710e-02
   6.4710195e-02
   6.1731181e-02
   8.1930492e-02
   9.8037237e-02
   6.4378119e-02
   7.8618292e-02
   8.4582003e-02
   7.5070050e-02
   6.3126986e-02
   3.3212069e-02
   9.6381308e-03
  -6.1978993e-03
   1.8360194e-02
   3.8042638e-02
   1.7471831e-02
   2.3625233e-03
   3.5255410e-02
   7.2678602e-03
   2.1075918e-02
  -6.6614625e-03
   1.7102521e-02
   3.8798711e-02
   2.6577412e-02
   2.9392231e-02
   1.5671971e-02
   1.5159414e-02
   3.1468226e-02
  -5.3035317e-03
   4.8866531e-02
   2.5329472e-03
   4.8782496e-02
   1.5792705e-02
   5.2713462e-02
   2.6217030e-02
   5.8565494e-02
   2.6885300e-02
   9.2660330e-03
  -3.3646318e-03
   9.4800672e-03
  -1.2433812e-02
  -2.0104761e-02
  -7.6040579e-04
   1.2324564e-02
   5.9189433e-02
   1.8769774e-02
   6.3830192e-02
   2.6277344e-02
   3.2672480e-02
   7.5289220e-03
   5.6952830e-02
   6.6156762e-02
   2.8053179e-02
   4.6002119e-02
   3.2945416e-02
   9.6583085e-03
   2.4946534e-02
   2.9339082e-02
   1.2751146e-02
   3.0787903e-02
   6.0298864e-02
   2.1718965e-02
   2.8757335e-02
  -5.7156095e-03
   7.6079371e-03
   3.2444930e-02
   4.4578882e-02
   6.2274723e-02
   8.5227380e-02
  -4.8761911e-02
  -2.4809292e-02
  -3.0925729e-02
  -7.7313527e-03
  -1.4014845e-02
   6.0193950e-02
   1.3890893e-01
   1.0353203e-01
   1.2272509e-01
   1.2985496e-01
   1.1027582e-01
   1.0689632e-01
   1.2026708e-01
   1.1659045e-01
   1.2921876e-01
   7.7540231e-02
   9.9746291e-02
   1.2589313e-01
   6.5872636e-02
   6.4390511e-02
   1.3013371e-01
   8.5647952e-02
   1.0806976e-01
   1.2494075e-01
   1.1496562e-01
   9.7080429e-02
   1.0307502e-01
   9.7891044e-02
   5.2675628e-02
   1.0814012e-01
   1.3420635e-01
   8.3967003e-02
   8.5295154e-02
   8.8745336e-02
   5.4722889e-02
   2.7574003e-02
   7.5707244e-02
   6.1846364e-02
   2.3011932e-02
   3.2687770e-02
   4.1155395e-02
   5.1264342e-02
   7.6450305e-02
   1.9558661e-02
   2.7591378e-02
   3.5005385e-02
   6.4889238e-02
   2.7413686e-02
   6.4038302e-02
   1.7573719e-02
   7.8957335e-02
   3.7961919e-02
   6.9259239e-02
   7.7619746e-02
   4.9143587e-02
   2.8564995e-02
  -3.1163126e-02
   5.5279924e-02
   2.8358394e-02
   3.2137574e-02
   5.4975782e-02
   7.9099251e-02
   1.0339725e-01
   8.2863406e-02
   5.8242084e-02
   8.3006496e-02
   6.7483694e-02
   4.0511271e-02
   8.4021224e-02
   7.6676097e-02
   7.0285646e-02
   5.6777051e-02
   2.7813800e-02
   4.5840498e-02
   4.0957774e-02
   4.8516085e-02
   3.6962995e-02
   6.1749180e-02
   1.4170464e-02
   5.0849555e-02
   6.5631196e-02
   3.5349925e-02
   1.7167350e-02
  -5.3594509e-03
   2.9739911e-02
   3.9536273e-02
  -1.9796527e-02
   2.4623693e-02
   1.3489440e-02
   1.3350378e-02
   2.4309629e-02
   1.2643475e-03
   2.2516542e-02
   3.3701253e-02
   3.8183575e-02
   8.6696422e-03
   6.7040376e-03
  -2.4571574e-03
   8.2185982e-03
   2.2539782e-02
  -7.4229669e-03
  -1.4043492e-02
  -3.9447340e-02
  -1.0361153e-02
   1.0873478e-02
  -1.8906545e-02
  -2.5162426e-02
   5.8170849e-03
   3.6729750e-02
   6.6884093e-02
   9.6165683e-02
   9.7383273e-02
   9.3778857e-02
   7.2445448e-02
   8.9322266e-02
   5.2411574e-02
   7.2763082e-02
   4.2338830e-02
   3.2032029e-02
   1.9663959e-02
   2.8414652e-02
   2.7044295e-02
   4.2520958e-02
   1.9894670e-02
   3.9080919e-02
  -2.2148350e-03
   2.5379666e-02
   5.1282234e-02
   3.9797995e-02
   2.1148646e-02
   4.8404218e-02
   5.2274925e-02
   2.7397593e-02
   1.9367479e-02
   2.4587435e-02
   1.2063621e-02
   3.6328915e-02
   5.8275280e-02
   5.4237504e-02
   3.7604675e-02
   1.5937087e-02
   4.9635552e-02
   5.3066370e-02
   2.5475287e-02
   2.7320354e-02
   2.7098067e-02
  -1.4789745e-02
   1.6764480e-02
  -1.8129638e-02
   1.5963154e-02
   1.6849299e-03
   2.9355083e-02
   2.6919816e-02
   6.0259220e-02
   3.3034176e-02
   3.2539415e-02
   1.8904990e-02
   3.5839688e-02
   5.7566449e-02
   6.0215425e-02
   4.3516642e-02
   2.5558931e-02
  -1.4195542e-02
   2.4142190e-02
   4.2350212e-02
   3.2554215e-02
   2.4369922e-02
   8.5470659e-02
   6.8566235e-02
   2.7302285e-02
   5.5876140e-02
   3.4377136e-02
   3.2519101e-02
   4.1930085e-02
   2.3574647e-02
  -1.6133187e-02
  -1.6518620e-02
  -1.0874165e-02
  -3.8902755e-02
   2.9261199e-02
  -2.2963970e-02
   5.3379808e-02
   3.3798663e-02
   7.6037569e-02
   1.1701540e-01
   1.3752587e-01
   1.6420198e-01
   1.7166457e-01
   1.4542805e-01
   1.4466808e-01
   1.5445948e-01
   1.2703316e-01
   1.1077648e-01
   1.0955403e-01
   1.4431323e-01
   1.0522881e-01
   1.1151551e-01
   1.0268543e-01
   1.0277698e-01
   1.0428556e-01
   1.5419948e-01
   1.0968310e-01
   1.5766682e-01
   8.1959978e-02
   6.7040824e-02
   1.1433307e-01
   8.0099362e-02
   6.2518394e-02
   9.1697553e-02
   1.0379525e-01
   8.3261550e-02
   8.6836609e-02
   8.1878648e-02
   6.0527015e-02
   3.0519648e-02
   7.1935481e-02
   5.3267751e-02
   4.1513716e-02
   5.8659415e-02
   7.8873444e-02
   3.8794607e-02
   4.8052947e-02
   4.0056669e-02
   3.4253362e-02
   3.9747802e-02
   1.3323921e-02
   7.6972276e-02
   5.0698809e-02
  -1.1195708e-02
   4.2116488e-02
   3.8758564e-02
   4.1313463e-02
   5.0634801e-02
   5.1376666e-02
  -1.4632780e-02
   1.5612502e-02
  -1.6181098e-02
   4.1621743e-02
   1.3045911e-02
   5.8256212e-02
   7.3825644e-02
   7.7667258e-02
   7.4989575e-02
   1.0797235e-01
   7.8143942e-02
   8.7098935e-02
   9.9891244e-02
   8.2536975e-02
   5.1821464e-02
   7.8132949e-02
   6.1857425e-02
   4.8873295e-02
   3.2205343e-02
   2.5018465e-02
   8.6090739e-02
   4.6251840e-02
   5.7016304e-02
   2.8221212e-02
   5.5201315e-02
   5.2422955e-03
   5.2400646e-02
   4.7471933e-05
  -8.6879862e-03
   1.0279368e-02
   2.6018484e-02
   1.3447826e-02
  -1.7866756e-02
   4.3707848e-03
  -2.4113585e-02
   2.3225811e-02
   2.8813666e-02
   2.3664459e-02
   2.9562958e-02
   1.5185689e-02
   2.1564563e-02
  -2.0731025e-02
   2.1721797e-03
  -8.0080270e-03
  -4.9551176e-02
  -1.8862701e-02
   1.1049836e-02
  -2.7281502e-02
  -3.7148464e-04
  -2.8089738e-02
  -3.6550559e-02
   7.2889837e-03
  -1.5657363e-02
  -2.4844442e-03
   1.6972180e-02
   5.0092400e-02
   7.9594130e-02
   8.0701098e-02
   9.8441228e-02
   1.0274367e-01
   8.4811765e-02
   1.2861962e-01
   6.8984948e-02
   1.0020919e-01
   3.2023067e-02
   1.1277137e-02
   1.8015936e-02
  -2.5363684e-03
   2.1435057e-02
   1.6113469e-02
   1.9099948e-02
  -1.2759284e-02
  -3.8067671e-03
   6.0426494e-03
   4.3129243e-02
   3.7758206e-02
   3.8389911e-02
   6.8201436e-02
   6.1178170e-02
   3.1629986e-02
   3.0259733e-02
   4.1040751e-02
   3.3298515e-02
   5.0558234e-02
   1.2838333e-02
   5.1839225e-02
   4.3284312e-02
   3.2622777e-02
   4.7544345e-02
   5.0059817e-02
   3.2353898e-02
   2.1295794e-02
   4.6831991e-02
   5.6576007e-03
   7.0433201e-03
   9.9325150e-03
   1.8275966e-02
  -3.4431791e-03
   2.6447810e-02
   4.9459059e-02
   1.4104986e-02
   2.7072024e-02
   3.3175032e-02
   3.5708627e-02
   2.2498883e-02
   3.2731633e-02
   4.4958474e-02
   5.9794095e-02
   4.1969203e-02
   3.9973181e-02
   2.3418340e-02
   5.7010441e-02
   3.0344434e-02
   4.4780920e-02
   5.5954061e-02
  -1.7990547e-02
  -2.7801895e-02
   5.7482113e-02
  -7.5029372e-03
   8.3186896e-02
   4.2688934e-02
   1.0309063e-01
   5.0619376e-02
   5.5869276e-02
   4.6336715e-02
   6.3879249e-02
  -5.7978358e-03
   1.1159713e-01
   1.2570353e-02
  -8.0195965e-03
   7.2160237e-03
   5.7024825e-02
   1.6003420e-01
   1.1606216e-01
   1.8040304e-01
   1.6980288e-01
   1.4549551e-01
   1.3544761e-01
   8.7706410e-02
   1.2385290e-01
   1.2034778e-01
   1.0815334e-01
   1.1150304e-01
   1.1308073e-01
   7.8079408e-02
   1.1002889e-01
   9.8596236e-02
   1.3390728e-01
   1.1180150e-01
   1.1282581e-01
   1.2567055e-01
   5.7469810e-02
   9.3480440e-02
   9.8545325e-02
   9.2727780e-02
   8.8424771e-02
   8.7870866e-02
   6.6779811e-02
   8.2751561e-02
   7.1935000e-02
   9.5618687e-02
   1.0152064e-01
   8.2187767e-02
   6.5298523e-02
   5.5533428e-02
   3.0236269e-02
   2.0286050e-02
   6.4942952e-02
   3.7061854e-02
   3.8786443e-03
   7.3956559e-02
   3.3444777e-02
   2.7390846e-02
   2.3225242e-02
   4.2313721e-02
   5.5993147e-03
   2.4604617e-02
   4.3574296e-02
   4.7889447e-02
   1.4028877e-02
   5.0937261e-02
   3.9920953e-02
   5.3837827e-02
   6.4912115e-02
   5.4279528e-02
   9.7610053e-03
   2.0545878e-02
  -7.6373699e-04
   4.7874872e-02
   9.2151317e-02
   8.5043685e-02
   8.1817629e-02
   9.9116400e-02
   9.1139072e-02
   1.1425237e-01
   1.1355811e-01
   8.8621036e-02
   7.6156265e-02
   7.4771046e-02
   4.0216477e-02
   3.4232024e-02
   8.3965198e-02
   4.5132499e-02
   4.7927308e-02
   4.1146942e-02
   6.1293533e-02
   3.7380263e-02
   3.6309899e-02
   7.1866848e-04
   3.1116766e-02
   1.4223510e-02
   3.5860703e-02
   2.7675737e-02
   2.2109122e-02
   3.7670587e-02
   1.1020863e-02
   7.4168630e-03
   8.8162489e-03
   2.9048125e-02
   2.4553098e-02
   1.3353637e-02
   2.2055604e-02
   2.0516519e-02
  -8.9443803e-03
   2.5312435e-02
   2.6616287e-02
   5.4911908e-03
  -1.9139914e-02
   1.2947105e-02
  -5.0940624e-03
  -6.3751483e-03
   2.1527863e-02
  -2.9856779e-03
  -3.3357814e-02
   1.5788194e-02
  -6.8850500e-03
   4.7119603e-03
  -4.0691382e-03
   6.3987924e-02
   4.8173536e-02
   7.2138603e-02
   1.1294869e-01
   9.7974171e-02
   7.9643223e-02
   1.3093722e-01
   1.1708531e-01
   1.0535933e-01
   8.6662466e-02
   8.9015198e-02
   5.1873495e-02
   2.5561390e-02
   1.3655522e-02
   4.2894944e-03
   3.2555745e-02
   4.7496246e-02
  -1.1641498e-02
   1.4097413e-02
   2.1366542e-02
   4.6396025e-02
   1.8691580e-02
   4.9426085e-02
   3.5557722e-02
   5.9765683e-02
   5.8014663e-02
   3.4168130e-02
   8.7170921e-02
   3.5087994e-02
   2.2684599e-02
   5.9627421e-02
   2.0110459e-02
   6.6579252e-02
   4.9613500e-02
   6.9704447e-02
   1.0458488e-03
   3.7318207e-03
  -1.4147782e-02
  -1.0775540e-02
  -3.4996897e-03
   2.7001830e-02
   3.8140739e-02
   9.7696232e-03
   3.4738420e-02
   3.4385269e-02
   4.6816794e-02
   3.7211026e-02
   2.7993103e-02
   3.0360276e-02
   3.1381702e-02
   1.1376339e-02
   3.7105412e-02
   4.8824078e-02
   2.7442668e-03
   4.1079764e-03
  -1.3619667e-02
   6.3407527e-02
   4.2423585e-02
   3.7982845e-03
   6.9280770e-03
   1.6501604e-02
   3.5885304e-02
   2.9851471e-02
   1.4821575e-02
   6.3821566e-02
   5.5236552e-02
   4.3869002e-02
   5.2240362e-03
   8.5454534e-02
   6.5328875e-02
   2.9614098e-02
   1.2321626e-02
   4.7282310e-02
   1.6488742e-02
   8.0718628e-02
   8.4980512e-03
   3.4111715e-02
   3.8329826e-02
   1.7125381e-01
   1.5975192e-01
   1.4051877e-01
   1.5864346e-01
   1.2657465e-01
   1.5743368e-01
   1.6618817e-01
   1.3546354e-01
   1.5609004e-01
   1.6553912e-01
   1.3209919e-01
   7.8084386e-02
   9.9137241e-02
   1.2238368e-01
   9.7136971e-02
   1.1227228e-01
   9.5397010e-02
   1.0246080e-01
   9.8317252e-02
   9.1680284e-02
   9.2495314e-02
   8.8337935e-02
   1.0919514e-01
   1.0163054e-01
   5.3626502e-02
   1.0079453e-01
   9.6415072e-02
   7.9076570e-02
   9.3787630e-02
   9.0506781e-02
   7.0101405e-02
   6.4740355e-02
   6.0410866e-02
   7.6515726e-02
   3.7252873e-02
   7.0342172e-02
   2.2890971e-02
   2.2447607e-02
   2.5145722e-02
   5.9018842e-02
   2.5129958e-02
   6.5590964e-02
   3.6734745e-02
   4.1051845e-02
   2.7957358e-02
   5.0175998e-02
   4.6554956e-02
   3.5128545e-02
   3.1343777e-02
   7.0098817e-02
   1.5315225e-02
   1.4750635e-02
   6.3995149e-02
   5.3201679e-02
   2.5592397e-02
  -7.3701970e-03
   7.7472910e-02
   5.9868826e-02
   2.1077679e-02
   9.2822349e-02
   7.7143431e-02
   7.8258697e-02
   1.0099163e-01
   7.4502078e-02
   7.3174505e-02
   8.2099220e-02
   9.1624996e-02
   6.2647367e-02
   9.0915898e-02
   8.5975939e-02
   9.7166481e-02
   8.6074423e-02
   6.6639422e-02
   8.7210043e-02
   6.2520224e-02
   7.9318320e-02
   3.0375737e-02
   4.6309067e-02
   3.0598928e-02
   1.7033033e-02
   3.9956113e-02
   4.0605714e-02
   3.2655341e-02
   2.9129414e-02
   2.1903805e-02
  -7.4529162e-03
   3.7208460e-04
   2.4542650e-02
   2.9357947e-03
   2.9509272e-03
   1.7502892e-02
   3.0327402e-02
   3.1419677e-02
   6.7925544e-03
  -2.1935138e-02
  -1.4932550e-03
  -7.9879127e-04
  -2.3390198e-02
   8.1577100e-03
   1.6791517e-02
  -1.4936797e-02
  -1.5479187e-02
   1.4767260e-02
  -1.0062857e-03
  -1.3916393e-02
  -1.2892357e-02
  -1.1608804e-02
  -5.7763564e-03
   4.5216004e-02
   5.6979569e-02
   6.1456542e-02
   1.0180165e-01
   1.0819973e-01
   1.0716052e-01
   1.0195086e-01
   8.6324597e-02
   1.2692354e-01
   9.1111535e-02
   9.0089940e-02
   2.6361236e-02
   3.1000277e-02
   2.4250803e-02
   2.3932631e-02
   5.9770889e-02
   3.5296198e-02
  -8.4262730e-03
   5.0238967e-02
   3.8804744e-02
   5.6631238e-02
   3.5966509e-02
   3.5063829e-02
   3.6822594e-02
   3.8039987e-02
   3.8885084e-02
   6.2086862e-02
   3.7336434e-02
   5.4434310e-02
   3.7678441e-02
   5.4535628e-02
   4.7223427e-02
   7.5145786e-02
   4.2891617e-02
   4.0591019e-02
   4.6165041e-02
   3.5339935e-02
   1.6193714e-02
   6.7391449e-02
  -2.7636252e-05
   2.5915570e-02
   3.1330500e-02
   3.9872472e-02
   3.3267253e-02
   4.4609148e-02
   5.4734186e-02
   1.9828134e-02
   2.4528127e-02
   3.3755668e-02
  -6.2740473e-03
   3.7500675e-02
   3.6562020e-02
   5.4175686e-02
   3.3238886e-02
   1.2769657e-02
   1.8651837e-02
   2.0261289e-03
   5.6257293e-03
   4.2807069e-02
  -2.2600427e-02
   1.5590883e-02
   1.3849262e-02
  -1.6530752e-02
  -6.9311403e-03
   1.4901277e-02
   8.2344643e-02
  -7.2345003e-03
   7.1066166e-02
   2.7368270e-02
   4.0042239e-02
   8.2540412e-02
   7.4057361e-03
  -5.8395017e-02
   3.3847653e-02
   9.8801441e-03
   1.0113001e-01
   4.0416570e-02
   6.3234422e-02
   4.7721118e-02
   1.3430238e-01
   1.7493493e-01
   1.6721098e-01
   1.6612390e-01
   1.5457400e-01
   1.7489720e-01
   1.2682459e-01
   1.8505390e-01
   1.1969481e-01
   1.6038594e-01
   1.3810015e-01
   1.1489178e-01
   8.2875038e-02
   1.0467282e-01
   1.0619305e-01
   7.7067134e-02
   9.0821409e-02
   1.0054236e-01
   9.5861282e-02
   1.1606188e-01
   1.1920046e-01
   6.0536463e-02
   8.6712556e-02
   9.9170881e-02
   7.6856376e-02
   6.4937957e-02
   1.0397153e-01
   8.1413731e-02
   8.7129225e-02
   5.2304842e-02
   4.7966752e-02
   6.3016725e-02
   7.0217356e-02
   3.4395306e-02
   3.8579051e-02
  -3.7765466e-02
   5.6980602e-02
   3.5982273e-02
   3.1997287e-02
   2.4250440e-02
   1.7947935e-02
   3.2664688e-02
   1.0654002e-02
   6.8380601e-02
   2.5564154e-02
   3.0666861e-02
   4.8450573e-02
   1.2779886e-02
   3.5016166e-02
   7.2169916e-02
   3.5614536e-02
   2.8880601e-02
   4.1024484e-02
   3.1169754e-02
   1.5139507e-02
   3.7446327e-02
   5.7191453e-02
   6.7148658e-02
   8.2560163e-02
   9.1972250e-02
   8.1989238e-02
   6.8823907e-02
   8.1336070e-02
   7.4588469e-02
   5.9266056e-02
   7.2911515e-02
   6.2149707e-02
   8.3447301e-02
   6.7682339e-02
   9.7050482e-02
   7.2557476e-02
   1.0097420e-01
   5.9639365e-02
   7.8026985e-02
   8.5122950e-02
   6.7564281e-02
   5.7309196e-02
   6.0737871e-02
   4.9230155e-02
   6.9064047e-02
   4.0547706e-02
   3.5045440e-02
   2.0237160e-02
   2.4773592e-02
   7.8045791e-03
   3.4611736e-02
  -3.5651735e-02
  -3.3069129e-03
   3.0673014e-02
   7.1645542e-03
   1.5498228e-02
   8.7897959e-03
  -6.9232773e-03
   1.2888265e-02
   2.1352224e-02
   1.4194491e-02
  -5.3284504e-04
   2.8292862e-02
  -4.8767943e-04
   1.2043255e-02
  -2.4678018e-02
  -6.6290815e-03
   7.3599565e-03
   2.2475538e-02
   1.5280499e-02
   5.8061853e-04
  -8.9845853e-03
  -8.6807940e-03
   1.7500680e-02
   1.1704346e-02
  -4.0310082e-03
   3.2061996e-02
   4.6070644e-02
   9.0296637e-02
   9.7340778e-02
   1.3149567e-01
   1.1826191e-01
   1.1851990e-01
   1.0585776e-01
   9.8125658e-02
   9.6828587e-02
   8.2020431e-02
   4.6424544e-02
   5.9906374e-02
   2.9071391e-02
   4.4204086e-02
   2.3993103e-02
   3.0882018e-02
   1.7478636e-02
   1.7343617e-02
   5.8256323e-02
   4.4894130e-02
   6.5010128e-02
   5.2730846e-02
   4.8752489e-02
   6.2157355e-02
   6.9402976e-02
   3.7980223e-02
   6.9728811e-02
   7.6792470e-02
   6.5957575e-02
   7.3594072e-02
   6.3203970e-02
   7.6367325e-02
   5.6055398e-02
   3.0990541e-02
   4.5837823e-02
   2.8225923e-02
   3.2394642e-02
   4.5344803e-02
   3.5405186e-02
   3.9971166e-02
   6.6520747e-03
   4.4064524e-02
   2.4953230e-02
   5.7271351e-02
   4.4449969e-02
   6.4335065e-02
   4.4650215e-02
   6.1738604e-02
   5.2472580e-02
   4.3646099e-02
   4.8398880e-02
   3.1990260e-02
   5.8816523e-02
   3.2107360e-02
   2.6754157e-03
  -6.9044694e-03
   2.5836344e-02
   3.1013444e-02
  -5.5706698e-02
   6.6734310e-03
   8.6608720e-03
  -1.2314356e-02
   2.0288534e-02
   4.7449113e-02
   8.3261924e-02
   6.1791827e-02
   1.4087385e-02
   3.4076531e-02
   4.8915556e-02
   1.9141618e-03
   5.0956079e-02
  -2.6530976e-02
   4.4828373e-03
   2.9619922e-02
   7.0615638e-02
   3.5537359e-02
   8.5263336e-02
   7.1995227e-02
   1.5754145e-01
   1.5399267e-01
   1.3991262e-01
   1.7127014e-01
   1.3799982e-01
   1.1454289e-01
   1.1974626e-01
   1.4935183e-01
   1.4093025e-01
   1.6161469e-01
   9.4316411e-02
   1.4516527e-01
   1.2257510e-01
   1.1014443e-01
   8.1525384e-02
   1.1670431e-01
   8.7141028e-02
   1.1137563e-01
   8.8813826e-02
   8.8120763e-02
   7.3893937e-02
   1.1000740e-01
   6.4075203e-02
   9.0018448e-02
   1.0060916e-01
   1.0342225e-01
   5.2922820e-02
   1.0696273e-01
   6.1121139e-02
   3.8492921e-02
   6.7904647e-02
   2.0187255e-02
   6.5636626e-02
   5.7837106e-02
   5.7811056e-02
   4.4074325e-02
   6.8798012e-02
   5.6104545e-02
   2.4884037e-02
   4.6807902e-02
   5.2148750e-02
   4.4933256e-02
   6.8127987e-02
   3.9216726e-02
   4.0303966e-02
   7.1092140e-02
   6.3626290e-02
   3.3154469e-02
   6.8385580e-02
   4.1670707e-02
   7.2101738e-02
   7.3764195e-02
   2.1423313e-02
   1.4348655e-02
   1.9038158e-02
   6.4050512e-02
   5.5482180e-02
   5.3719436e-02
   7.1038174e-02
   5.7481243e-02
   7.2597003e-02
   8.2243303e-02
   7.2549425e-02
   1.0015237e-01
   8.3993208e-02
   8.7773166e-02
   1.0994638e-01
   1.0882062e-01
   8.5201442e-02
   1.0502411e-01
   7.4937164e-02
   8.9549990e-02
   7.1072781e-02
   7.7734238e-02
   9.0842105e-02
   5.3802720e-02
   3.7327053e-02
   7.5002281e-02
   8.7522112e-02
   6.6608344e-02
   5.6362856e-02
   8.0268088e-02
   4.5291699e-02
   3.6195058e-03
   3.6612430e-02
   2.5951531e-02
   6.6894993e-02
   3.3876669e-02
   4.7654285e-02
   1.5186626e-02
   2.2827141e-02
   1.8286297e-02
   1.1269617e-02
   4.1494473e-02
   1.7810097e-02
   1.7955251e-03
   2.8109788e-02
   1.7406938e-02
   1.1425281e-02
   1.1746023e-02
   1.8610189e-02
  -1.3506663e-02
  -2.2903774e-02
  -8.5992489e-03
  -1.3285128e-03
  -8.1061633e-03
   1.6568595e-02
  -1.1025076e-02
  -1.8373227e-03
   4.6793400e-02
   1.1671774e-02
   6.5177893e-03
   3.9106452e-02
   1.9734499e-02
   6.3672118e-02
   6.8506435e-02
   7.6507591e-02
   1.2099994e-01
   1.3648615e-01
   1.1275655e-01
   1.2212302e-01
   1.0167090e-01
   9.7878748e-02
   8.4533635e-02
   7.7756435e-02
   3.2551399e-02
   5.8903023e-02
  -7.6658027e-04
   3.4961851e-02
   2.4230965e-02
   5.7702551e-02
   1.8356425e-02
   7.5495408e-02
   4.9684786e-02
   5.0074511e-02
   4.3747291e-02
   4.3981954e-02
   4.6100204e-02
   8.0841179e-02
   4.5682735e-02
   5.3165879e-02
   9.7781579e-02
   7.4075575e-02
   6.9638056e-02
   7.2896165e-02
   3.3504360e-02
   7.0322526e-02
   2.9108784e-02
   8.5101060e-03
   5.6264901e-02
   6.8297580e-02
  -1.0238684e-02
   8.1533294e-03
   2.3119855e-02
   2.8818470e-02
   8.4625540e-03
   6.6221880e-03
   6.4482113e-02
   2.5396635e-02
   5.8330195e-02
   4.4658185e-02
   3.6264950e-02
   1.5002644e-02
   3.1181533e-02
   3.6180077e-02
   3.1363633e-02
   2.2079484e-03
   3.1377421e-02
   2.0916889e-02
   4.4428359e-03
   5.7848743e-03
   2.0312360e-02
   2.0204220e-02
  -6.6042967e-03
   2.0194480e-02
   2.2894030e-02
   2.4834749e-02
  -2.5399575e-02
   3.1488671e-02
   3.4051493e-02
   3.8512275e-02
   5.1144376e-02
   5.8110986e-02
   4.7885071e-03
   5.1612716e-02
   1.7250893e-03
   4.5889964e-02
   6.2633189e-02
   3.9146845e-02
  -1.7243441e-03
   7.0016705e-02
   2.2876162e-02
  -2.1752809e-02
   1.6260481e-01
   1.4716731e-01
   1.4795052e-01
   1.7600727e-01
   1.4477889e-01
   1.3778484e-01
   1.5702429e-01
   1.6333593e-01
   1.3995808e-01
   1.5468514e-01
   1.6191813e-01
   1.0375108e-01
   1.5613695e-01
   1.1856382e-01
   1.1935472e-01
   9.7815739e-02
   1.0218697e-01
   7.2095017e-02
   4.9122788e-02
   8.1639110e-02
   7.1244760e-02
   7.2767243e-02
   7.3540572e-02
   6.8239863e-02
   3.0839917e-02
   5.7678724e-02
   3.8707702e-02
   7.2598848e-02
  -3.8789797e-02
   3.3131913e-02
   2.0650018e-02
   4.7705049e-02
   4.1839602e-02
   3.3994728e-02
   2.5991363e-02
   6.7500002e-02
  -1.2854643e-02
   1.4300513e-02
   2.2020394e-02
   1.7586596e-02
   3.3862510e-02
   3.1834808e-02
   4.8317465e-02
   6.4215579e-02
   5.5459250e-02
   3.1059793e-02
   5.3987755e-02
   4.2190553e-02
   2.8818165e-02
   6.1581134e-02
   3.8254453e-02
   7.1816979e-02
   3.3788168e-02
   5.4874253e-02
   2.5131336e-02
   6.1212547e-02
   3.8296432e-02
   7.0548013e-02
   6.1119325e-02
   5.6858713e-02
   8.9698939e-02
   7.5214046e-02
   7.2850785e-02
   1.1161793e-01
   7.4228044e-02
   7.0334840e-02
   1.0173204e-01
   8.2607712e-02
   8.6288747e-02
   1.2637054e-01
   9.8735542e-02
   5.3522421e-02
   9.3037625e-02
   9.9504544e-02
   4.9819612e-02
   7.4200258e-02
   9.3767237e-02
   6.7225679e-02
   5.4043546e-02
   6.1075077e-02
   4.9921416e-02
   4.9644136e-02
   3.1752192e-02
   6.7075333e-02
   2.4997563e-02
   3.8363891e-02
   2.0052719e-02
   2.9588073e-02
  -9.6067439e-03
   1.2940021e-02
   1.9174246e-02
   9.4989970e-03
   1.3923173e-02
   2.9440755e-02
   4.3379213e-02
   1.5124923e-02
   3.6757947e-02
   1.0212959e-02
  -1.2252962e-02
   4.5610210e-03
   1.5887290e-02
   3.0384864e-02
  -1.3996099e-02
  -2.5015702e-02
  -8.7844104e-03
   4.0323190e-03
   1.7661769e-04
  -3.8620903e-02
  -1.4269935e-03
   2.3678912e-02
   2.3674269e-03
   6.8286682e-03
   4.9992826e-03
   8.6499604e-03
   4.6399315e-02
   7.8028604e-02
   6.3479153e-02
   7.4894505e-02
   1.1364617e-01
   9.5038239e-02
   1.0786188e-01
   9.3491450e-02
   1.1308030e-01
   9.1017239e-02
   6.7975171e-02
   6.7918702e-02
   5.0702427e-02
   5.1418042e-02
   3.6844004e-02
   5.1134560e-02
  -2.0913305e-03
   4.7953993e-02
   2.5663371e-02
   6.5985653e-02
   4.9175506e-02
   5.2209775e-02
   6.9989695e-02
   7.5620801e-02
   7.4767631e-02
   4.5870403e-02
   3.2473764e-02
   5.7161085e-02
   5.4480292e-02
   6.3916427e-02
   7.6644276e-02
   6.5291710e-02
   3.3033677e-02
   5.8889671e-02
   3.6944461e-02
   3.1136521e-02
   4.8505686e-02
   6.4611292e-02
   6.3444242e-02
   2.5534614e-02
   7.2513884e-02
   5.6450720e-02
   6.4704827e-02
   3.9660907e-02
   3.7650237e-02
   5.4183932e-02
   6.1745567e-02
   5.6328233e-02
   2.7398189e-02
   3.6625802e-02
  -2.0297414e-03
   1.6646114e-02
   7.1421175e-03
   3.8016672e-03
   2.9833086e-02
  -8.2074292e-03
   1.3490667e-02
   2.5549673e-02
   6.2246827e-03
   4.9765147e-02
   2.2844121e-03
   4.9713117e-02
   3.5852421e-02
   3.0613500e-02
   4.2379427e-03
   5.6811535e-02
   4.0641247e-02
   4.4513641e-02
   8.4083610e-03
   5.3941616e-02
   3.3568603e-02
  -1.2696379e-02
   8.7389709e-03
   2.2654055e-02
  -1.2498538e-02
   7.0052304e-02
   4.0380161e-02
  -1.2607347e-02
   6.8405866e-02
   1.1260175e-01
   1.3337150e-01
   1.3243915e-01
   1.3731893e-01
   1.5612837e-01
   1.7154624e-01
   1.4765257e-01
   1.6222519e-01
   1.5392621e-01
   1.1672507e-01
   1.3654681e-01
   1.2316414e-01
   1.5087149e-01
   1.3035023e-01
   1.3241631e-01
   1.1649185e-01
   8.9274183e-02
   1.3016074e-01
   9.1393340e-02
   8.3348093e-02
   8.6060493e-02
   5.0278632e-02
   9.2167866e-02
   9.2423251e-02
   5.4475880e-02
   7.1617766e-02
   9.0930672e-02
   7.1929273e-02
   6.8569586e-02
   5.1834078e-02
   1.0146993e-01
   5.8606521e-02
   6.5446793e-02
   4.8510477e-02
   2.1378937e-02
  -4.7516098e-03
   4.5691933e-03
   4.4876457e-02
   1.3988120e-02
   4.7017962e-02
   2.1814147e-02
   5.0795838e-02
   4.2388130e-02
   1.3920202e-02
   5.9198022e-02
   4.8941727e-02
   4.3760126e-02
   3.9369460e-02
   2.8178214e-02
   5.7658819e-02
   5.2670263e-02
   5.2185480e-03
   6.6704250e-02
   7.1609167e-02
   2.8545194e-02
   3.2334586e-02
   4.1784850e-02
  -6.0903809e-03
   7.6839018e-02
   4.3687007e-02
   9.5972285e-02
   8.3606229e-02
   8.6520750e-02
   5.2219010e-02
   7.8351684e-02
   9.9806199e-02
   8.7385341e-02
   8.6021468e-02
   7.5599145e-02
   1.1056303e-01
   1.0146074e-01
   8.3714585e-02
   8.5745752e-02
   7.8960981e-02
   1.1543034e-01
   1.1270267e-01
   7.9255558e-02
   7.3465012e-02
   8.1046037e-02
   6.3599981e-02
   1.0187028e-01
   6.2756898e-02
   7.1104615e-02
   8.6750492e-02
   5.4424188e-02
   5.5364703e-02
   7.3905400e-02
   3.4288084e-02
   3.0238657e-02
   3.8848623e-02
   3.9558602e-02
   2.2623861e-02
   3.4605259e-02
   4.7003367e-02
   1.3770672e-03
  -2.4220452e-03
   1.4226157e-02
   3.0425830e-02
   1.9848783e-02
   3.0662867e-02
   3.1660776e-02
   1.3122703e-02
   9.7682374e-04
   6.7677939e-03
  -7.0464208e-03
  -6.7467140e-03
   1.5389061e-02
   3.6796628e-03
  -3.9706284e-02
  -4.1900638e-02
  -9.9381418e-04
   2.2156188e-02
  -1.0255599e-02
  -6.5737813e-03
   1.2034841e-02
   3.3440907e-02
   2.4662661e-02
   3.2739808e-02
   3.6302103e-02
   1.1763328e-01
   8.7789114e-02
   1.2111011e-01
   1.1661829e-01
   1.0742811e-01
   9.9529807e-02
   8.8867195e-02
   6.7056652e-02
   8.7856928e-02
   6.9749152e-02
   6.4779416e-02
   1.2574576e-03
   2.4965208e-02
   7.2882184e-02
   3.4009967e-02
   1.3084801e-02
   5.2066134e-02
   2.5223501e-02
   5.5646978e-02
   3.6479844e-02
   3.5823352e-02
   5.6081583e-02
   6.4755986e-02
   7.1793812e-02
   6.7931133e-02
   3.5865101e-02
   6.1319889e-02
   7.3987854e-02
   6.2847558e-02
   6.9400437e-02
   8.4598560e-02
   7.6468067e-02
   3.7058416e-02
   1.6518566e-02
   4.2112408e-02
   4.0181444e-02
   6.5928029e-02
   5.0165327e-02
   1.6014501e-02
   4.7980910e-02
   5.4286962e-02
   6.8326967e-02
   4.8857914e-02
   2.7007309e-02
   4.8510131e-02
   2.1672237e-02
   3.2469415e-02
   2.3831375e-02
  -3.7775189e-04
   6.9655557e-02
   4.4624231e-02
   4.5049294e-02
   2.1883196e-02
   8.0048574e-03
   3.7849283e-02
   3.4076232e-02
   5.2637574e-02
   1.0587748e-02
   2.1937886e-02
   2.1044262e-02
   7.1602311e-02
   3.6670547e-02
   7.0854969e-02
   4.0546443e-02
   1.3711470e-02
   3.3167307e-02
   6.1357709e-02
   5.5195604e-02
   4.8572030e-02
   2.9018135e-02
  -1.2053325e-02
   5.4307724e-02
  -1.6573410e-02
   6.7883130e-03
   1.0258455e-01
   5.0132923e-02
   8.9582963e-03
   4.5377848e-02
   1.4130303e-01
   1.4104198e-01
   1.4876868e-01
   1.5098923e-01
   1.6326643e-01
   1.3640057e-01
   1.8658866e-01
   1.2801730e-01
   1.3601558e-01
   1.1694255e-01
   1.7174754e-01
   1.5524170e-01
   1.0889056e-01
   1.6200340e-01
   1.0493398e-01
   1.2813581e-01
   1.3448001e-01
   8.1642761e-02
   7.9982576e-02
   9.7291707e-02
   5.6772664e-02
   5.2686634e-02
   6.8801573e-02
   5.4170210e-02
   6.3580927e-02
   8.1927549e-02
   6.6197908e-02
   8.0114124e-02
   5.3230231e-02
   4.9511838e-03
   1.3930253e-02
   7.0656767e-02
   5.0833134e-02
   6.3699810e-02
   2.9840999e-02
   2.4754742e-02
   1.7410332e-02
   4.5560610e-02
   3.6255957e-02
   5.2994379e-02
   8.6365187e-02
   4.8564359e-02
   2.7629016e-04
   4.2692786e-02
   5.2255161e-02
   8.1906862e-02
   3.9602962e-02
   3.2141265e-02
   8.9126424e-02
   3.2076068e-02
   7.7118393e-02
   7.4070531e-02
   6.6054512e-02
   8.8688386e-02
   4.9861056e-02
   2.8427287e-02
   7.9246995e-02
   5.1741537e-02
   8.2087101e-02
   9.3830177e-02
   8.6694884e-02
   7.2771130e-02
   6.6474035e-02
   7.5014270e-02
   9.1488302e-02
   8.5135556e-02
   8.5220718e-02
   6.9816347e-02
   1.0556712e-01
   9.9634388e-02
   7.5237866e-02
   1.1974506e-01
   1.0441696e-01
   7.7634721e-02
   8.7248494e-02
   8.7971262e-02
   7.0430963e-02
   6.4392741e-02
   8.1902172e-02
   6.1114664e-02
   8.5256503e-02
   7.0779592e-02
   8.5289362e-02
   6.6363203e-02
   4.4439665e-02
   4.0936913e-02
   8.4830898e-02
   3.7171532e-02
   5.9261299e-02
   5.7872935e-02
   4.1955583e-02
   4.9753357e-02
   2.1917867e-02
   1.9369444e-02
   7.0990240e-03
   5.1972821e-02
  -2.0275099e-02
   2.6983068e-02
   2.4339780e-02
   3.1195766e-02
   2.5353609e-02
   2.9652608e-02
   1.4894149e-02
  -4.5783583e-03
   1.6004621e-02
   8.3586169e-03
   2.2818592e-02
  -1.0822960e-02
  -1.5942902e-02
   3.0895556e-02
   5.6493735e-03
   9.4886537e-03
   3.6160562e-03
   2.7512782e-03
   6.6624748e-03
   3.2294689e-02
   5.3770308e-02
   3.5517297e-02
   6.8271165e-02
   8.7968238e-02
   9.0415393e-02
   1.1016879e-01
   9.7837824e-02
   1.0821533e-01
   1.2534281e-01
   1.0905798e-01
   9.7795792e-02
   9.3642627e-02
   8.2570073e-02
   6.3630048e-02
   5.3111765e-02
   4.9404046e-02
   4.3275133e-02
   3.9131324e-02
   3.9317343e-02
   4.9182814e-02
   5.0679098e-02
   6.8621056e-02
   6.6078994e-02
   4.0326179e-02
   7.4311838e-02
   6.6073563e-02
   7.7313386e-02
   5.4416492e-02
   6.9971490e-02
   8.0643947e-02
   9.6851590e-02
   7.9289071e-02
   1.2896952e-01
   9.8926453e-02
   9.7300211e-02
   6.3710362e-02
   6.0592418e-02
   3.6249452e-02
   2.8269723e-02
   4.3467048e-02
   4.8558534e-02
   9.2044995e-02
   3.7689429e-02
   2.2017198e-02
   5.3307717e-02
   2.5100191e-02
   3.6393719e-02
   5.1448838e-02
   5.4258058e-02
   2.9318769e-02
   3.2925941e-03
   6.6066073e-02
   2.2802619e-02
   7.1268814e-04
   4.2411355e-02
   4.0472190e-03
   1.3050668e-02
   4.9786009e-03
  -1.6533390e-02
   2.2100281e-02
   1.2305266e-03
  -1.0697551e-02
   1.1109502e-02
   8.2942587e-02
   6.9027338e-02
   3.4830422e-02
   1.8891454e-02
   4.9968179e-02
   4.3484809e-02
   6.4811509e-02
   6.5898431e-03
   4.9809982e-02
   3.5394268e-02
   1.1103776e-02
   4.9036609e-02
   2.0940498e-02
  -1.4409702e-02
   4.2866727e-02
   4.0753288e-02
   3.0019529e-02
   5.5079044e-02
   8.2934820e-03
   1.4097540e-01
   1.6865739e-01
   1.5598660e-01
   1.4920223e-01
   1.6814357e-01
   1.4926016e-01
   1.6612392e-01
   1.3593385e-01
   1.4403174e-01
   1.3086642e-01
   1.4174249e-01
   1.3990405e-01
   1.3539189e-01
   1.5845787e-01
   1.3257145e-01
   1.1872564e-01
   1.2626165e-01
   1.0734406e-01
   1.2059070e-01
   8.6377911e-02
   1.0274382e-01
   7.0849110e-02
   7.2562305e-02
   9.2384378e-02
   6.2863224e-02
   7.5492429e-02
   6.4041856e-02
   7.7267442e-02
   6.8360786e-02
   2.8960558e-02
   7.4239669e-02
   7.7760089e-02
   9.0221721e-02
   3.5909092e-02
   1.0132871e-01
   4.8617148e-02
   1.5478456e-02
   2.2869071e-02
   4.7376894e-02
   7.7521730e-02
   3.6767089e-02
   3.9557946e-02
   4.0721363e-02
   4.9620008e-02
   3.9481715e-02
   5.7102333e-02
   7.8382939e-02
   2.9787904e-02
   4.4779681e-02
   3.2025058e-02
   5.8699231e-02
   5.2725901e-02
   2.8719059e-02
   4.3478583e-02
   2.4014082e-02
   3.8321540e-02
   5.4875360e-02
   2.3609130e-02
   8.4752179e-02
   9.0921268e-02
   9.2169680e-02
   9.0648124e-02
   9.7080129e-02
   8.3421224e-02
   6.7440254e-02
   9.8774957e-02
   1.0566897e-01
   1.0575027e-01
   1.0641623e-01
   1.0338947e-01
   1.0338045e-01
   9.0134787e-02
   7.9594618e-02
   1.0979881e-01
   6.7898400e-02
   7.2576480e-02
   5.6589499e-02
   9.2183530e-02
   7.6122131e-02
   8.8238942e-02
   7.3186717e-02
   1.0173010e-01
   7.6585596e-02
   7.9183246e-02
   7.5102290e-02
   4.1581822e-02
   6.5955014e-02
   7.5635872e-02
   3.3698746e-02
   5.0280710e-02
   3.1366651e-02
   4.6039372e-02
   4.1687580e-02
   4.2246681e-02
   2.2563832e-02
   1.8815357e-02
   2.2125142e-02
   1.2456737e-02
  -4.2446781e-03
   6.6993333e-03
   3.9129456e-02
  -4.3943105e-03
   3.5438232e-03
  -5.7466533e-04
   2.7320463e-03
   2.2987037e-02
  -2.4793959e-02
   1.9972341e-02
  -6.7650185e-03
   2.5257393e-02
   5.0859712e-04
  -1.8776736e-02
   3.2981112e-03
  -1.1167193e-02
  -2.1635548e-02
  -1.1729540e-02
   3.9675431e-02
   2.7640303e-02
   3.0957982e-02
   8.1577552e-02
   6.6601838e-02
   6.2380467e-02
   7.9368779e-02
   9.4808241e-02
   9.0868360e-02
   7.8018349e-02
   1.2474406e-01
   1.1913493e-01
   9.1296215e-02
   5.8107217e-02
   6.1815559e-02
   6.2167985e-02
   3.5076892e-02
   8.7695643e-02
   5.4144900e-02
   4.1076838e-02
   6.6872690e-02
   4.1365304e-02
   4.5380755e-02
   9.1214267e-02
   4.9037924e-02
   6.0197889e-02
   6.8059196e-02
   3.0352747e-02
   6.1780564e-02
   7.1963380e-02
   9.1473699e-02
   4.8260118e-02
   1.0237918e-01
   8.6450730e-02
   7.4613783e-02
   6.6958556e-02
   6.8178676e-02
   8.2213221e-02
   5.3319693e-02
   4.5614096e-02
   3.9869346e-02
   7.6743855e-02
   5.5243150e-02
   4.7792533e-02
   4.4240705e-02
   4.7893974e-02
   3.4353882e-02
   9.5749293e-03
   4.9398657e-02
   6.3820072e-02
   4.2216987e-02
   4.4779921e-03
   2.6395898e-02
   7.1973720e-02
   3.2099614e-02
   5.5263504e-02
   3.0051809e-02
   1.7429044e-02
   5.8990267e-02
   3.3110683e-02
  -3.5067986e-03
   3.9795603e-02
   6.6214706e-03
   2.9348553e-02
  -7.5021661e-03
   6.2740427e-03
   2.2437719e-02
   4.0486613e-02
   3.8246796e-02
   2.6946824e-02
   9.4875387e-02
   4.8883651e-02
   2.5234244e-02
   6.1003410e-02
   5.9071757e-02
   6.3069767e-02
   6.8102298e-02
   5.9113644e-02
   8.2629799e-02
   3.4769386e-02
   3.9699926e-02
   4.7491709e-02
   9.2519026e-03
   4.3343107e-02
   2.9386345e-02
   1.3088505e-01
   1.5090960e-01
   1.3601769e-01
   1.5724777e-01
   1.5800505e-01
   1.1765358e-01
   1.6617437e-01
   1.4127950e-01
   1.4166854e-01
   1.2747387e-01
   1.3433396e-01
   1.4820858e-01
   1.4517217e-01
   1.2837073e-01
   1.1959022e-01
   1.2290767e-01
   1.0370503e-01
   1.2326197e-01
   9.3803183e-02
   7.8054829e-02
   1.2632723e-01
   7.6459940e-02
   7.9435064e-02
   5.5743723e-02
   6.8537007e-02
   5.3950984e-02
   9.9745693e-02
   1.0412923e-01
   7.3349835e-02
   3.8222416e-02
   7.8391657e-02
   5.7142176e-02
   4.3692964e-02
   6.3233830e-02
   4.8586720e-02
   7.4698049e-02
   3.6988442e-02
   2.6088986e-02
   1.5300572e-02
  -3.7999150e-03
   4.6560593e-02
   9.6045738e-02
   4.7460006e-02
   5.1140275e-02
   7.4703696e-02
   5.3148294e-02
   5.6493453e-02
   2.5366180e-03
   1.9027265e-02
   2.2746764e-02
   5.1810313e-03
   5.7993217e-02
   1.1880894e-02
   5.5082986e-02
   9.2441037e-02
   3.5402394e-02
   1.2009921e-03
   5.7539436e-02
   1.1173294e-01
   8.0766185e-02
   8.7840812e-02
   5.8665351e-02
   1.0113335e-01
   1.1697273e-01
   8.0279656e-02
   7.4811961e-02
   1.1068863e-01
   8.0245093e-02
   8.8750678e-02
   1.0766872e-01
   9.3513106e-02
   8.3946345e-02
   8.8458943e-02
   8.3832576e-02
   7.6476549e-02
   8.1993389e-02
   7.6724016e-02
   8.4447792e-02
   8.6608007e-02
   8.3587707e-02
   1.1249455e-01
   9.4589259e-02
   4.4054851e-02
   6.1606679e-02
   5.6001283e-02
   5.8347242e-02
   8.9903335e-02
   8.6090698e-02
   6.5090196e-02
   6.0834040e-02
   8.0545872e-02
   3.2457678e-02
   3.7233650e-02
   3.5599675e-02
   3.0716322e-02
   2.7222831e-02
   4.1096742e-03
  -1.0768099e-02
   3.0314717e-02
   1.8793817e-02
  -1.4162302e-03
   2.1273776e-02
   2.0895186e-02
   1.5256409e-02
   4.0237195e-02
   4.1748061e-02
  -7.7420369e-03
  -1.7923733e-02
  -7.5785309e-03
   4.1214733e-03
  -2.6256959e-02
  -4.2945053e-04
   6.2917561e-03
  -2.6605821e-02
   9.3516031e-03
   2.8393811e-02
   3.0311769e-02
   2.1661457e-02
   5.4053505e-02
   4.9500571e-02
   6.7599733e-02
   8.9831362e-02
   7.6306713e-02
   7.0390904e-02
   8.7075221e-02
   9.1523199e-02
   1.0576383e-01
   1.3481746e-01
   9.7780855e-02
   6.8462639e-02
   5.4237720e-02
   9.5960093e-02
   5.9485046e-02
   7.7374766e-02
   3.8410767e-02
   7.4464626e-02
   7.7334790e-02
   3.9673196e-02
   5.3824084e-02
   5.3008603e-02
   5.1645572e-02
   8.6282574e-02
   6.9992521e-02
   5.0245303e-02
   6.7231751e-02
   7.3674963e-02
   8.3126949e-02
   9.0827250e-02
   8.8637206e-02
   9.4511840e-02
   9.8327434e-02
   6.9010795e-02
   4.1060890e-02
   5.6759250e-02
   5.8060664e-02
   5.2599641e-02
   4.6481241e-02
   2.2417094e-02
   5.9199008e-02
   5.0979054e-02
   5.1789495e-02
   1.5349006e-02
   2.2188061e-02
   4.2349925e-02
   3.3302646e-02
   4.7647120e-03
   1.2331168e-02
   1.4970065e-02
   4.0533074e-02
   3.9036724e-02
   3.1339133e-02
   3.4347104e-02
   4.7848306e-02
   4.1990055e-02
   3.3868605e-02
   2.2741775e-02
   4.0764324e-02
  -1.3048151e-02
   9.1708500e-03
   4.1565160e-02
   4.2586121e-02
   2.2160575e-02
   1.2360874e-02
   3.8402346e-02
   3.5689083e-02
   2.5824290e-02
   4.6538013e-02
   3.8383253e-02
   6.9938971e-02
   1.5209256e-02
   1.0039301e-02
   5.6992340e-02
   1.8875852e-02
   5.0741528e-02
   5.7262277e-02
  -2.7679661e-02
   1.4783524e-02
   3.0265501e-02
   6.6356382e-02
  -3.0364909e-02
   4.7569202e-02
   1.1956536e-01
   1.3373596e-01
   1.3141579e-01
   1.4482385e-01
   1.3403476e-01
   1.4428977e-01
   1.8075067e-01
   1.4224072e-01
   1.5939351e-01
   1.4896815e-01
   1.5316192e-01
   1.7298178e-01
   1.4747296e-01
   1.2962404e-01
   1.2756019e-01
   1.1947063e-01
   1.1773284e-01
   1.0778435e-01
   8.0583623e-02
   9.4925551e-02
   7.2968168e-02
   8.4517625e-02
   7.8974656e-02
   1.0524713e-01
   6.6178940e-02
   7.9685522e-02
   5.7993494e-02
   4.4519484e-02
   6.4098566e-02
   8.2164118e-02
   7.0297608e-02
   6.8468631e-02
   2.5531214e-02
   5.1862922e-02
   4.8956130e-02
   3.0743987e-02
   2.9303905e-02
   4.2034689e-02
   4.5277085e-02
   5.7829222e-02
   5.3315660e-02
  -3.2037087e-03
   8.1786911e-02
   8.9929812e-02
   2.0047905e-02
   4.2203734e-02
   3.2429962e-02
   4.8003149e-02
   7.3145648e-02
   4.1745391e-02
   4.6585901e-02
   7.9216048e-02
   1.8605116e-03
   3.9191005e-02
   1.4925242e-02
   6.6085137e-02
   4.3574594e-02
   6.4337006e-02
   6.3676539e-02
   9.0659764e-02
   5.4414231e-02
   6.9965995e-02
   8.3568471e-02
   7.5858466e-02
   7.4607040e-02
   8.2100189e-02
   1.0804080e-01
   9.0071493e-02
   7.5903392e-02
   6.9622875e-02
   1.2333724e-01
   7.6350324e-02
   7.8241853e-02
   8.0783202e-02
   7.2585014e-02
   6.4695493e-02
   9.3429158e-02
   4.7806621e-02
   7.3969778e-02
   7.3508744e-02
   7.3107786e-02
   7.9085908e-02
   1.1329885e-01
   8.6090493e-02
   7.1255665e-02
   6.4040110e-02
   7.3930083e-02
   6.4605550e-02
   8.5657833e-02
   6.8534456e-02
   7.2681106e-02
   4.3400116e-02
   4.5685199e-02
   5.6259641e-02
   2.1683005e-02
   3.1116723e-02
   3.4749811e-02
   4.5058149e-02
   1.9875340e-02
   2.8472330e-02
   2.6674470e-02
  -1.0941332e-02
   2.3289433e-02
   3.2808827e-02
   4.6119685e-02
  -1.7425278e-02
   5.8697610e-02
  -4.7903169e-02
  -1.0344435e-03
  -5.7064222e-03
   1.1049304e-02
  -1.5559327e-02
  -7.2620551e-03
   7.6642178e-03
  -1.6106776e-02
   1.4191059e-02
  -3.6687372e-02
   2.5528144e-02
   5.2289513e-03
   3.1372356e-02
   4.2993536e-02
   1.0617284e-01
   9.2522702e-02
   7.2204028e-02
   7.4992555e-02
   6.3199145e-02
   1.0035333e-01
   1.0531213e-01
   8.6978302e-02
   1.2985861e-01
   1.0095520e-01
   7.8926844e-02
   1.0099962e-01
   7.6105472e-02
   8.2778022e-02
   6.1321619e-02
   6.0876446e-02
   8.9216506e-02
   5.5741476e-02
   6.2360368e-02
   6.6499514e-02
   5.7210447e-02
   6.2781243e-02
   6.2964510e-02
   4.6150953e-02
   5.1238830e-02
   6.1241271e-02
   6.9307040e-02
   7.2238256e-02
   7.9034499e-02
   7.1716252e-02
   7.7323829e-02
   8.0340090e-02
   7.3692034e-02
   6.0225459e-02
   7.7100060e-02
   5.5617373e-02
   6.8446375e-02
   3.5991609e-02
   9.1807528e-02
   3.6855011e-02
   1.3572718e-02
   5.8820141e-02
   4.1231682e-02
   1.1454707e-02
   1.0112942e-02
   4.6603849e-02
   6.1412486e-02
   2.7729044e-02
   5.0142278e-02
   1.3177691e-02
  -5.1044039e-04
   1.7221705e-02
   4.1995072e-02
   4.5939001e-02
   2.9394695e-02
   4.8950591e-02
   1.0432272e-02
   4.4162658e-02
   1.6382071e-02
   2.2679853e-02
   3.8284585e-02
   5.2170115e-02
   3.0757947e-02
   7.4050647e-02
   2.5739750e-02
   6.3390043e-02
   3.8682368e-02
   2.4089837e-02
   1.9386636e-02
   4.0407247e-02
   2.2870616e-02
   5.1901270e-02
   2.3148606e-02
   3.6834116e-02
   2.3538165e-02
   4.1275220e-02
   5.3041041e-02
   3.2497640e-02
   7.6542844e-02
   3.4047783e-02
   4.0823224e-02
   2.7233777e-02
   5.6749079e-02
   1.1072963e-01
   1.1757497e-01
   1.2821226e-01
   1.4066452e-01
   1.4932885e-01
   1.3791318e-01
   1.4862147e-01
   1.4261628e-01
   1.6159872e-01
   1.4620258e-01
   1.6916185e-01
   1.0983178e-01
   1.5158611e-01
   1.5554265e-01
   1.4320244e-01
   1.4409983e-01
   1.1211925e-01
   1.1588418e-01
   1.2781658e-01
   1.1263530e-01
   1.2563388e-01
   5.3700953e-02
   6.3036839e-02
   7.8365171e-02
   9.6253590e-02
   7.9494366e-02
   6.4424177e-02
   8.0495101e-02
   9.0550459e-02
   7.4655979e-02
   8.8042830e-02
   2.5826186e-02
   9.4633382e-02
   4.7283654e-02
   5.3444899e-02
   5.4451545e-02
   5.4646113e-02
   6.3678596e-02
   4.6273457e-02
   3.1241981e-02
   7.3922775e-02
   4.9350405e-02
   1.7676576e-02
   4.1419736e-02
   7.9828342e-02
   3.9165665e-02
   3.0840132e-02
   6.3627449e-02
   2.4440357e-02
   4.7477248e-02
   4.1273863e-02
   5.5997447e-02
   1.8207020e-02
   3.1219447e-02
   3.5189713e-02
   4.0704883e-02
   9.8991943e-02
   6.7740662e-02
   7.1002852e-02
   6.8715468e-02
   7.5721550e-02
   6.3304402e-02
   7.5057197e-02
   8.7859663e-02
   9.3018368e-02
   1.0795955e-01
   1.1556630e-01
   9.4953927e-02
   1.0035312e-01
   8.3280034e-02
   9.2301312e-02
   5.7758636e-02
   1.1214015e-01
   8.0900976e-02
   8.8040542e-02
   5.5169227e-02
   8.8509834e-02
   6.5757582e-02
   9.4054611e-02
   8.8954933e-02
   6.5992099e-02
   7.7721627e-02
   6.8248886e-02
   8.1995922e-02
   9.5962720e-02
   6.8739129e-02
   1.0517005e-01
   5.5215316e-02
   5.6982388e-02
   4.8131477e-02
   4.9718910e-02
   7.9988813e-02
   5.0681218e-02
   6.5014605e-02
   3.2908318e-02
   5.8120399e-02
   2.4625435e-02
   3.3990180e-02
   4.3379141e-02
  -1.3632823e-02
   2.2361685e-02
  -4.0751704e-03
   4.6549330e-02
   2.1984453e-03
   1.1760726e-02
   5.8094756e-03
   4.5947421e-03
   1.0681057e-03
  -9.8236220e-03
  -7.9222783e-03
  -2.0532172e-02
  -2.5781640e-02
  -1.0496935e-02
  -4.1023111e-02
   3.5199539e-02
   7.8026474e-03
   3.5874713e-02
   3.9916296e-02
   1.9928429e-02
   2.7210436e-02
   5.4544818e-02
   8.4255015e-02
   6.7138575e-02
   9.7888016e-02
   5.8790870e-02
   8.7007437e-02
   7.5340123e-02
   1.1146312e-01
   1.1950771e-01
   8.7266400e-02
   7.5862730e-02
   5.9652580e-02
   9.5740488e-02
   8.5026763e-02
   6.9572364e-02
   8.7252572e-02
   7.8580477e-02
   8.4004312e-02
   5.8199554e-02
   4.4316331e-02
   4.8033122e-02
   7.7867579e-02
   5.3378029e-02
   5.1691743e-02
   6.3624990e-02
   5.8728054e-02
   7.2100489e-02
   5.5539023e-02
   8.6424711e-02
   7.7826542e-02
   7.3900567e-02
   4.9987699e-02
   6.9319439e-02
   7.8762253e-02
   6.0054819e-02
   4.6855183e-02
   6.9013010e-02
   3.7745489e-02
   6.3789334e-02
   5.5786769e-02
   2.2630399e-02
   3.0101254e-02
   6.5458565e-02
   3.4926275e-02
   1.4950092e-02
   1.3089902e-02
   4.4621249e-02
  -6.7734621e-03
   2.5798855e-02
   2.3391165e-02
   5.6214963e-02
   4.6568821e-02
   7.2445811e-02
   5.7947073e-02
   3.7803085e-02
   2.3663126e-02
   1.1005390e-02
   3.5862171e-02
   3.4563986e-02
  -2.5902206e-03
   2.5042187e-02
   2.0431959e-02
   2.9787072e-02
   6.1848521e-02
   2.1866716e-02
   4.8360758e-02
   6.8730735e-02
   5.5680028e-02
   3.9346452e-02
   4.2911745e-02
   6.7945094e-02
   8.5589448e-02
   5.0963798e-02
   5.2909864e-02
   4.5579349e-02
   1.2245187e-02
   6.4080755e-02
   4.3396498e-02
  -2.6062486e-02
   4.2636078e-02
   2.8368005e-02
   7.1615539e-02
   2.2037534e-02
   4.4771763e-02
   1.0226334e-01
   1.3583100e-01
   1.0246805e-01
   1.0554996e-01
   1.3051142e-01
   1.2573255e-01
   1.3748596e-01
   1.4997471e-01
   1.6372055e-01
   1.3146114e-01
   1.2032370e-01
   1.6323450e-01
   1.3346821e-01
   1.6469545e-01
   1.5520253e-01
   1.5134916e-01
   1.3802101e-01
   1.4528047e-01
   8.8702402e-02
   7.3163503e-02
   1.0016756e-01
   7.3928422e-02
   7.6882256e-02
   6.2728566e-02
   9.7647199e-02
   6.7387630e-02
   9.9820861e-02
   9.5842853e-02
   6.8895216e-02
   1.0376013e-01
   2.2233433e-02
   4.9184635e-02
   5.6299001e-02
   7.4766612e-02
   7.5240939e-02
   7.5452576e-02
   5.1798857e-02
   3.1394108e-02
   6.8402806e-02
   2.7292778e-02
   2.7304678e-02
   3.5667382e-02
   3.2416516e-02
   6.3638047e-02
   4.6648972e-02
   5.6592201e-02
   4.2718888e-02
   4.3620651e-02
   1.9829789e-02
   3.6558741e-02
   3.4522269e-02
   3.5382167e-02
   1.8567308e-02
   3.3631859e-02
   6.8013447e-02
   4.3220556e-02
   7.4545846e-02
   6.6593026e-02
   7.0948444e-02
   6.0045753e-02
   7.5890176e-02
   5.2619845e-02
   6.9578544e-02
   8.8626951e-02
   6.9332148e-02
   7.6813410e-02
   1.0254258e-01
   8.0181457e-02
   7.7049881e-02
   9.1434816e-02
   1.0611416e-01
   1.1053894e-01
   1.1779383e-01
   7.2988056e-02
   9.2256043e-02
   9.8202972e-02
   9.0646987e-02
   8.2011994e-02
   9.7782124e-02
   1.0463910e-01
   5.2266774e-02
   7.8298293e-02
   7.2149887e-02
   5.4326445e-02
   9.9628620e-02
   9.7494643e-02
   4.0322725e-02
   7.6750960e-02
   5.8922588e-02
   8.6962238e-02
   9.8432571e-02
   7.2820360e-02
   9.7260336e-02
   4.3409809e-02
   4.7204311e-02
   6.5226574e-02
   2.8970050e-02
   5.3190888e-02
   1.7128422e-02
   4.7682491e-02
   2.2385079e-02
   1.5915713e-02
   3.9011625e-02
   1.6057903e-02
   7.6467584e-03
   8.0987631e-03
  -1.0114340e-03
  -1.4051422e-05
   3.4397994e-02
   3.4396756e-02
   2.7092427e-03
   1.9042784e-02
  -1.8669211e-02
   1.4572999e-03
  -2.8154663e-02
  -1.5537085e-02
   4.6583142e-02
   2.3107979e-02
   7.7348094e-02
   6.4532310e-02
   4.7245977e-02
   7.2736611e-02
   6.4972911e-02
   5.6086428e-02
   6.1068272e-02
   7.8580141e-02
   5.2820370e-02
   6.9680616e-02
   8.2581061e-02
   9.3672763e-02
   1.0312076e-01
   9.5288641e-02
   9.0749223e-02
   7.5756593e-02
   7.1767558e-02
   8.1437877e-02
   7.7630288e-02
   1.1556648e-01
   8.4136125e-02
   6.9707443e-02
   5.2223528e-02
   5.4005997e-02
   7.2850222e-02
   4.1410769e-02
   5.0736758e-02
   6.9668791e-02
   4.3228878e-02
   4.2017594e-02
   5.1410995e-02
   6.2799016e-02
   3.6925453e-02
   4.3978154e-02
   4.7973689e-02
   6.4001671e-02
   4.6246592e-02
   9.1931786e-02
   7.8917293e-02
   2.6700732e-02
   6.8666679e-02
   2.1819867e-02
   3.7343621e-02
   7.4907739e-02
   5.9132769e-02
   3.7931913e-02
   4.8865111e-02
   2.5917112e-02
   4.4001069e-02
   4.5223055e-02
   4.3245544e-02
   3.1548737e-02
   1.5497882e-02
   3.8660597e-02
   4.5070735e-02
   5.2739991e-02
   6.6620305e-02
   7.4297121e-02
   4.5230263e-02
   1.8171344e-02
   3.9431478e-02
   1.5380268e-02
   5.5618068e-02
   1.6160311e-02
   9.7405080e-03
   3.3504433e-02
   4.4508910e-02
   4.1445457e-02
   3.5427505e-02
   5.2583613e-02
   5.7893347e-02
   3.4083666e-02
   4.0735422e-02
   2.6766168e-02
   3.4720574e-02
   5.1446766e-02
   2.3253537e-02
   4.6992598e-02
   4.0939626e-02
   4.2507144e-02
   4.5418701e-02
   4.6910657e-02
   7.9898263e-02
   5.5468050e-02
   5.6124207e-02
   6.5796393e-02
   4.5448649e-02
   3.4423687e-02
   4.9802428e-02
   1.0744023e-01
   1.4406089e-01
   1.2758730e-01
   1.3055132e-01
   1.2031011e-01
   1.2864652e-01
   1.3659214e-01
   1.4773250e-01
   1.4995211e-01
   1.7957374e-01
   1.3314117e-01
   1.7728019e-01
   1.2495543e-01
   1.2659988e-01
   1.2103837e-01
   1.4261493e-01
   1.4297344e-01
   1.2250210e-01
   1.3215630e-01
   7.6705259e-02
   1.0511344e-01
   7.8642645e-02
   5.6060199e-02
   7.6654731e-02
   5.3854349e-02
   9.9526280e-02
   8.8715217e-02
   5.1296773e-02
   1.0363043e-01
   3.3874783e-02
   7.1790849e-02
   1.0203452e-01
   4.4825588e-02
   6.4113948e-02
  -1.5811937e-02
   6.8575301e-02
   6.9239550e-02
   9.6491817e-02
   5.8012136e-02
   2.0027206e-02
   6.7752222e-02
   4.9816652e-02
   4.3950217e-02
   4.7244293e-02
   5.5083185e-02
   9.3787704e-02
   4.7791575e-02
   6.9364900e-02
   6.5139278e-02
   5.7003612e-02
   5.7796185e-02
   5.5921962e-02
   2.6794169e-02
   5.7240424e-02
   4.3226359e-02
   3.3521767e-02
   4.2915870e-02
   2.8315825e-02
   6.2868713e-02
   6.4246433e-02
   8.9071129e-02
   5.7168436e-02
   9.6718279e-02
   6.8810683e-02
   9.1706872e-02
   1.0876511e-01
   7.8741960e-02
   9.1378973e-02
   1.0340472e-01
   1.0998747e-01
   1.0957478e-01
   1.1181141e-01
   1.1873757e-01
   7.4112509e-02
   1.1553205e-01
   1.0694257e-01
   8.6328716e-02
   7.5914885e-02
   8.2218411e-02
   9.2178325e-02
   9.0417526e-02
   5.1973258e-02
   6.2055863e-02
   7.9849724e-02
   7.2556149e-02
   7.4753671e-02
   9.1181822e-02
   7.2291239e-02
   9.4212016e-02
   4.1197281e-02
   7.5510965e-02
   7.0108810e-02
   7.2096192e-02
   5.6042627e-02
   8.0105760e-02
   5.7248386e-02
   2.5744438e-02
   5.9516428e-02
   3.5338039e-02
   1.0657189e-02
   3.9537239e-02
  -1.0838304e-02
  -9.9634147e-03
   2.0154410e-02
   6.1005628e-02
   1.0359705e-02
   3.1946361e-02
   3.5371673e-02
   1.0249187e-02
   7.0434054e-04
   1.2400701e-02
   2.3367026e-02
   1.8306404e-02
   1.7065836e-02
   5.0856199e-02
   2.7378093e-02
   5.7628939e-02
   6.0926313e-02
   7.1853481e-02
   4.7731457e-02
   6.3165897e-02
   5.5266515e-02
   6.0170906e-02
   5.9527330e-02
   8.2053671e-02
   7.7102385e-02
   5.8012617e-02
   5.3789099e-02
   8.8401082e-02
   3.6949977e-02
   8.4798141e-02
   1.0833399e-01
   8.7057757e-02
   9.0400959e-02
   9.6399368e-02
   8.8901320e-02
   9.6269307e-02
   8.4304979e-02
   6.1950166e-02
   6.5110704e-02
   7.8361969e-02
   4.1689466e-02
   6.7980878e-02
   4.4151111e-02
   3.9439098e-02
   4.1269641e-02
   7.6199135e-02
   5.8282408e-02
   2.5412476e-02
   5.4566161e-02
   2.7129384e-02
   4.0807767e-02
   2.6422974e-02
   6.4826534e-02
   5.1711538e-02
   4.4537900e-02
   7.1913519e-02
   8.0190066e-02
   4.4662435e-02
   5.3665262e-02
   7.3417395e-02
   8.2973788e-02
   7.8435464e-02
   4.8049832e-02
   3.6282877e-02
   2.7337786e-02
   5.1154030e-02
   4.9951655e-02
   2.2753206e-02
   3.6310447e-02
   1.1565488e-02
   3.5288187e-02
   5.3620948e-02
   7.7044670e-02
   7.2767256e-02
   4.5360922e-02
   5.8306086e-02
   6.3667323e-02
   6.4325817e-02
   3.3105375e-02
   5.0184240e-03
   7.3185013e-03
   5.4414503e-03
  -9.1927806e-03
   7.2896441e-02
   4.4232181e-02
   6.7596806e-02
   3.6452120e-02
   4.8361257e-02
   6.9258183e-02
   5.5107860e-02
   5.1674870e-02
   6.8691647e-02
   6.3593664e-02
   6.8872991e-02
   5.9747244e-02
   8.9442132e-02
   4.4541447e-02
   3.5693756e-02
   3.0813187e-02
   4.3815635e-03
   2.5148161e-02
  -9.4016334e-04
   3.4346204e-02
   5.3318584e-02
   2.9943821e-02
   5.0320202e-02
  -2.3372593e-02
   9.8950191e-02
   1.0237540e-01
   1.0256424e-01
   9.4070106e-02
   1.2466791e-01
   1.4554808e-01
   1.4920342e-01
   1.2565138e-01
   1.2033139e-01
   1.5127036e-01
   1.3995147e-01
   1.5547131e-01
   1.5266112e-01
   1.2967236e-01
   1.6178713e-01
   1.4152668e-01
   1.4100381e-01
   1.6286309e-01
   1.1549241e-01
   1.3572812e-01
   1.3536958e-01
   1.0570862e-01
   5.2494137e-02
   5.9812511e-02
   8.6306334e-02
   8.4874221e-02
   5.0890666e-02
   8.6233694e-02
   6.4844136e-02
   9.3201278e-02
   2.9929234e-02
   6.2799038e-02
   3.2419303e-02
   4.6413459e-02
   6.5313643e-02
   5.0616647e-02
   1.8957682e-02
  -2.8041466e-03
   5.7370968e-02
   4.3289016e-02
   5.3042598e-02
   3.9642768e-02
   4.1228493e-02
   3.0312774e-02
   4.9530063e-02
   8.1629561e-02
   6.3727088e-02
   2.7594865e-02
   6.4428745e-02
   4.2761760e-02
   1.7228449e-02
   3.5298461e-02
   5.9597522e-02
   4.5205259e-02
   3.8674584e-02
   2.4105091e-02
   7.0769974e-02
   6.7678871e-02
   6.4200773e-02
   7.6169187e-02
   7.4926576e-02
   8.6044458e-02
   6.9559013e-02
   1.0839483e-01
   6.9675460e-02
   1.1185496e-01
   6.0676228e-02
   1.0048776e-01
   7.7271427e-02
   8.7249531e-02
   6.1489452e-02
   6.2005760e-02
   8.6192636e-02
   5.9249011e-02
   7.7930088e-02
   1.1034426e-01
   1.0873198e-01
   1.0241099e-01
   5.9963935e-02
   9.2689528e-02
   8.8978872e-02
   9.7514373e-02
   7.6453607e-02
   5.3319686e-02
   5.7298147e-02
   6.4791935e-02
   5.5240051e-02
   7.0125897e-02
   5.6595721e-02
   6.0014788e-02
   4.1050057e-02
   5.3163628e-02
   6.4692234e-02
   9.0038534e-02
   6.8536400e-02
   8.1342079e-02
   8.7426112e-02
   7.7023523e-02
   7.2786335e-02
   5.1475157e-02
   7.5544477e-02
   3.1685776e-02
   5.2200140e-02
   6.1654923e-02
   2.0287378e-02
   9.0590834e-03
   9.0581512e-03
  -2.4983223e-03
   4.7138078e-02
   8.2879619e-03
   1.0461611e-02
   1.4850531e-02
   1.3981433e-02
  -6.9233309e-03
   1.7676475e-02
   1.0858619e-02
  -1.2882229e-02
   1.3159610e-02
   8.1002907e-02
   4.2542680e-02
   4.6527081e-02
   2.9187527e-02
   5.9758062e-02
   5.8456330e-02
   4.0820501e-02
   5.5753405e-02
   7.9851699e-02
   9.0309793e-02
   8.0629943e-02
   6.1903749e-02
   8.9187002e-02
   4.9559333e-02
   9.5898988e-02
   7.3086741e-02
   9.8785210e-02
   7.9957302e-02
   1.0347163e-01
   6.5138984e-02
   7.5632977e-02
   8.5814684e-02
   5.4727056e-02
   6.9721792e-02
   8.5865929e-02
   9.1168220e-02
   5.9902731e-02
   4.9237680e-02
   3.2339688e-02
   5.9145779e-02
   2.6383983e-02
   6.5888054e-02
   5.4326866e-02
   3.6561352e-02
   5.4075489e-02
   6.4036634e-02
   2.5023769e-02
   5.3057386e-02
   7.0953812e-02
   3.9295489e-02
   6.9675599e-02
   3.1036359e-02
   4.7624103e-02
   5.0242451e-02
   6.8606272e-02
   6.6470067e-02
   6.2652993e-02
   8.8580478e-02
   3.5136228e-02
   4.8497463e-02
   5.7703440e-02
   2.9109236e-02
   3.2139897e-02
   1.3385259e-02
   2.3474224e-02
   2.4930103e-02
   3.4382405e-02
   6.5462265e-02
   6.5843101e-02
   6.4984477e-02
   8.5502454e-02
   1.3042121e-02
   2.7048487e-02
   2.3671865e-03
   2.9506868e-02
   1.3324830e-02
   1.0557521e-02
   3.0390662e-02
   2.8832632e-02
   3.0748462e-02
   3.8403998e-02
   6.4254863e-02
   4.6137156e-02
   6.4457463e-02
   5.7541670e-02
   5.9564392e-02
   6.0001950e-02
   8.0995279e-02
   2.0690643e-02
   7.4904767e-03
   8.3224641e-02
   6.7468710e-02
   2.6215214e-02
   4.1793035e-02
   5.0813471e-02
   8.1903008e-03
   3.9743798e-02
   3.5710159e-02
   5.8755464e-02
   3.0038964e-02
   5.2389197e-02
   5.1111013e-02
   6.1315503e-02
   1.1590327e-01
   1.3986776e-01
   1.6153909e-01
   1.3441188e-01
   1.1511270e-01
   1.5482460e-01
   1.2562674e-01
   1.0983324e-01
   1.4605667e-01
   1.5430943e-01
   1.5533809e-01
   1.7218730e-01
   1.3890348e-01
   1.4574200e-01
   1.5390528e-01
   1.5834056e-01
   1.4247544e-01
   1.2363330e-01
   1.2336509e-01
   1.0477929e-01
   6.7010679e-02
   1.0643380e-01
   9.6827684e-02
   9.6609778e-02
   8.0138387e-02
   8.5624705e-02
   6.2268947e-02
   5.9456923e-02
   8.9287852e-02
   1.0477608e-01
   7.5566718e-02
   4.0165055e-02
   4.8077735e-02
   5.2341960e-02
   7.8707119e-02
   6.1896451e-02
   6.5540432e-02
   7.2137765e-02
   8.5256797e-02
   5.6859138e-02
   4.7530878e-02
   4.6139121e-02
   5.2889684e-02
   2.7292497e-02
   7.2415214e-02
   5.2280432e-03
   5.3104439e-02
   5.4902722e-02
   4.2210719e-02
   4.1944038e-02
   2.5363246e-02
   3.0424219e-02
   2.5489052e-02
   1.6321242e-03
   8.2958510e-02
   8.0065630e-02
   9.8615932e-02
   8.9872323e-02
   6.2276971e-02
   8.3112913e-02
   1.0248652e-01
   7.9904311e-02
   7.5710280e-02
   3.1738186e-02
   5.1496893e-02
   4.5406475e-02
   9.3797999e-02
   1.0857017e-01
   1.1070282e-01
   1.0224171e-01
   9.1064727e-02
   8.7385922e-02
   8.2743160e-02
   8.6064911e-02
   9.9387056e-02
   7.9347858e-02
   9.2504629e-02
   1.0912512e-01
   1.0772282e-01
   7.2771337e-02
   5.3505037e-02
   4.9633324e-02
   7.2661082e-02
   8.8382652e-02
   7.9986867e-02
   7.2233708e-02
   7.0513347e-02
   5.2873556e-02
   7.2548277e-02
   4.0443402e-02
   7.1634028e-02
   7.5392798e-02
   8.2989623e-02
   7.2527755e-02
   4.8492468e-02
   7.8646903e-02
   8.4707645e-02
   3.5946545e-02
   7.4367997e-02
   5.6876712e-02
   5.7295705e-02
   4.5652312e-02
   4.5640964e-02
   3.0492801e-03
   3.0807346e-02
  -1.5985516e-03
   1.0371846e-02
   6.1802784e-02
   1.6732949e-03
   3.0423036e-02
   8.1006278e-03
   2.1753827e-02
   1.7791478e-02
   1.7315606e-02
  -4.3332873e-03
   4.3961034e-03
   4.7361354e-02
   1.7483005e-02
   5.6006842e-02
   5.4159349e-02
   5.7870384e-02
   6.2738210e-02
   1.6314500e-02
   5.5692257e-02
   6.2644731e-02
   5.6504256e-02
   6.7703230e-02
   5.8488432e-02
   5.9524297e-02
   2.9406501e-02
   6.4922619e-02
   4.0705521e-02
   6.3201524e-02
   5.8375021e-02
   7.2453846e-02
   7.8956321e-02
   9.3481339e-02
   9.7005010e-02
   1.0720077e-01
   6.1615585e-02
   7.6811360e-02
   5.5562403e-02
   5.8138497e-02
   4.5340529e-02
   4.6006509e-02
   4.8339429e-02
   3.9479154e-02
   2.7530734e-02
   4.5169172e-02
   5.1946535e-02
   3.4958735e-02
   3.9839052e-02
   7.3859718e-02
   1.9389225e-02
   3.8875008e-02
   5.6067457e-02
   4.3668415e-02
   2.9191988e-02
   4.6462554e-02
   4.3205315e-02
   2.7949985e-02
   5.4454173e-02
   5.2137455e-02
   6.0411553e-02
   6.3218637e-02
   8.9937282e-02
   6.8224390e-02
   6.6687510e-02
   5.9897450e-02
   5.5444916e-02
   1.7248080e-02
   1.6127730e-02
   4.8045044e-02
   5.8723176e-02
   6.2874549e-02
   6.7250796e-02
   5.6741122e-02
   5.2373646e-02
   8.2692000e-02
   5.0024207e-02
   5.1280464e-02
   1.6996508e-02
   1.8197545e-02
   1.9119609e-02
   1.8839793e-02
   7.5869769e-03
   4.9280585e-02
   3.2894636e-02
   3.6796462e-02
   4.5729368e-02
   4.8386043e-02
   5.0212220e-02
   8.3259403e-02
   2.0522784e-02
   4.3091866e-02
   1.4028527e-02
   2.6962807e-02
   4.3148892e-02
   5.6324058e-02
   7.5617247e-02
   3.6691413e-02
   4.1159757e-02
   2.5332507e-02
   3.1749514e-02
   4.1930001e-02
   3.2997465e-02
   6.6590276e-02
   7.3347658e-03
   4.9637225e-02
   3.0660181e-02
   4.1973628e-02
   9.2477089e-02
   1.0093093e-01
   9.7375662e-02
   1.2124597e-01
   1.4389956e-01
   1.2145141e-01
   1.2015951e-01
   1.0604721e-01
   1.3867146e-01
   1.2997684e-01
   1.5317025e-01
   1.5578996e-01
   1.2640295e-01
   1.3724476e-01
   1.5953436e-01
   1.5470748e-01
   1.3452181e-01
   1.2724361e-01
   1.2088982e-01
   1.5968811e-01
   1.0766934e-01
   9.8402984e-02
   1.2662830e-01
   6.7270601e-02
   1.0658678e-01
   4.3805189e-02
   6.3841820e-02
   8.1434726e-02
   7.1519592e-02
   4.7914306e-02
   5.6800527e-02
   5.3933149e-02
   5.7681866e-02
   5.1363189e-02
   5.0275060e-02
   4.3049389e-02
   5.1285277e-02
   1.8553530e-02
   8.5570680e-02
   3.7552722e-02
   5.3882208e-02
   5.4754769e-02
   8.2852377e-02
   6.1475522e-02
   5.8818602e-02
   7.6449900e-02
   5.3024423e-02
   1.1482962e-01
   3.0250539e-02
   4.2227339e-02
   4.7116440e-02
   4.2637475e-02
   4.3205326e-02
   5.3281670e-02
   8.4842063e-02
   9.6720657e-02
   5.9956617e-02
   8.5238659e-02
   8.0747438e-02
   4.5580088e-02
   7.7766101e-02
   8.3101736e-02
   5.0113573e-02
   8.8234528e-02
   9.2708695e-02
   7.2168523e-02
   7.1857309e-02
   1.0113296e-01
   5.7930299e-02
   9.5209737e-02
   8.0325656e-02
   1.3335098e-01
   8.2026871e-02
   5.3707507e-02
   6.8659304e-02
   7.5800186e-02
   8.9907609e-02
   7.2798165e-02
   9.1729894e-02
   8.4977042e-02
   7.6725458e-02
   7.8145624e-02
   8.1433330e-02
   9.3933580e-02
   8.1407825e-02
   8.4656948e-02
   6.9602488e-02
   7.8781829e-02
   6.4952166e-02
   8.5372759e-02
   5.4049947e-02
   6.4842105e-02
   7.6304130e-02
   9.7538036e-02
   6.5141823e-02
   5.4120219e-02
   6.1192731e-02
   5.5590411e-02
   6.5510663e-02
   4.7461616e-02
   5.0885553e-02
   3.9570870e-02
   6.9864373e-02
   3.8825801e-02
   6.1715991e-02
   5.5651173e-02
   1.8389175e-02
   3.2124833e-02
  -3.1639069e-03
  -1.5971409e-03
   3.9844182e-02
   5.4971684e-02
   1.9704643e-02
   4.5103961e-02
   3.7026897e-02
   2.2332188e-02
   2.8103145e-02
   3.3191219e-02
   6.2285929e-02
   3.5086181e-02
   4.7150229e-02
   3.5332232e-02
   3.7009218e-02
   4.0632201e-02
   2.1546648e-02
   4.6752992e-02
   6.2047085e-02
   4.6481195e-02
   3.5882260e-02
   5.9806683e-02
   4.4847917e-02
   4.7621048e-02
   1.6900922e-02
   6.8424313e-02
   5.5855050e-02
   5.6544184e-02
   7.5024283e-02
   7.8030022e-02
   9.1046969e-02
   7.0668180e-02
   7.4037368e-02
   6.8444387e-02
   9.7343264e-02
   4.1430565e-02
   4.6910816e-02
   4.8685117e-02
   6.1329175e-02
   5.4455890e-02
   1.3926351e-02
   3.2932907e-02
   5.4573328e-03
   5.3684339e-02
   6.1220068e-02
   1.2728764e-02
   1.0189210e-02
   6.1039183e-02
   2.4917721e-02
   5.4676176e-02
   4.1559622e-02
   5.4893286e-02
   2.6665216e-02
   5.9478940e-02
   6.0350371e-02
   5.0601702e-02
   5.0564420e-02
   7.6809590e-02
   7.6616514e-02
   6.2630207e-02
   2.6486486e-02
   5.4298706e-02
   3.7916244e-02
   7.6927824e-03
   3.2089060e-02
   5.4086446e-02
   3.4071442e-02
   4.9792939e-02
   6.5253970e-02
   4.8922800e-02
   5.4963568e-02
   5.6618836e-02
   3.0979556e-02
   1.0756934e-02
   6.0310504e-02
   3.0858059e-02
   5.3157429e-02
   2.8969340e-02
   2.5321807e-02
   6.1919507e-02
   9.8612832e-03
   1.8273760e-02
   2.9365149e-02
   5.3638351e-02
   3.4416347e-02
   5.3461775e-02
   4.3382588e-02
   7.1208217e-02
   2.9449589e-02
   3.9274747e-02
   3.1767350e-02
   6.7355948e-02
   4.3747399e-02
   4.2069977e-02
   1.6676666e-02
   8.9483027e-03
   3.2338003e-02
   6.2176062e-02
   4.9526333e-02
   4.2707690e-02
   5.5708535e-02
   5.4451442e-02
   6.1324697e-02
   9.1214575e-02
   7.9026948e-02
   1.5837281e-01
   1.3673644e-01
   1.2836228e-01
   1.3229466e-01
   1.1555590e-01
   1.6052054e-01
   1.2368209e-01
   9.8338914e-02
   9.9374847e-02
   1.6485618e-01
   1.1149285e-01
   1.0337708e-01
   1.3818989e-01
   1.2292216e-01
   1.3915438e-01
   1.2986899e-01
   1.6749644e-01
   1.5946894e-01
   1.2650043e-01
   1.2198218e-01
   7.7474408e-02
   1.3598490e-01
   1.2096344e-01
   9.0369423e-02
   1.1722403e-01
   8.0934203e-02
   6.2602444e-02
   7.5586432e-02
   6.7528424e-02
   3.3340783e-02
   3.7896304e-02
   4.0993461e-02
   6.8378424e-02
   9.1379825e-03
   1.0382849e-02
   7.1987875e-02
   5.2743865e-02
   5.0721114e-02
   5.0750664e-02
   4.8449955e-02
   2.9227410e-02
   4.2554183e-02
   5.2898988e-02
   5.4815207e-02
   2.7967069e-02
   4.1846803e-02
   6.0931819e-02
   5.8766677e-02
   5.1694486e-02
   3.5636037e-02
   5.6593438e-02
   3.1505164e-02
   1.0564304e-01
   3.5963197e-02
   9.9968202e-02
   6.2249795e-02
   8.6173007e-02
   6.8804218e-02
   9.7285333e-02
   6.0611262e-02
   7.8199320e-02
   8.1065802e-02
   7.0297939e-02
   8.1969703e-02
   4.6108804e-02
   1.0455018e-01
   6.6082487e-02
   6.6968502e-02
   6.9287126e-02
   9.3508648e-02
   9.1566063e-02
   7.9278830e-02
   6.5632192e-02
   7.9647327e-02
   7.8837517e-02
   7.8924208e-02
   8.7542103e-02
   7.3738905e-02
   4.0125036e-02
   9.7450225e-02
   8.9294387e-02
   8.2075091e-02
   8.1791230e-02
   7.8937572e-02
   5.7677804e-02
   7.5967413e-02
   6.0786298e-02
   8.5407293e-02
   5.9565803e-02
   4.8070959e-02
   5.9730163e-02
   7.9803226e-02
   1.0130411e-01
   5.1870976e-02
   8.4479303e-02
   7.5623842e-02
   8.7802826e-02
   6.1664758e-02
   7.8622093e-02
   5.7967231e-02
   3.3082019e-02
   6.8530439e-02
   5.0183703e-02
   2.5472624e-02
   1.9359861e-02
   4.4513351e-02
   1.4218336e-02
   6.1977641e-03
   3.3957910e-02
   4.9109137e-02
   4.0688151e-02
   1.1871777e-03
   1.5645945e-03
   8.0536586e-03
   1.2248480e-02
   2.5781033e-02
   5.6993444e-02
   1.8933872e-02
   5.9891927e-02
   3.1982217e-02
   2.3515071e-02
   3.3820807e-02
   1.5617698e-02
   3.1476011e-04
   2.1224095e-02
   4.5220499e-02
   3.7772928e-02
   4.0245947e-02
   3.9556833e-02
   2.9051013e-02
   4.1075561e-02
   4.7011010e-02
   4.4372056e-02
   3.6826735e-02
   3.2408082e-02
   4.3472727e-02
   4.8715031e-02
   5.2439909e-02
   8.1359419e-02
   8.6070156e-02
   8.7377010e-02
   7.6626430e-02
   8.8178972e-02
   4.2573530e-02
   7.9465048e-02
   4.9894563e-02
   4.3162890e-02
   3.6653620e-02
   5.8375391e-02
   2.0431508e-02
   2.0302431e-02
   1.5383416e-02
   1.7173465e-02
   2.7078988e-02
   7.0795551e-03
   1.1940970e-02
   2.9318654e-02
   2.1837187e-02
   4.4377142e-02
   4.9484062e-02
   4.2688769e-02
   2.4633378e-02
   4.8652374e-02
   5.5498965e-02
   3.7888408e-02
   7.9419030e-02
   5.4755780e-02
   6.1251429e-02
   6.3769908e-02
   5.9984188e-02
   3.3450987e-02
   4.0471860e-02
   3.3694381e-02
   1.9663210e-02
   5.9562444e-02
   3.7402874e-02
   7.3732590e-02
   6.6380136e-02
   4.3377236e-02
   5.6330460e-02
   5.3177051e-02
   7.0342711e-02
   7.2638283e-02
   3.7397215e-02
   4.6773031e-02
   4.2179758e-02
   3.2592012e-02
   7.3650676e-02
   4.2157535e-02
   8.3096248e-02
   3.9319904e-02
   6.9270428e-02
   5.3570182e-02
   2.9257827e-02
   5.3529041e-02
   5.4881729e-02
   6.9007425e-02
   5.6979680e-02
   4.3782129e-02
   7.1403636e-02
   4.2959397e-02
   7.1557704e-03
   9.2189031e-03
   7.9601733e-02
   5.7890778e-02
   2.8187913e-02
   1.1196383e-02
   3.8311592e-02
   5.2465179e-02
   2.8827743e-02
   5.8766865e-02
   5.0446869e-02
   1.0391562e-02
   1.0918485e-01
   1.2321824e-01
   1.6770323e-01
   1.6265011e-01
   8.8047628e-02
   1.1624299e-01
   1.1488220e-01
   1.1047798e-01
   1.2585036e-01
   1.6075195e-01
   1.8069249e-01
   1.4598601e-01
   1.8104604e-01
   1.1146594e-01
   1.4439515e-01
   1.7493409e-01
   1.5053743e-01
   1.3037781e-01
   1.5339763e-01
   1.3983786e-01
   8.3673193e-02
   1.3876396e-01
   1.1086249e-01
   1.1283949e-01
   7.8662157e-02
   1.0499726e-01
   1.0387588e-01
   5.5641219e-02
   8.0110024e-02
   4.9912481e-02
   4.6034719e-02
   3.3534129e-02
   4.0121642e-02
   5.3762237e-02
   4.9724570e-02
   3.5751648e-02
   6.1376734e-02
   3.5600588e-02
   4.7873472e-02
   3.8969930e-02
   6.8983348e-02
   7.7410376e-02
   3.9736124e-02
   7.1909382e-02
   3.7931512e-02
   3.9464332e-02
   5.7491000e-02
   7.1656090e-02
   3.8022365e-02
   5.3867260e-02
   1.9744282e-02
   4.7020530e-02
   2.3459501e-02
   5.8386806e-02
   6.1415666e-02
   8.5402818e-02
   6.1797787e-02
   8.9458224e-02
   6.6334102e-02
   1.0163097e-01
   9.5870994e-02
   6.4100193e-02
   1.0173499e-01
   9.2738005e-02
   5.2237249e-02
   8.8283852e-02
   9.3022142e-02
   5.3317645e-02
   9.0767869e-02
   7.8320572e-02
   1.3505180e-01
   9.0252284e-02
   6.9837612e-02
   1.0618266e-01
   1.0553514e-01
   6.1969812e-02
   7.7884537e-02
   8.4992434e-02
   6.6870464e-02
   6.2773420e-02
   5.5348097e-02
   7.1985255e-02
   7.7592823e-02
   8.1599312e-02
   8.3928209e-02
   9.5606701e-02
   8.6331567e-02
   7.8712287e-02
   8.1525274e-02
   5.1640898e-02
   5.1710387e-02
   7.1283920e-02
   6.9892073e-02
   5.4733557e-02
   4.9184959e-02
   8.5851113e-02
   8.4987377e-02
   8.1651244e-02
   6.4045269e-02
   8.0500384e-02
   6.8830140e-02
   5.2224509e-02
   6.4478231e-02
   5.8284067e-02
   1.5278438e-02
   2.5753777e-02
   2.3782265e-02
   1.4764680e-02
   3.1027354e-02
   1.3291756e-02
   2.0108689e-03
   2.9357386e-02
   6.1107567e-02
   2.7889452e-02
   2.8133058e-02
   1.3704294e-02
   1.8684087e-02
  -8.9349166e-03
   2.5603985e-02
   3.9188136e-02
   2.3208717e-02
   6.5253730e-02
   3.1551456e-02
   4.9764330e-02
   3.5823555e-02
   7.3723040e-02
   2.7828923e-02
   2.2175301e-02
   4.5709263e-03
   2.7449603e-02
   9.8275232e-03
   2.3325297e-02
   2.2751089e-02
   3.6130125e-02
   1.3915880e-02
   8.5056207e-03
   2.1463361e-02
   4.4274221e-02
   7.1418406e-02
   6.2099743e-02
   8.0690116e-02
   4.9305651e-02
   6.9414478e-02
   4.4964174e-02
   7.5950878e-02
   3.7608017e-02
   4.3068612e-02
   4.8324047e-02
   2.6713073e-02
   4.9697111e-02
   2.5343679e-02
   3.4290421e-02
   4.0324776e-02
   2.1338052e-02
   2.8460668e-02
   1.2134755e-02
   2.2938345e-02
   2.2774259e-02
   1.8564645e-02
   1.8971881e-02
   3.0109888e-02
   3.2132663e-02
   3.6876622e-02
   5.6873814e-02
   4.2741456e-02
   6.3472384e-02
   7.8212424e-02
   4.9879902e-02
   6.4464236e-02
   7.3661573e-02
   2.0404224e-02
   3.6957370e-02
   4.3185647e-02
   6.3703396e-02
   5.9928884e-02
   3.3161747e-02
   5.4379386e-02
   5.5490894e-02
   7.4885308e-02
   4.9307849e-02
   4.5332320e-02
   3.0842318e-02
   5.4012796e-02
   2.9654932e-02
   3.7956780e-02
   3.7894088e-02
   4.1684463e-02
   5.3254644e-02
   5.8608734e-02
   6.7040609e-02
   8.8975172e-02
   5.9249074e-02
   4.7583175e-02
   7.3095390e-02
   3.8882941e-02
   5.5212618e-02
   5.2241641e-02
   5.9049091e-02
   3.7486445e-02
   7.7063926e-02
   3.7100884e-02
   1.2317324e-02
   3.6052912e-02
   1.9937638e-02
   2.8876121e-02
   4.9961635e-02
   6.2490412e-02
   4.9137833e-02
   2.6904718e-02
   4.3554270e-02
   4.2401206e-02
   8.4924451e-02
   8.3707634e-02
   8.1166635e-02
   1.0933983e-01
   1.3738065e-01
   1.0587558e-01
   9.1607007e-02
   1.2173746e-01
   9.8405664e-02
   1.2106067e-01
   1.1452986e-01
   1.1643327e-01
   1.3517464e-01
   1.3275465e-01
   1.9181809e-01
   1.5127899e-01
   1.2690811e-01
   1.3641956e-01
   1.6994180e-01
   1.4994274e-01
   1.4437721e-01
   1.3795491e-01
   1.0724286e-01
   1.2933887e-01
   1.3417217e-01
   1.2201837e-01
   1.4505747e-01
   1.0337356e-01
   8.7026485e-02
   8.2912476e-02
   8.1900681e-02
   4.6782091e-02
   9.1455259e-02
   2.3175731e-02
   7.6381298e-02
   5.6118123e-02
   1.9295004e-02
   5.8501708e-02
   5.8061351e-02
   3.7368154e-02
   5.6149014e-02
   5.5548764e-02
   5.9947355e-02
   4.2977553e-02
   7.3341276e-02
   5.0675343e-02
   8.9895477e-02
   7.1003664e-02
   5.6794384e-02
   7.7843367e-02
   8.0063619e-02
   9.1516264e-02
   5.8391967e-02
   4.9691283e-02
   2.6718940e-02
   6.3043736e-02
   3.3944241e-02
   6.3982780e-02
   8.0027033e-02
   7.7046416e-02
   8.0437018e-02
   6.3958181e-02
   9.0920153e-02
   7.1743095e-02
   6.9680341e-02
   6.9327903e-02
   1.0310674e-01
   8.0485768e-02
   9.0015010e-02
   7.8398946e-02
   1.0902673e-01
   8.0445991e-02
   6.4853518e-02
   9.4806778e-02
   1.0189444e-01
   7.6221069e-02
   8.8866622e-02
   7.7627178e-02
   7.3980060e-02
   5.5763721e-02
   7.9333541e-02
   7.4631959e-02
   7.2409000e-02
   8.8430836e-02
   6.5779717e-02
   9.8817451e-02
   7.0799667e-02
   8.6326203e-02
   7.5198012e-02
   7.4171095e-02
   5.2009441e-02
   5.9171245e-02
   8.1987342e-02
   8.1517622e-02
   8.8882908e-02
   7.9431941e-02
   9.8667498e-02
   8.1659315e-02
   5.5376476e-02
   1.0893153e-01
   7.9333804e-02
   1.2557096e-01
   7.3424421e-02
   6.6171321e-02
   9.5918649e-02
   5.8632702e-02
   4.7749476e-02
   5.9104978e-02
   4.0450992e-02
   4.7573182e-02
   7.0047689e-03
   3.0074311e-02
   4.9551235e-02
   4.9689934e-03
   3.4776580e-02
   1.2977888e-02
   3.8335685e-02
  -2.5410346e-03
   2.0798535e-02
   1.6399024e-02
   2.1105057e-03
   1.8060142e-02
  -1.7155063e-02
  -1.8388033e-05
   1.4082938e-02
   2.8451564e-02
   6.8091828e-03
   1.5722038e-02
   2.9418255e-02
   1.4240040e-02
   1.9678241e-02
  -4.0661433e-03
   1.6875937e-02
   4.2566795e-02
   1.9286334e-02
   2.4866059e-02
   2.8081279e-02
  -9.9278295e-04
   1.2873043e-02
   4.4454386e-02
   4.4454453e-02
   6.3690214e-02
   6.5031866e-02
   4.2721385e-02
   8.3929224e-02
   5.8466160e-02
   8.2411068e-02
   8.7923687e-02
   6.3727019e-02
   4.1753163e-02
   2.4110004e-02
   3.4368026e-02
   2.1695811e-02
   3.0368608e-02
   2.5127587e-02
   1.8903119e-02
  -1.2899796e-02
   2.8897012e-02
  -1.4137318e-02
  -7.1433205e-04
   8.4383432e-03
   5.5070835e-02
   1.6614348e-02
   5.0986380e-02
   2.5726751e-02
   2.4005707e-02
   4.8264126e-02
   3.7432070e-02
   6.7871236e-02
   6.3234344e-02
   4.3211239e-02
   4.6457607e-02
   8.0361064e-02
   3.4987018e-02
   5.4415477e-02
   8.0425857e-02
   9.0075735e-02
   6.3802129e-02
   3.9806194e-02
   5.8479743e-02
   8.0669258e-02
   5.1096860e-02
   6.8880405e-02
   3.6002480e-02
   5.4993948e-02
   8.9179034e-02
   8.1947050e-02
   3.5701069e-02
   6.3838645e-02
   6.3037881e-02
   3.1114656e-02
   5.0929250e-02
   7.9393720e-02
   4.0418456e-02
   4.7495686e-02
   2.6363825e-02
   4.0058826e-02
   6.0804723e-02
   4.3043294e-02
   4.3642362e-02
   3.2598582e-02
   1.9551985e-02
   6.7797470e-02
   6.1952176e-02
   2.4879353e-02
   4.6984016e-02
   7.6546505e-03
   4.2477907e-02
   2.4909101e-02
   6.1185003e-02
   2.9906443e-02
   3.1668900e-02
   7.1247441e-02
   5.7713975e-02
   2.3017873e-02
   7.7479886e-02
   6.4570983e-02
   1.4312579e-01
   1.2810211e-01
   1.0848679e-01
   1.2135193e-01
   1.1185425e-01
   1.0418269e-01
   1.1902913e-01
   8.2840676e-02
   1.1725533e-01
   1.1140232e-01
   1.4266052e-01
   1.4958368e-01
   1.5047463e-01
   1.3826089e-01
   1.5364671e-01
   1.4103652e-01
   1.8187869e-01
   1.4404855e-01
   1.7190646e-01
   1.5183844e-01
   1.3153473e-01
   9.9468903e-02
   1.0299632e-01
   1.0285269e-01
   9.4012991e-02
   8.4953149e-02
   8.5666475e-02
   1.0200352e-01
   5.4814346e-02
   8.5353598e-02
   5.7246119e-02
   8.1659749e-02
   3.8697091e-02
   2.6409167e-02
  -5.4678338e-03
   7.6351343e-04
   4.6088503e-02
   5.3511971e-02
   1.4485264e-02
   5.4306603e-02
   5.9624584e-02
   4.9341132e-02
   8.5702837e-02
   3.3773973e-02
   6.9095378e-02
   6.9442672e-02
   7.5643746e-02
   5.1538321e-02
   8.3610627e-02
   3.1433393e-02
   6.7766541e-02
   3.3571274e-02
   3.0824171e-02
   5.7377902e-02
   7.6324271e-02
   1.0682757e-01
   1.1026939e-01
   1.1718871e-01
   1.0144584e-01
   1.0251388e-01
   1.0097499e-01
   1.0920334e-01
   1.0312910e-01
   6.0072888e-02
   5.7486510e-02
   6.1377550e-02
   5.4477236e-02
   9.9320785e-02
   8.2997635e-02
   1.0429198e-01
   1.0816582e-01
   8.9367814e-02
   6.6280068e-02
   8.4382383e-02
   5.6399279e-02
   8.0881101e-02
   6.4526677e-02
   8.1440451e-02
   8.8840767e-02
   7.9749109e-02
   1.0148971e-01
   5.9538787e-02
   6.3069364e-02
   9.3636643e-02
   1.0809585e-01
   9.6293354e-02
   6.0885457e-02
   9.9921015e-02
   7.9480489e-02
   4.2105399e-02
   7.8734099e-02
   7.4716586e-02
   5.8703019e-02
   8.7010970e-02
   6.6344312e-02
   8.7452916e-02
   8.9682546e-02
   6.3951827e-02
   6.9779123e-02
   4.1262424e-02
   7.8126314e-02
   9.5306506e-02
   5.8562181e-02
   5.1753692e-02
   6.3612196e-02
   5.3940976e-02
   3.5974951e-02
   2.9942965e-02
   4.0070030e-02
   3.5722634e-02
   3.5174741e-02
   4.6631546e-02
   3.9033499e-02
   3.8798331e-02
   4.6376115e-02
   5.2687362e-02
   3.1610539e-02
   2.2451066e-02
  -1.2515329e-02
   5.1758248e-03
   3.2408063e-02
   2.8969591e-02
  -2.7985979e-02
   2.3565493e-02
   8.0595687e-03
   1.0556952e-02
   1.3643553e-02
   4.4651214e-02
   1.3733678e-02
   2.3759982e-02
   3.7106983e-02
   4.2785266e-02
   4.7887179e-02
   2.5586004e-02
   1.8612716e-02
   3.1224657e-02
   3.7239172e-03
   3.4171728e-02
   5.8260345e-02
   6.0622202e-02
   5.3515252e-02
   5.6863609e-02
   6.1896548e-02
   6.1861814e-02
   5.6067784e-02
   5.2605549e-02
   7.0174515e-02
   3.6240831e-02
   4.9721830e-02
   1.4551013e-02
   1.0912105e-02
   5.9927886e-03
   1.4908399e-02
   1.8651402e-03
  -4.9232010e-03
   6.5276805e-03
   9.3204262e-03
   8.2045738e-03
   5.2291455e-02
   1.2164545e-02
   2.3997664e-02
   3.6010133e-02
  -6.9612733e-03
   3.9809578e-02
   3.9826840e-02
   6.3141034e-02
   6.6480034e-02
   6.4977706e-02
   5.5035745e-02
   4.7989515e-02
   5.1028840e-02
   4.1330588e-02
   6.7623636e-02
   5.3256441e-02
   1.9566952e-02
   4.5568827e-02
   4.9168340e-02
   7.7360255e-02
   6.2172867e-02
   6.5405833e-02
   5.9678437e-02
   5.8854410e-02
   5.6778860e-02
   7.7980350e-02
   4.6828242e-02
   4.5751301e-02
   6.5573109e-02
   4.7456148e-02
   8.2499821e-02
   5.1000894e-02
   7.7450160e-02
   3.8016018e-02
   7.2266995e-02
   7.6608973e-02
   7.3777482e-02
   5.7142412e-02
   5.7136302e-02
   6.7311669e-02
   5.1171445e-02
   1.2363213e-02
   3.0869826e-02
   3.2178588e-02
   7.4858864e-02
   6.5497406e-03
   3.1055914e-02
   6.7050276e-02
   6.8073856e-02
   3.3585980e-02
   6.1340415e-02
  -2.6181170e-03
   5.4671562e-02
   2.3954950e-02
   4.5042733e-02
   4.4465610e-02
   3.1810571e-02
   6.0359003e-02
   9.4575867e-02
   1.0709219e-01
   1.0448590e-01
   1.1215527e-01
   1.2178901e-01
   1.3505935e-01
   9.7468778e-02
   1.2635988e-01
   1.3812415e-01
   1.3691833e-01
   1.5682838e-01
   1.4908376e-01
   1.7060119e-01
   1.6122462e-01
   1.2864159e-01
   1.4272908e-01
   1.7038243e-01
   1.1045434e-01
   1.5717934e-01
   1.2507024e-01
   9.7516641e-02
   8.7867741e-02
   7.1701042e-02
   8.4394166e-02
   1.3648397e-01
   9.7866696e-02
   9.1687500e-02
   5.4621945e-02
   8.0621932e-02
   4.7704017e-02
   4.2434370e-02
   8.4375741e-02
   3.2569353e-02
   4.6447597e-02
   7.5132601e-02
   4.4139554e-02
   5.8351601e-02
   2.2190448e-02
   7.7179179e-02
   7.4329301e-02
   5.6697756e-02
   7.5833686e-02
   6.5836847e-02
   4.8863447e-02
   6.9563940e-02
   3.0671398e-02
   7.0130310e-02
   3.6613923e-02
   1.0033122e-01
   5.2567999e-02
   3.8020056e-02
   6.3281155e-02
   5.9020106e-02
   8.1206577e-02
   7.2578047e-02
   7.9356292e-02
   9.5540843e-02
   9.8690664e-02
   1.0028857e-01
   4.8521011e-02
   8.2026048e-02
   9.1606902e-02
   1.1879733e-01
   6.3940869e-02
   8.0241806e-02
   7.0299513e-02
   8.6828539e-02
   6.7993240e-02
   1.0552443e-01
   1.0750376e-01
   6.8983247e-02
   7.5419472e-02
   8.2650897e-02
   8.0204364e-02
   6.6175123e-02
   8.8966479e-02
   9.9783853e-02
   6.6552208e-02
   6.8457454e-02
   5.5994544e-02
   6.0055038e-02
   8.2099679e-02
   6.7041420e-02
   6.6337890e-02
   6.5711864e-02
   6.8662187e-02
   9.0629022e-02
   7.1706424e-02
   7.1320547e-02
   5.8088635e-02
   6.0847077e-02
   7.1263613e-02
   6.4064205e-02
   7.0464902e-02
   9.1242496e-02
   7.8730477e-02
   5.4294927e-02
   8.0627869e-02
   7.0769944e-02
   7.5212238e-02
   7.8043151e-02
   3.3254523e-02
   3.5304173e-02
   5.9778235e-02
   5.3643096e-02
   4.0311776e-02
   3.2623688e-02
   2.4153648e-02
   5.5160833e-02
   8.5529273e-03
   4.5720348e-02
   1.5088816e-02
   4.7551796e-02
   3.6949846e-02
   3.1586997e-02
   1.5347561e-02
   1.3212486e-02
   6.7799825e-03
  -1.3374706e-02
  -2.4927196e-02
   1.7137254e-03
  -3.1811731e-03
   1.0418072e-02
  -4.1921133e-03
  -4.2900271e-03
  -8.4456255e-03
   1.8874932e-03
  -7.9076350e-03
  -3.4283547e-03
   3.0810022e-02
   2.9565538e-02
   7.5025302e-03
  -3.8721587e-03
   2.3828373e-02
   8.5722206e-03
   3.0546625e-02
   3.9841199e-02
   5.0456553e-02
   5.1973251e-02
   5.4248905e-02
   7.2539053e-02
   5.1894493e-02
   4.2501752e-02
   3.8066221e-02
   4.3758423e-02
   1.2074556e-02
   5.3049749e-02
   2.5463872e-03
   2.7124475e-02
   2.1990866e-02
   3.9257497e-03
  -5.6039133e-03
   5.2124692e-03
   1.6264887e-02
   1.0537665e-02
   1.0168633e-02
   1.7575827e-02
  -2.3972174e-02
   1.1623934e-02
   1.1553721e-02
   4.7899393e-02
  -1.4711476e-02
   7.0524398e-02
   6.3783649e-02
   6.8761769e-02
   4.2939032e-02
   3.8651398e-02
   4.1713518e-02
   1.1787159e-02
   3.1945030e-02
   6.2135467e-02
   5.9854981e-02
   5.3532930e-02
   1.6560433e-02
   3.0978948e-02
   4.2067249e-02
   5.0976674e-02
   4.4669266e-02
   4.7574042e-02
   3.0482846e-02
   6.4680031e-02
   6.6717966e-02
   4.9990977e-02
   3.8903218e-02
   5.4274494e-02
   3.9926369e-02
   7.0589539e-02
   9.2007204e-02
   1.0694696e-01
   6.4687343e-02
   7.4797084e-02
   6.6600616e-02
   6.1873693e-02
   6.2138004e-02
   8.0787122e-02
   4.9922370e-02
   6.6621878e-02
   4.4556417e-02
   3.8138403e-02
   3.5452957e-02
   3.6652966e-02
   3.5800957e-02
   2.2337524e-03
   5.3109320e-02
   5.5497407e-02
   2.1068652e-02
   5.1650549e-02
   2.4721615e-02
   4.9509897e-02
   4.9806432e-02
   5.0124482e-02
   1.0035447e-02
   5.0550783e-02
   6.2677387e-02
   1.1034928e-01
   1.1075518e-01
   9.0583200e-02
   9.0685289e-02
   1.1775523e-01
   5.8891730e-02
   1.2398056e-01
   1.1245295e-01
   1.2012964e-01
   1.0976332e-01
   1.2113088e-01
   1.5057932e-01
   1.5883534e-01
   1.8601563e-01
   1.5959210e-01
   1.5177000e-01
   1.6869892e-01
   1.7264739e-01
   1.5517745e-01
   1.7190430e-01
   1.1422651e-01
   1.0351080e-01
   1.0262029e-01
   8.4261161e-02
   9.8777538e-02
   8.5834817e-02
   7.0556344e-02
   7.4125843e-02
   4.8596686e-02
   6.7843538e-02
   4.6886206e-02
   4.8826582e-02
   3.6570283e-02
   5.5137203e-02
   5.4052712e-02
   5.0348017e-02
   8.4548273e-02
   4.3137146e-02
   1.9034625e-02
   8.0928548e-02
   6.9491184e-02
   4.7320822e-02
   9.4377246e-02
   3.6425507e-02
   6.9113893e-02
   5.1858630e-02
   7.0911971e-02
   5.2897321e-02
   1.2982620e-02
   5.1293744e-02
   5.0005496e-02
   4.7074236e-02
   9.8209971e-02
   1.0017871e-01
   9.1598931e-02
   9.5146535e-02
   1.2668957e-01
   8.4965029e-02
   8.3047900e-02
   8.1808883e-02
   5.7028747e-02
   3.8990277e-02
   9.7365468e-02
   9.4203544e-02
   8.2251211e-02
   8.2743803e-02
   1.0669958e-01
   9.8412103e-02
   8.6011105e-02
   8.2310017e-02
   7.3122407e-02
   4.7025721e-02
   6.1372364e-02
   8.2627457e-02
   8.4043266e-02
   1.0797958e-01
   5.0391122e-02
   8.0871486e-02
   7.4837988e-02
   6.7046150e-02
   7.1503210e-02
   8.7995068e-02
   4.4932729e-02
   6.6314752e-02
   8.4940833e-02
   1.0733907e-01
   6.7481643e-02
   6.9811633e-02
   6.3066981e-02
   6.9759004e-02
   8.8943119e-02
   6.5222170e-02
   8.8952831e-02
   7.8873478e-02
   5.4219424e-02
   8.3229995e-02
   6.4407263e-02
   8.8020134e-02
   5.7149577e-02
   6.4110551e-02
   4.6509250e-02
   9.4103612e-02
   7.7842237e-02
   6.5253068e-02
   2.4968907e-02
   5.5654317e-02
   7.0196980e-02
   3.8576568e-02
   2.9034233e-02
   2.3380648e-02
   2.9336238e-02
   2.3909262e-02
   1.6119674e-02
   8.4398012e-03
   1.3720187e-02
   1.7011305e-02
   8.2752695e-04
  -1.4861188e-02
  -1.4420924e-02
   1.7362887e-02
   1.4316252e-02
   2.4342544e-03
   4.1852580e-02
  -2.2860764e-02
   1.3541149e-02
  -9.9437822e-03
  -7.9361626e-03
   1.4391533e-02
   1.2402523e-02
   1.9864457e-02
   1.2642412e-02
   4.6513216e-02
  -1.6101013e-02
   5.3754742e-02
   5.7305768e-02
   2.4624632e-02
   1.3247801e-02
   4.4213462e-02
   5.7868272e-02
   3.4672358e-02
   5.7948398e-02
   5.6147837e-02
   5.7135042e-02
   3.7245527e-02
   5.0112039e-02
   5.9878250e-02
   6.9023576e-03
   2.9259641e-02
  -1.0135953e-02
  -2.0303806e-02
   2.3522615e-03
   1.5945541e-02
   1.9234595e-03
   2.7433971e-02
   5.3103309e-03
   1.1714074e-02
  -1.0286213e-02
   1.2479125e-03
  -2.3886515e-03
   4.8219451e-02
   2.6039164e-02
   3.7595904e-02
   3.4940079e-02
   5.4250851e-02
   4.8494374e-02
   6.3807652e-02
   3.9127059e-02
   4.5266541e-02
   4.6914500e-02
   6.3890359e-02
   7.3967708e-02
   4.2386746e-02
   6.3061942e-02
   4.6866460e-02
   5.8143252e-02
   2.1376277e-02
   4.0061267e-02
   5.0428646e-02
   5.6840345e-02
   4.9345961e-02
   3.1513526e-02
   6.3851683e-02
   4.5831880e-02
   2.2909432e-02
   5.0729457e-02
   5.6563791e-02
   5.1567973e-02
   9.2244814e-02
   5.2843564e-02
   3.0909205e-02
   6.7825138e-02
   4.8390659e-02
   6.1018535e-02
   8.0657511e-02
   2.0024004e-02
   3.8426114e-02
   5.6370702e-02
   8.5622757e-02
   4.4929200e-02
   6.6801625e-02
   2.9320526e-02
   5.7170722e-02
   5.3284198e-02
   7.5826565e-03
   4.0617540e-02
   1.8050308e-02
   1.7006492e-02
   2.3080563e-02
   6.1564259e-02
   6.3017175e-02
   4.9558594e-02
   4.7173536e-02
   3.0243315e-02
   3.9335203e-02
   3.5645561e-02
   1.3455327e-01
   1.2806787e-01
   8.6572743e-02
   9.0431593e-02
   1.1294022e-01
   1.0983696e-01
   1.1061304e-01
   6.1654515e-02
   1.1859790e-01
   1.2708421e-01
   1.4158596e-01
   1.4769301e-01
   1.2134950e-01
   1.7034793e-01
   1.3987459e-01
   1.4969553e-01
   1.7866919e-01
   1.4614953e-01
   1.3696844e-01
   1.4770575e-01
   1.3411456e-01
   9.0120068e-02
   1.0396910e-01
   8.6542179e-02
   1.0920829e-01
   8.7187407e-02
   8.1106045e-02
   8.7412556e-02
   6.5315535e-02
   1.0852009e-01
   1.0933731e-01
   1.0313626e-01
   9.4692470e-02
   3.4595975e-02
   6.2336048e-02
   4.0327778e-02
   4.3003987e-02
   8.2379477e-02
   2.5047901e-02
   1.0122968e-01
   5.4207885e-02
   6.5304635e-02
   4.5780389e-02
   5.9108056e-02
   1.3932243e-02
   6.0708757e-02
   5.6571820e-02
   4.4631987e-02
   5.1920535e-02
   5.7382585e-02
   4.0407589e-02
   6.0433886e-02
   1.1035219e-01
   9.8957450e-02
   8.6163034e-02
   6.9076680e-02
   9.7531656e-02
   7.2099419e-02
   8.4589234e-02
   8.9080861e-02
   1.2377487e-01
   7.6644571e-02
   8.6207670e-02
   8.4400402e-02
   3.4654547e-02
   8.3269656e-02
   7.5905877e-02
   7.5752940e-02
   1.0665679e-01
   8.4678451e-02
   6.4713620e-02
   7.2613892e-02
   8.3381860e-02
   1.0613349e-01
   7.0788467e-02
   8.2473298e-02
   8.4977406e-02
   8.0485484e-02
   6.4801241e-02
   8.7807632e-02
   7.5450655e-02
   9.1980803e-02
   7.1203733e-02
   7.5294134e-02
   4.5911997e-02
   6.6622604e-02
   6.7902748e-02
   7.8039381e-02
   7.0256064e-02
   8.4688408e-02
   6.7446411e-02
   8.7200847e-02
   5.1732334e-02
   9.3622091e-02
   8.6712975e-02
   6.2941124e-02
   1.1886747e-01
   5.9678990e-02
   6.6499827e-02
   7.4854271e-02
   6.1192125e-02
   5.0117019e-02
   9.4575489e-02
   7.7344619e-02
   6.5526399e-02
   4.2404935e-02
   4.8735117e-02
   4.8072101e-02
   3.7718545e-02
   5.0892997e-02
   2.2858284e-02
   1.5901094e-02
   1.6260716e-02
   3.6780156e-02
   2.2624384e-02
   1.7890176e-02
   9.6679813e-03
   1.3467869e-02
   1.2340550e-02
  -3.6552202e-02
   2.5358487e-02
  -5.4002624e-03
   9.2543606e-03
  -9.6723584e-03
   1.2239439e-03
   2.5657491e-02
  -1.2444010e-02
   8.8599034e-03
  -9.4618213e-04
   1.1517904e-02
   1.1010176e-02
   4.1134175e-02
   2.4151862e-02
   1.7316054e-02
   4.2109221e-02
   5.4557814e-02
   2.8115763e-02
   4.8963318e-02
   3.8559730e-02
   4.7931929e-02
   7.5693419e-02
   4.4620382e-02
   6.4573101e-02
   5.7689313e-02
   6.9047345e-02
   3.8825625e-02
   5.3205856e-02
   3.1676545e-02
  -1.0639343e-02
   2.6633334e-02
   2.6893998e-02
   2.5955441e-02
   4.0007240e-03
   6.3798007e-03
   5.4897097e-02
   1.8867467e-02
   3.8600246e-02
   3.4116738e-03
   3.4982805e-02
   4.4339612e-03
  -2.7159050e-03
   2.3734339e-02
   2.0960737e-02
   3.2878710e-02
   8.7485574e-02
   5.2113939e-02
   4.3023207e-02
   6.3927605e-02
   6.5086776e-02
   3.4550557e-02
   3.3690615e-02
   1.5570138e-02
   4.9150282e-02
   5.1157423e-02
   3.9541893e-02
   3.2119370e-02
   2.8984340e-02
   2.8467892e-02
   4.9544780e-02
   5.4839082e-02
   4.4127737e-02
   7.2942675e-02
   4.9210960e-02
   8.1275542e-02
   2.2881901e-02
   3.6200052e-02
   5.9678833e-02
   3.0412903e-02
   6.1653481e-02
   4.1565126e-02
   5.0779019e-02
   1.5419987e-02
   4.7600900e-02
   7.0940277e-02
   9.7530594e-02
   5.2346499e-02
   8.0507496e-02
   5.7668748e-02
   3.0391955e-02
   4.2305905e-02
   6.5192712e-02
   6.0345904e-02
   5.0628399e-02
   5.1836853e-02
   3.4928968e-02
   3.5519802e-02
   8.8778949e-02
   1.7558360e-02
   5.2441240e-02
   5.2224363e-02
   8.2829827e-02
   8.8653225e-02
   5.5885988e-02
   6.1851047e-02
   5.1145830e-02
   7.6319316e-02
   9.8364085e-02
   8.1695866e-02
   1.2104782e-01
   9.1451318e-02
   9.5884935e-02
   1.3648827e-01
   1.1557100e-01
   9.6768946e-02
   1.0435552e-01
   1.0854446e-01
   1.1488623e-01
   1.4834696e-01
   1.5710925e-01
   1.7498340e-01
   1.5538139e-01
   1.7050179e-01
   1.5150520e-01
   1.6998801e-01
   1.0291410e-01
   1.6538603e-01
   1.1490687e-01
   3.7136854e-02
   9.3209490e-02
   1.4954676e-01
   1.2314118e-01
   5.8562121e-02
   7.7160995e-02
   7.9332786e-02
   8.4139216e-02
   6.4158174e-02
   2.3058243e-02
   7.7740128e-02
   5.9808093e-02
   4.0064763e-02
   4.5867974e-02
   6.8623913e-02
   8.3632101e-02
   3.1992406e-02
   7.2477818e-02
   6.2298965e-02
   5.7721810e-02
   5.8804573e-02
   7.9978086e-02
   2.5977464e-02
   4.4951652e-02
   4.2953975e-02
   2.2448535e-02
   7.8062508e-02
   7.4436206e-02
   7.5317938e-02
   4.6695231e-02
   5.8735097e-02
   6.3349861e-02
   7.4160668e-02
   6.8495695e-02
   1.0911773e-01
   1.1129297e-01
   7.9817607e-02
   9.0410411e-02
   8.2046832e-02
   8.1889127e-02
   7.3338287e-02
   8.5996327e-02
   5.8831137e-02
   1.1982339e-01
   7.8931464e-02
   1.0413393e-01
   1.1381483e-01
   7.5745172e-02
   6.7703231e-02
   6.6546604e-02
   6.9851351e-02
   5.4534482e-02
   9.5056806e-02
   6.3442445e-02
   2.4155843e-02
   6.5992820e-02
   9.4325643e-02
   9.2501327e-02
   6.1691568e-02
   8.7164516e-02
   6.6706277e-02
   8.8617917e-02
   7.1714341e-02
   6.9904474e-02
   5.2586920e-02
   6.5052872e-02
   6.4629691e-02
   7.2088797e-02
   5.7801859e-02
   1.0251517e-01
   6.8787121e-02
   5.6867524e-02
   9.2195210e-02
   1.0670590e-01
   6.4455261e-02
   6.3720369e-02
   9.6700019e-02
   7.1444667e-02
   9.9488916e-02
   9.7670021e-02
   7.2053719e-02
   7.4815489e-02
   6.8973743e-02
   5.1448429e-02
   2.9819176e-02
   3.3385022e-02
   6.9164660e-02
   2.1531384e-02
   3.1432085e-03
   2.6450158e-02
   4.3854324e-02
   2.7370948e-02
   5.1509587e-02
   4.3704586e-02
   1.0195425e-02
  -3.2190564e-03
   1.3591092e-02
  -1.0413322e-02
   2.1669750e-02
  -1.6981645e-02
   1.1219977e-02
  -5.5894284e-03
   9.5508326e-03
   7.2891401e-03
   1.6138102e-02
  -5.6775427e-03
   8.2884768e-03
   4.4651983e-04
   4.7814605e-02
   1.6988336e-02
   3.6143419e-02
   1.4665984e-02
   1.6697839e-02
  -7.3225703e-05
   5.2479309e-02
   3.4034586e-02
   7.1927077e-02
   6.0865557e-02
   5.7875219e-02
   6.1480130e-02
   5.4373328e-02
   5.1368001e-02
   6.4213336e-02
   4.1674979e-02
   4.4217429e-02
   3.4224167e-02
   1.4444238e-02
   4.3231362e-02
   2.3662432e-02
   2.8057496e-02
   3.9701012e-02
  -8.7305284e-04
   1.6003643e-02
  -9.0544496e-03
   2.9931940e-02
   3.5851019e-02
   5.0597492e-02
  -2.2963272e-02
   4.6248357e-02
   1.4292956e-02
  -3.5541641e-03
   3.7558255e-02
   4.6036915e-02
   6.5041731e-02
   5.2902896e-02
   1.3541244e-02
   4.8888082e-02
   2.2469026e-02
   3.4810520e-02
   1.4232099e-05
   1.7705262e-04
   1.5952119e-02
   6.2727289e-02
   1.8797107e-02
   5.3354274e-02
   1.4641008e-02
   1.0187060e-02
   5.4215967e-02
   6.6887138e-02
   7.3344053e-02
   6.0744176e-02
   3.6184482e-02
   5.0422632e-02
   3.4716304e-02
   6.4125900e-02
  -6.4386427e-05
   3.3488383e-02
   4.6947783e-02
   9.0578573e-02
   8.0701298e-02
   6.7247714e-02
   2.4080390e-02
   7.4895657e-02
   6.4285794e-02
   3.3422606e-02
   6.5876271e-02
   5.8025599e-02
   2.0268949e-02
   5.5496138e-02
   2.4725728e-02
   4.3070640e-02
   4.3154828e-02
   1.8007185e-02
   4.0408876e-02
   3.6158321e-02
   4.5266716e-02
   2.7885448e-02
   5.6293846e-02
   3.7320215e-02
   2.8018950e-02
   7.9243637e-02
  -3.4831102e-03
   6.7806816e-02
   6.3382461e-02
   3.7147196e-02
   9.3571396e-02
   6.8927613e-02
   9.2669280e-02
   1.1389404e-01
   1.1028916e-01
   1.0629156e-01
   7.3490263e-02
   6.3485453e-02
   1.0896443e-01
   1.3484650e-01
   1.1448710e-01
   1.2596533e-01
   1.3448498e-01
   1.3826659e-01
   1.3057938e-01
   1.0750174e-01
   1.3534019e-01
   1.2711775e-01
   1.2240959e-01
   1.7075946e-01
   1.3713526e-01
   1.3294368e-01
   1.3164061e-01
   7.3332681e-02
   9.8535614e-02
   8.6386486e-02
   7.8119129e-02
   9.3086699e-02
   9.0029883e-02
   8.6368559e-02
   6.5796883e-02
   9.2355290e-02
   9.0796485e-02
   3.9463248e-02
   5.5167963e-02
   4.2059678e-02
   5.0471326e-02
   8.3401074e-02
   3.5906549e-02
   5.7930502e-02
   8.6211049e-02
   5.6803058e-02
   5.2029522e-02
  -1.3888518e-02
   6.8420330e-02
   6.3457759e-02
   6.6439524e-02
   8.1417502e-02
   4.8895050e-02
   4.4634552e-02
   7.7082878e-02
   4.8681487e-02
   5.9174279e-02
   1.1455072e-01
   9.7228593e-02
   6.8080811e-02
   8.4361081e-02
   8.1751430e-02
   8.1449523e-02
   7.0159520e-02
   7.6030873e-02
   7.8093718e-02
   8.7041167e-02
   6.7102258e-02
   7.7723548e-02
   8.1475039e-02
   8.0099809e-02
   7.8991335e-02
   8.6550986e-02
   6.4976213e-02
   4.7960843e-02
   1.0457293e-01
   4.5125241e-02
   6.5607335e-02
   7.6792061e-02
   8.3177932e-02
   5.6704847e-02
   8.1113123e-02
   5.8800937e-02
   8.9381525e-02
   6.0618266e-02
   7.4927704e-02
   6.5950106e-02
   9.1967842e-02
   8.5924557e-02
   6.6923551e-02
   1.0142009e-01
   8.8096822e-02
   9.1882585e-02
   6.7929173e-02
   4.9720712e-02
   6.2897072e-02
   4.9953473e-02
   5.3253781e-02
   6.5551813e-02
   1.0012471e-01
   8.6977266e-02
   5.3332231e-02
   5.8101354e-02
   8.0271786e-02
   7.4935293e-02
   8.5376175e-02
   6.5680031e-02
   6.8639152e-02
   4.8992604e-02
   7.5423806e-02
   5.0680384e-02
   5.7494386e-02
   5.6224797e-02
   5.3999572e-02
   4.4084700e-02
   2.9291303e-02
   3.0076577e-02
   4.5215610e-02
   1.3714380e-02
   3.5091628e-02
   8.5383434e-03
   2.8977790e-02
   1.0642123e-03
   3.5158786e-02
   1.2827758e-02
   6.0254929e-04
   2.8288876e-02
   1.4644555e-02
  -1.3576475e-02
  -3.2539741e-02
   2.5768535e-04
   5.0489115e-03
   4.6759542e-03
   1.0968268e-03
   9.9148294e-04
   2.4598002e-02
   3.5514802e-02
   1.6325240e-02
   1.4633079e-02
   6.6348610e-02
   9.9752882e-03
   6.1047796e-02
   4.5384663e-02
   6.2886226e-02
   4.3349493e-02
   6.9341469e-02
   4.2302288e-02
   3.3009287e-02
   3.8714920e-02
   3.8483398e-02
   3.9816693e-02
   3.8149738e-03
  -1.1739191e-03
   2.9411997e-02
  -2.3719558e-02
   2.6849587e-02
  -1.0664441e-02
   2.3123485e-02
   5.9462184e-02
   6.5862161e-03
   2.2298884e-02
   2.2039877e-02
   2.1927286e-02
  -1.2738069e-02
   1.4985356e-02
   2.6220129e-02
   3.0790146e-02
   6.2246427e-03
   7.6749148e-02
   3.8478080e-02
   2.5616606e-02
   3.7621086e-02
   3.6779081e-02
   2.8204146e-02
   4.8346873e-02
   1.1090339e-02
   6.6923130e-02
   3.1864368e-02
   2.9029835e-02
   3.5047630e-02
   3.8654626e-02
   4.0161929e-02
   5.5878572e-02
   4.1890563e-02
   5.1033313e-02
   9.0573667e-02
   9.1515910e-02
   8.2426183e-02
   8.2813189e-02
   3.6583448e-02
   3.2096685e-02
   5.5777539e-02
   5.9645285e-02
   8.0793179e-02
   6.1736525e-02
   5.2036967e-02
   5.0007932e-02
   7.2917412e-02
   8.1873419e-02
   7.4716313e-02
   4.6854846e-02
   2.9655601e-02
   4.2804734e-02
   8.8894704e-02
   7.4183767e-02
   5.7616134e-02
   4.4500258e-02
   2.5424073e-02
   5.1609815e-02
   2.4764225e-02
   1.4188783e-02
   2.4742892e-02
   2.7374114e-02
   4.1608201e-02
   6.7767292e-02
   4.4412236e-02
   2.3543779e-02
   5.7469726e-02
   8.2075473e-02
   5.3209916e-02
   6.0659932e-02
   7.2633304e-02
   1.2705530e-01
   1.2076148e-01
   8.5187254e-02
   1.0722902e-01
   1.1171508e-01
   9.9089208e-02
   1.2431953e-01
   1.0845949e-01
   1.2434964e-01
   1.1925052e-01
   1.6428730e-01
   1.2963421e-01
   1.4097128e-01
   1.0692700e-01
   1.4188949e-01
   1.0180488e-01
   1.3688540e-01
   1.3546549e-01
   1.3038470e-01
   1.0930783e-01
   1.1508911e-01
   8.8566032e-02
   1.0239262e-01
   1.0501909e-01
   5.4874105e-02
   4.9181056e-02
   6.3201477e-02
   9.3179869e-02
   8.6873922e-02
   5.5283120e-02
   6.8340897e-02
   1.4785796e-02
   6.9346294e-02
   3.0177025e-02
   6.0679174e-02
   6.5690244e-02
   4.1285683e-02
   7.8662551e-02
   8.0940382e-02
   8.3817014e-02
   5.9112350e-02
   8.0420356e-02
   5.9035505e-02
   4.9967355e-02
   8.8479622e-02
   3.8845896e-02
   4.0731970e-02
   7.8226126e-02
   8.4324193e-02
   4.7052445e-02
   6.8045757e-02
   1.1421820e-01
   8.2300705e-02
   1.1577782e-01
   1.0414664e-01
   1.0981727e-01
   3.8619650e-02
   6.7094096e-02
   9.5505330e-02
   5.5931517e-02
   7.0262483e-02
   7.0674676e-02
   7.6268856e-02
   8.0075655e-02
   8.5901080e-02
   7.4160989e-02
   6.8957547e-02
   9.4112725e-02
   8.1592984e-02
   5.5854102e-02
   9.0520891e-02
   4.8214107e-02
   6.4725637e-02
   7.9122946e-02
   7.5549576e-02
   9.1543302e-02
   7.4517939e-02
   8.0262000e-02
   4.5036985e-02
   4.8226439e-02
   9.6361679e-02
   9.1930589e-02
   6.0967436e-02
   8.8506765e-02
   9.2060118e-02
   7.5155558e-02
   6.9630215e-02
   6.2648312e-02
   9.4127667e-02
   9.2012359e-02
   5.1073172e-02
   8.1374836e-02
   7.6324454e-02
   9.5329051e-02
   5.8156767e-02
   5.9674264e-02
   7.4274200e-02
   8.3089156e-02
   5.8139405e-02
   2.9769936e-02
   6.3355924e-02
   9.1045387e-02
   7.1106137e-02
   7.2720875e-02
   7.8472283e-02
   2.9181546e-02
   6.1220149e-02
   3.0462285e-02
   2.7162589e-02
   1.6103559e-03
   4.8345798e-02
   5.6041061e-02
   2.7856836e-02
   2.4698765e-02
   3.3175866e-02
   3.1312438e-03
   2.0023840e-02
   6.3482019e-03
   2.5082528e-02
   1.3131002e-03
  -2.2674442e-02
   2.4195780e-02
   3.1901240e-02
  -1.0490112e-02
   5.5129398e-04
   1.6219048e-02
   2.4317479e-02
  -1.0624981e-02
  -2.1502604e-02
   5.0223612e-03
   2.0251671e-03
   3.1404859e-02
   2.0653243e-02
   4.2626621e-02
   4.1076133e-02
   5.7628821e-02
   3.4347967e-02
   4.0543836e-02
   7.2457136e-02
   5.2346973e-02
   4.5946848e-02
   6.4399251e-02
   3.6043963e-02
   3.6646464e-02
   5.9663510e-03
   2.1988404e-02
   1.0151305e-02
  -1.8056058e-02
  -6.1498154e-04
  -7.8570617e-03
  -3.3592013e-02
   2.4573487e-02
  -7.3615676e-03
  -1.0176852e-03
   1.5300462e-02
   1.1153822e-02
   2.6031825e-02
   1.7960426e-02
  -3.0222367e-03
   3.2430254e-02
  -8.2387133e-03
   1.1036494e-02
   1.7704186e-02
   4.4694702e-03
   2.7384141e-03
   4.1141436e-02
   2.5164150e-02
   2.9135882e-02
   2.4416282e-02
   3.7123313e-02
   4.0272665e-02
   3.7750881e-02
   6.9825028e-02
   4.4248302e-02
   4.0555805e-02
   2.0301383e-02
   6.6051178e-02
   6.5872488e-02
   4.8766295e-02
   7.5386720e-02
   5.8250980e-02
   3.7116385e-02
   3.1578972e-02
   3.2325292e-02
   3.8446268e-02
   6.3782364e-02
   7.9977323e-02
   6.3592099e-02
   4.6401000e-02
   9.5581083e-02
   5.5039847e-02
   5.1259050e-02
   5.4314730e-02
   5.3703357e-02
   4.6918826e-02
   6.1862258e-02
   3.7667717e-02
   4.3452693e-02
   4.6584144e-02
   4.2588357e-02
   4.6579611e-02
   4.2515848e-02
   4.7088365e-02
   4.6946770e-02
   3.9090174e-02
   3.3113655e-02
   8.1310557e-03
  -2.7605836e-02
   2.8441663e-02
   2.2735060e-02
   3.3893622e-02
   4.2444817e-02
   6.7560233e-02
   5.2090589e-02
   4.4058670e-02
   6.7035206e-02
   1.1139861e-02
   8.2328792e-02
   8.0743007e-02
   1.0706812e-01
   5.4781501e-02
   9.8873856e-02
   8.8742876e-02
   1.1474839e-01
   9.7056985e-02
   9.6923123e-02
   1.1759009e-01
   1.1751646e-01
   1.2728086e-01
   1.2883748e-01
   1.2427535e-01
   1.3505513e-01
   1.3673681e-01
   1.3822709e-01
   9.8310624e-02
   9.7837825e-02
   1.0918922e-01
   1.0759409e-01
   1.1487723e-01
   7.3247519e-02
   6.9289629e-02
   9.9715370e-02
   9.5654571e-02
   6.5456324e-02
   7.1805520e-02
   9.6503895e-02
   7.6065391e-02
   9.1864534e-02
   5.8424435e-02
   6.5132132e-02
   3.6891054e-02
   7.0100247e-02
   7.8261803e-02
   6.6650760e-02
   8.2327754e-02
   7.6962560e-02
   9.0983909e-02
   4.9175477e-02
   6.0980296e-02
   6.4622051e-02
   5.7700191e-02
   7.0463645e-02
   5.8462521e-02
   7.6605899e-02
   9.3500525e-02
   4.2918611e-02
   7.6291364e-02
   7.9330877e-02
   6.1120364e-02
   7.7661657e-02
   5.9936052e-02
   8.4620872e-02
   8.0721603e-02
   8.5635352e-02
   7.4062262e-02
   7.3671199e-02
   6.9234733e-02
   7.2474630e-02
   8.3295706e-02
   4.8177846e-02
   6.1521824e-02
   5.1528454e-02
   6.5758701e-02
   8.7203286e-02
   6.1035988e-02
   7.5446381e-02
   7.4103720e-02
   7.2065420e-02
   8.6204045e-02
   1.0019420e-01
   8.2648946e-02
   5.4165504e-02
   9.3164496e-02
   5.6684814e-02
   7.6823759e-02
   5.5513380e-02
   1.0949201e-01
   8.4785348e-02
   9.0598190e-02
   8.7831638e-02
   1.0734190e-01
   6.7109802e-02
   8.5131866e-02
   4.8389462e-02
   6.9228817e-02
   4.8384066e-02
   8.5010621e-02
   1.1174752e-01
   4.7233451e-02
   5.9081999e-02
   8.3278803e-02
   1.0232612e-01
   1.0073198e-01
   8.0969421e-02
   8.8818155e-02
   5.7545793e-02
   7.7993674e-02
   8.1413897e-02
   9.8076635e-02
   5.8859546e-02
   6.2157686e-02
   7.2618380e-02
   1.5570153e-02
   5.6884811e-02
   1.9912016e-02
   2.9416918e-02
   4.9297289e-02
   3.3436931e-02
  -2.0479896e-03
   1.6718210e-02
   4.4094016e-02
   1.8802413e-02
   3.3776502e-02
   2.3171422e-02
   3.6688409e-02
   2.9312698e-02
  -3.8209688e-03
  -1.5213331e-02
   9.0392112e-03
  -7.1225530e-03
   1.2577820e-02
  -5.0672439e-03
   1.1418057e-02
   3.9655307e-03
   4.4147254e-03
   8.8550150e-03
  -5.9705204e-04
   3.9619456e-02
   1.5825616e-02
   2.0090203e-02
   3.6881792e-02
   4.7562732e-02
   3.9760687e-02
   1.7450892e-02
   5.4413498e-02
   5.0060343e-02
   4.2402601e-02
   7.9577680e-02
   5.0081868e-02
   9.0356538e-02
  -2.6103692e-03
   2.2991571e-02
   1.2779204e-02
  -2.0114776e-03
   2.6894959e-02
   5.9089893e-03
   2.9399209e-02
   4.1391443e-03
   4.2024142e-02
   3.8544642e-03
   2.6827667e-02
   2.4396974e-02
  -1.7165501e-03
  -1.5410712e-02
  -2.3705302e-02
  -7.7552456e-03
   1.7342395e-02
   3.7301604e-02
   1.4467868e-02
   1.0777673e-02
   1.9648327e-02
   1.1776703e-02
   1.5197502e-02
   2.0674030e-02
   4.3713374e-02
  -2.0192656e-02
   3.1770745e-03
   4.3877240e-02
   5.8108741e-02
   1.4628316e-02
   4.0484911e-02
   6.1330367e-02
   4.4045831e-02
   5.2349060e-02
   3.8354271e-02
   3.9311080e-02
   6.8143800e-02
   5.1387529e-02
   7.9254409e-02
   3.7096729e-02
   1.1460147e-02
   7.7612955e-02
   3.6158047e-02
   1.7141911e-02
   1.0116465e-01
   6.6444344e-02
   7.3272293e-02
   4.9638782e-02
   7.5687377e-02
   3.0911777e-02
   6.3266902e-02
   1.8140652e-02
   3.7568511e-02
   4.7613577e-02
   9.7367465e-03
  -7.9931814e-03
   1.1087019e-02
   4.5806172e-02
  -1.4180433e-02
   2.7225909e-02
   1.8622049e-02
   1.7036542e-02
   3.8083301e-02
   2.7606048e-02
   4.5663159e-02
  -1.6336152e-02
   7.2045211e-02
   2.5703880e-02
   7.0238996e-02
   4.3172503e-02
   1.7621613e-02
   7.0972126e-02
   5.3133143e-02
   7.9601656e-02
   1.1892801e-01
   1.1507410e-01
   9.2936338e-02
   7.8623478e-02
   1.1119343e-01
   1.1740714e-01
   1.2559408e-01
   1.0233727e-01
   1.2459842e-01
   1.2548268e-01
   1.3264746e-01
   1.0376210e-01
   1.2089625e-01
   1.1612584e-01
   1.2061020e-01
   1.4525654e-01
   1.1376818e-01
   8.9905441e-02
   1.3725148e-01
   1.2421342e-01
   6.7273191e-02
   8.7582737e-02
   6.9803432e-02
   6.9831270e-02
   8.7277308e-02
   7.4311057e-02
   7.5114979e-02
   8.9498357e-02
   1.0226310e-01
   7.4733339e-02
   1.0527278e-01
   9.0262510e-02
   5.8955844e-02
   9.7332462e-02
   5.7312724e-02
   1.0468784e-01
   9.8090728e-02
   6.4405690e-02
   6.2573590e-02
   6.8777939e-02
   6.6376193e-02
   8.6896843e-02
   7.0115711e-02
   9.8158937e-02
   9.2725428e-02
   7.1159605e-02
   5.9259217e-02
   1.0576840e-01
   5.0443859e-02
   7.4068938e-02
   8.4310146e-02
   1.0258027e-01
   7.7480264e-02
   9.4973522e-02
   5.5630067e-02
   9.2214449e-02
   5.6454103e-02
   5.1716331e-02
   1.9249920e-02
   1.0642457e-01
   7.9575436e-02
   7.3297662e-02
   4.0300019e-02
   1.1082925e-01
   6.1909282e-02
   6.1174207e-02
   3.0295162e-02
   1.1091122e-01
   7.1936709e-02
   4.1563789e-02
   9.1337973e-02
   4.0617905e-02
   8.3916140e-02
   7.9025973e-02
   4.4375384e-02
   8.0704136e-02
   7.6566910e-02
   8.3218811e-02
   6.8088941e-02
   1.0195488e-01
   8.8757841e-02
   8.2888789e-02
   9.3502023e-02
   7.8533086e-02
   7.2006792e-02
   7.7347026e-02
   7.2983242e-02
   7.1867173e-02
   7.4827283e-02
   8.5030407e-02
   6.6347730e-02
   6.6024514e-02
   9.0549613e-02
   7.7703406e-02
   5.9511816e-02
   6.5029432e-02
   7.7573821e-02
   8.2768709e-02
   8.4295184e-02
   7.5590077e-02
   7.1801702e-02
   6.4616579e-02
   6.5116198e-02
   2.5998988e-02
   5.8782204e-02
   4.6591085e-02
   7.4487182e-02
   8.0249485e-02
   5.5870789e-02
   2.0700348e-02
   2.5513515e-02
   2.1728958e-02
   1.1826085e-02
   7.1490540e-03
   2.6447154e-02
   3.1451781e-02
   7.9205573e-03
  -1.7614429e-03
  -1.1291685e-02
   5.2832460e-03
   2.1553210e-02
   1.0743457e-02
   1.1153888e-02
  -1.2416848e-02
  -2.3285302e-02
   2.0910644e-02
   1.1847664e-02
   1.7600205e-02
  -1.6014344e-02
   1.4316924e-02
   2.0540744e-02
   2.2324309e-02
   3.2790342e-02
   3.9365133e-02
   1.1382272e-02
   5.6959374e-02
   4.2711810e-02
   4.0880161e-02
   4.0852312e-02
   6.7816505e-02
   5.4808675e-02
   6.5338841e-02
   3.4630209e-02
   3.9475863e-02
  -2.7473876e-04
  -1.5955416e-02
   7.1220470e-03
  -1.4089444e-02
   6.0735519e-02
  -3.5391214e-02
   1.9119552e-02
   2.1911558e-02
   2.9401153e-02
   4.7912538e-03
   3.6172202e-02
   1.2911729e-02
   2.6869322e-02
  -2.8460439e-03
  -4.8047407e-03
   1.2311729e-02
   2.2796964e-02
   1.1062001e-02
   1.0127494e-02
   1.8611741e-02
  -2.1129376e-03
  -1.6369689e-03
   5.0466156e-03
   3.7625354e-02
   1.1182322e-02
   1.7320224e-02
   2.4949232e-02
   2.3188717e-02
   3.8341853e-02
   4.3156389e-02
   5.9398469e-02
   6.3197913e-02
   7.9122846e-02
   6.3655847e-02
   6.0776802e-02
   5.9531070e-02
   4.4016984e-02
   5.7582774e-02
   8.1463480e-02
   4.3302369e-02
   5.9217150e-02
   7.3110654e-02
   7.4012285e-02
   6.7160717e-02
   5.6108901e-02
   7.6105968e-02
   1.0147932e-01
   3.2642460e-02
  -2.1919720e-03
   4.9758704e-02
   7.0266164e-02
   5.3851520e-02
   8.8625781e-02
   6.9882589e-02
   3.5089373e-02
   7.2216914e-02
   4.7103990e-02
   3.7060786e-02
   2.5850924e-03
   8.9402989e-03
   5.0849435e-02
   7.5466590e-03
   3.3047060e-02
   2.4956459e-02
  -2.2975439e-03
   7.2662866e-02
   6.3804125e-02
   5.0845622e-02
   4.4761041e-02
   5.4820883e-02
   5.6448431e-02
   6.3425975e-02
   3.8866600e-02
   9.6611864e-02
   1.0781314e-01
   8.5848138e-02
   1.2610532e-01
   1.0227863e-01
   1.1005944e-01
   1.0786761e-01
   1.3226039e-01
   1.0860073e-01
   9.8848377e-02
   1.2344037e-01
   1.4003927e-01
   1.3701958e-01
   9.6038493e-02
   1.0320496e-01
   1.1868755e-01
   1.4147673e-01
   1.1331201e-01
   1.1391518e-01
   9.4925962e-02
   1.0015388e-01
   8.3646933e-02
   9.2134713e-02
   1.0053006e-01
   9.6252666e-02
   4.6469323e-02
   9.8090105e-02
   8.6338274e-02
   8.4922653e-02
   6.2760036e-02
   5.6336364e-02
   8.8973956e-02
   8.1772295e-02
   7.5546599e-02
   8.7805723e-02
   6.0869466e-02
   7.4073999e-02
   7.0252987e-02
   7.4888875e-02
   7.3645801e-02
   8.2232065e-02
   6.3543021e-02
   7.8367431e-02
   1.1254862e-01
   8.1034704e-02
   1.0262122e-01
   6.1328743e-02
   7.9389676e-02
   5.1681820e-02
   1.0074501e-01
   7.6434354e-02
   7.5085458e-02
   5.2221183e-02
   8.7696340e-02
   5.8488171e-02
   7.8348517e-02
   7.0272489e-02
   1.0055679e-01
   5.6218343e-02
   6.8942666e-02
   6.0324128e-02
   8.9977714e-02
   7.6527855e-02
   6.8351755e-02
   7.8352881e-02
   7.2078253e-02
   6.1677769e-02
   6.4210299e-02
   7.4327909e-02
   7.8103031e-02
   5.9271753e-02
   7.1490803e-02
   7.6754262e-02
   4.5487831e-02
   6.9179916e-02
   9.8153322e-02
   7.9689517e-02
   7.0110887e-02
   8.2748568e-02
   9.2601443e-02
   7.7813652e-02
   6.6326142e-02
   1.0629147e-01
   5.8765130e-02
   8.7104120e-02
   9.4402575e-02
   7.2219857e-02
   1.1108421e-01
   6.1439449e-02
   9.1654536e-02
   6.4529328e-02
   7.2301814e-02
   1.0762620e-01
   6.8795028e-02
   8.1081653e-02
   5.7572257e-02
   9.3941798e-02
   5.8262977e-02
   7.4409088e-02
   5.7313706e-02
   7.0804294e-02
   5.5405255e-02
   7.4582247e-02
   1.0207965e-01
   8.4418696e-02
   5.9957926e-02
   8.0567643e-02
   5.1595852e-02
   3.9626309e-02
   3.7753777e-02
   5.5740635e-02
   4.5606492e-02
   4.7257816e-02
   1.5870400e-02
   2.7697067e-02
   2.1233242e-02
   2.1603890e-02
   1.1424284e-02
   2.4994371e-02
  -1.8658172e-02
   2.8362479e-02
   1.4159330e-02
   1.5235062e-02
  -2.6873252e-02
   7.9794152e-03
   1.7070774e-02
  -3.2404261e-02
   1.1502467e-02
   3.1040314e-02
   1.6703419e-02
   2.4381740e-02
   1.0731523e-02
   2.7332439e-03
   4.9800805e-02
  -8.5293867e-03
   2.2024148e-02
   4.8401561e-02
   2.7717276e-02
   4.2814639e-02
   3.0740038e-02
   3.8516135e-02
   4.6368066e-02
   5.5756909e-02
   6.8822777e-02
   4.2401322e-02
   2.7956575e-02
   3.7864170e-02
   9.7208533e-03
   1.0924517e-02
   9.3536504e-03
  -1.4201276e-02
   3.5106964e-02
   2.6741058e-03
   3.6655855e-02
   1.1760948e-02
   2.2968886e-02
   1.4249633e-02
   1.0735127e-02
  -5.6750290e-03
   2.3507182e-02
  -2.7013863e-02
   1.3128733e-02
   3.0191422e-03
  -1.0888038e-02
   3.0551886e-03
   2.1259935e-02
   1.7680652e-02
   2.4927201e-02
   2.7507235e-02
   3.7913057e-02
   2.3309501e-02
   8.8033928e-03
   2.9592467e-02
   4.0128996e-02
   4.2335297e-02
   2.1884419e-02
   7.0108265e-02
   5.2126720e-02
   5.5517956e-02
   5.3094879e-02
   7.0459415e-02
   6.2659866e-02
   7.7735393e-02
   5.1505098e-02
   6.5864320e-02
   5.9422438e-02
   7.8800092e-02
   6.9849606e-02
   4.5571281e-02
   6.9547240e-02
   1.1088942e-01
   7.2721498e-02
   4.5596235e-02
   5.6335567e-02
   7.5369285e-02
   5.9498516e-02
   5.5248250e-02
   5.4917971e-02
   6.9196634e-02
   3.9545180e-02
   5.1283651e-02
   2.8818452e-02
   3.2848704e-02
   5.6797982e-02
   6.7392752e-03
   3.9552942e-02
   4.8076603e-02
   3.6264407e-02
   3.0228446e-02
   5.8608111e-03
   7.3563378e-02
   2.2168353e-02
   7.1545636e-02
   5.7729879e-02
   3.2988821e-02
   3.9949155e-02
   2.7169649e-02
   2.8383337e-02
   4.6591738e-02
   7.3464715e-02
   1.2195215e-01
   1.1455960e-01
   1.1591189e-01
   7.7483820e-02
   8.2507579e-02
   1.1514331e-01
   9.4810476e-02
   1.7056897e-01
   1.0804261e-01
   1.3224129e-01
   1.3024760e-01
   1.3922551e-01
   1.1779643e-01
   1.1721920e-01
   1.3213712e-01
   1.0425296e-01
   9.3275415e-02
   1.0455545e-01
   1.3764085e-01
   8.3974394e-02
   8.3902464e-02
   9.2768711e-02
   8.0384739e-02
   5.2114910e-02
   1.2611680e-01
   1.1429966e-01
   6.0919337e-02
   4.8395217e-02
   7.8420267e-02
   6.8291427e-02
   1.0218836e-01
   6.8985854e-02
   7.0112742e-02
   9.3388452e-02
   5.9908184e-02
   5.7229960e-02
   8.7796218e-02
   8.6330874e-02
   1.0284258e-01
   1.1786365e-01
   9.3976661e-02
   1.0794060e-01
   8.6585851e-02
   9.6818333e-02
   7.3743362e-02
   6.6422990e-02
   1.0348963e-01
   8.8772756e-02
   7.0007649e-02
   4.1112393e-02
   1.0293978e-01
   9.4625389e-02
   7.1820661e-02
   4.7279165e-02
   4.4253834e-02
   8.8555336e-02
   8.8275012e-02
   7.5748808e-02
   5.1931135e-02
   7.1802111e-02
   6.6520421e-02
   5.4846338e-02
   6.9487198e-02
   7.2138939e-02
   1.0003584e-01
   5.6879334e-02
   7.4883827e-02
   7.4609010e-02
   5.7140718e-02
   8.4866212e-02
   4.4461415e-02
   7.7548483e-02
   7.8859927e-02
   9.7345058e-02
   9.4315268e-02
   6.4641795e-02
   1.1625253e-01
   6.4248697e-02
   8.4790548e-02
   6.2790613e-02
   8.3675292e-02
   8.3766865e-02
   7.4831700e-02
   8.5446377e-02
   7.0251937e-02
   1.1571539e-01
   6.2223311e-02
   8.1302098e-02
   7.4792874e-02
   9.6346587e-02
   8.5967395e-02
   6.2546939e-02
   8.4368102e-02
   7.1907235e-02
   7.2116429e-02
   8.7517659e-02
   9.3709915e-02
   7.8338781e-02
   6.9901784e-02
   5.9766414e-02
   8.2877309e-02
   6.8320306e-02
   5.7307886e-02
   6.2240240e-02
   5.7900294e-02
   5.8211860e-02
   5.6991626e-02
   5.9218984e-02
   4.3793780e-02
   5.3460412e-02
   6.2314290e-02
   4.3346790e-02
   3.8000079e-02
   3.8286453e-02
   9.8240501e-03
   1.8548484e-03
   3.2481196e-02
   2.1785177e-02
   1.1711542e-02
   9.5899951e-03
   1.5512541e-02
   1.7476067e-02
   4.2793709e-02
  -1.1939035e-02
   2.9940210e-02
   2.2122135e-02
   2.6491784e-02
   9.2300110e-03
  -7.2923100e-03
   1.8061488e-02
   1.7047016e-02
   1.0312907e-02
   3.6733620e-02
   2.8546134e-02
   2.9212662e-02
   2.4525129e-02
   3.0018657e-02
   4.1659736e-02
   3.9048480e-02
   4.7493799e-02
   3.1018448e-02
   4.4761380e-02
   3.9259335e-02
   2.8254579e-02
   2.5054994e-02
  -4.1311905e-04
   5.4307478e-03
   9.4928423e-03
  -7.3052202e-03
   2.3696329e-02
  -3.4010486e-02
   6.6630453e-03
   1.2231828e-02
   2.0011481e-03
   3.2974452e-02
   1.6578178e-02
   7.1580909e-03
   5.7172164e-03
  -6.1032226e-03
  -9.2182717e-03
   9.6476536e-03
   2.9314679e-02
   1.7839933e-02
  -5.3265966e-03
  -3.4763616e-03
   2.5163996e-02
   4.3222503e-02
   5.1450338e-04
   1.7503426e-02
   4.0329744e-02
   6.2481295e-02
   3.2474088e-02
   3.0476438e-02
   5.8361174e-02
   4.3029156e-02
   4.8710629e-02
   7.1041313e-02
   6.3638265e-02
   8.4360095e-02
   8.6603454e-02
   6.0556453e-02
   5.8680129e-02
   7.6389380e-02
   6.9622355e-02
   7.3834253e-02
   6.6323933e-02
   4.4166580e-02
   7.7619669e-02
   8.1996726e-02
   9.2819623e-02
   6.1873748e-02
   5.0372351e-02
   7.1700597e-02
   3.5102752e-02
   3.6232974e-02
   7.2114692e-02
   6.8911862e-02
   8.6586712e-02
   6.9913304e-02
   5.1375065e-02
   4.9850951e-02
   6.1287045e-02
   4.3757931e-02
   5.1716898e-02
   3.7724763e-02
   5.3400664e-02
   2.0764418e-02
   3.4823692e-02
   3.3300906e-03
   3.8315942e-02
   5.1833267e-02
   4.8532616e-03
   2.3955768e-02
   8.3850741e-02
   7.0404319e-02
   6.6470283e-02
   7.2441248e-02
   5.8773268e-02
   6.0890826e-02
   8.2568605e-02
   1.0905396e-01
   1.1035348e-01
   8.5543223e-02
   1.1846147e-01
   1.2885800e-01
   8.6469608e-02
   1.5072573e-01
   1.1119046e-01
   8.9366438e-02
   1.1821279e-01
   1.4396876e-01
   1.2926705e-01
   1.2160666e-01
   1.5580922e-01
   9.8911280e-02
   1.1244075e-01
   1.2335319e-01
   6.6113025e-02
   1.0671205e-01
   1.0397614e-01
   1.1543035e-01
   7.9831813e-02
   8.6008545e-02
   9.2454088e-02
   7.2936275e-02
   4.4305959e-02
   8.0323620e-02
   9.3154095e-02
   7.1766930e-02
   6.4624714e-02
   7.6962849e-02
   7.0426990e-02
   6.9257349e-02
   3.7649812e-02
   6.0835915e-02
   7.3914479e-02
   6.5084178e-02
   6.2506161e-02
   1.0266561e-01
   7.2208530e-02
   8.9182638e-02
   7.6107683e-02
   1.0577670e-01
   1.0470971e-01
   1.0618489e-01
   8.2483547e-02
   8.5312870e-02
   6.0336808e-02
   7.7412918e-02
   7.9133757e-02
   1.0004585e-01
   1.0728045e-01
   7.7104897e-02
   6.3870173e-02
   8.2871829e-02
   5.7934444e-02
   5.9148777e-02
   7.1068285e-02
   7.8979127e-02
   6.1505948e-02
   1.0940855e-01
   7.5494193e-02
   1.0368601e-01
   6.7399897e-02
   7.5425185e-02
   9.0120027e-02
   9.5339101e-02
   5.8094504e-02
   9.0536247e-02
   6.4820301e-02
   8.5816071e-02
   5.1907266e-02
   8.9288778e-02
   5.8243937e-02
   8.2901840e-02
   7.2757790e-02
   8.0026781e-02
   6.4035243e-02
   6.1980788e-02
   9.5626746e-02
   9.6677793e-02
   7.7751456e-02
   8.9665851e-02
   9.0973094e-02
   7.0912490e-02
   8.5446226e-02
   1.0426765e-01
   7.2120828e-02
   7.2297444e-02
   9.0352408e-02
   7.2411229e-02
   6.9831036e-02
   8.3312135e-02
   9.9463405e-02
   6.4981666e-02
   8.5339845e-02
   9.0668609e-02
   7.7651392e-02
   7.7523294e-02
   5.5819972e-02
   9.2598366e-02
   7.9991335e-02
   7.5804337e-02
   5.1907320e-02
   6.0526713e-02
   6.0438402e-02
   7.9379509e-02
   4.1067882e-02
   3.4932903e-02
   2.5976613e-02
   4.5292565e-02
   6.5756954e-02
   4.9547479e-02
   6.2687264e-02
   3.8309237e-02
   1.2309729e-03
   4.1626532e-02
  -1.9949015e-03
   1.3332853e-02
   1.0151144e-02
   4.7691433e-03
   1.3493971e-02
  -1.4473810e-02
  -8.9351991e-04
   1.7540917e-02
   1.9563504e-02
   3.2730309e-02
   6.6573850e-03
   1.2390797e-03
  -1.8603347e-02
   2.4070656e-02
  -1.1756704e-02
  -7.1484332e-03
   4.7981634e-03
   3.5828791e-02
   4.2547179e-02
   5.9433812e-02
   3.1347324e-02
   3.7496878e-02
   2.6167287e-02
   1.9539290e-02
   2.9922507e-02
   3.7705344e-02
   3.3022469e-02
   1.9190664e-02
  -3.5766305e-03
   1.1397703e-02
   1.3030887e-02
  -4.1965246e-03
  -1.6966714e-02
   2.5405772e-02
  -1.2137490e-02
   6.1839271e-03
   1.7321232e-02
   2.2291838e-02
  -5.0148509e-03
  -1.2521771e-02
   3.9146142e-02
  -2.1408562e-02
  -2.1763080e-02
  -1.4208721e-02
  -4.0994032e-02
   1.6792212e-05
  -1.2644118e-03
  -4.0794304e-04
   3.6520580e-02
   2.8250152e-02
   7.4205830e-03
   3.5811932e-02
   2.6969134e-02
   3.8620378e-02
   6.2008166e-02
   4.1129163e-02
   6.2250864e-02
   6.0548066e-02
   6.5317382e-02
   9.0881982e-02
   7.3765874e-02
   5.4809373e-02
   8.6026498e-02
   7.8395620e-02
   5.7410150e-02
   5.4941663e-02
   7.2821143e-02
   5.5416283e-02
   5.3613334e-02
   7.9426049e-02
   8.7562149e-02
   5.4508046e-02
   7.8497657e-02
   8.4673785e-02
   8.3498585e-02
   7.1468122e-02
   6.8616930e-02
   5.8361227e-02
   6.2729545e-02
   9.6040271e-02
   7.8675546e-02
   6.3691336e-02
   5.1436790e-02
   6.0033352e-02
   6.8768392e-02
   4.0431612e-02
   3.2498505e-02
   2.2453332e-02
   9.1081103e-03
   1.9865476e-02
   2.4806583e-03
   4.7549075e-02
  -8.6367676e-03
   2.7770376e-02
   4.4785900e-02
   2.0938100e-02
   5.9462456e-02
   5.4670282e-02
   6.6107749e-02
   5.9699570e-02
   7.6532480e-02
   7.8788171e-02
   6.5615214e-02
   7.9504204e-02
   1.1261367e-01
   1.0825581e-01
   1.3418063e-01
   9.6110965e-02
   1.0253321e-01
   1.3588819e-01
   1.5151511e-01
   1.3065831e-01
   1.1604760e-01
   1.5280779e-01
   1.0617675e-01
   1.0537435e-01
   1.0879307e-01
   8.1624543e-02
   9.4946492e-02
   9.4756631e-02
   6.3749492e-02
   7.3565111e-02
   9.2544603e-02
   1.0608139e-01
   7.8268258e-02
   3.7520058e-02
   5.3957510e-02
   7.1663296e-02
   4.3475430e-02
   5.4548429e-02
   6.6466717e-02
   6.6961388e-02
   9.8066859e-02
   9.2662554e-02
   6.9166484e-02
   9.7587183e-02
   5.9428263e-02
   1.1246005e-01
   5.5696029e-02
   9.8209050e-02
   6.9521474e-02
   1.1570836e-01
   6.9160070e-02
   9.1211188e-02
   9.2971160e-02
   7.6142730e-02
   9.9671095e-02
   1.0184561e-01
   9.5895814e-02
   8.3421562e-02
   9.9694158e-02
   4.9061153e-02
   5.3827176e-02
   6.6342669e-02
   7.9958441e-02
   6.4476643e-02
   6.9447748e-02
   6.4138506e-02
   8.6833294e-02
   5.4971612e-02
   7.5182211e-02
   7.2719631e-02
   9.6203308e-02
   6.7315509e-02
   7.9996323e-02
   7.0916066e-02
   7.8770536e-02
   1.0201349e-01
   9.1147631e-02
   9.1014100e-02
   9.9848411e-02
   8.8454980e-02
   1.0399054e-01
   8.8792272e-02
   8.1525010e-02
   7.8784817e-02
   9.2966721e-02
   4.4755565e-02
   8.4650563e-02
   5.8540495e-02
   7.9443774e-02
   7.8107946e-02
   9.5987823e-02
   8.6001097e-02
   1.0164842e-01
   1.0600043e-01
   9.0430158e-02
   6.9500288e-02
   1.0305790e-01
   8.1231037e-02
   8.5003249e-02
   1.1133667e-01
   9.4381464e-02
   5.3625219e-02
   6.9746061e-02
   8.6981664e-02
   7.3252718e-02
   4.5393267e-02
   5.7382794e-02
   7.3346563e-02
   7.1595484e-02
   5.7087635e-02
   5.9776503e-02
   7.1020424e-02
   8.1798938e-02
   5.0613989e-02
   3.4581940e-02
   5.0309605e-02
   7.4121576e-02
   7.1543819e-02
   5.1532548e-02
   2.2187723e-02
   1.6928404e-02
   6.7530000e-02
   3.4752003e-02
   4.2416678e-02
   4.3718608e-02
   2.6558468e-02
   3.1450496e-02
   3.1642801e-02
   1.8868187e-02
   3.0338589e-02
   6.7545041e-03
   1.6401364e-03
   1.3964230e-02
   1.7271334e-02
   1.4279553e-03
   1.4316842e-02
  -3.5000390e-03
   1.8941708e-02
   1.9893955e-02
   9.9247951e-03
  -1.3324837e-02
  -9.6615260e-03
   1.9164630e-02
   4.3555665e-02
   2.8476624e-02
   5.0229667e-02
   2.5681657e-02
   2.3169169e-02
   6.8675627e-03
   5.3402905e-02
   3.4359783e-02
   4.9400669e-02
   2.9095808e-02
   2.3894793e-02
   3.1561338e-02
  -3.5095919e-03
  -6.3448125e-04
   1.1146301e-02
  -4.6173599e-02
  -1.5726993e-03
   1.2683200e-02
  -3.6118719e-02
  -2.0806469e-03
  -8.2876793e-04
  -1.4947769e-02
   2.7727800e-02
  -1.9035391e-02
  -3.1443996e-02
  -1.6363315e-03
  -3.1966869e-02
  -9.5171977e-03
   1.2013993e-02
   2.7237937e-03
   2.0810603e-02
   1.0651646e-02
   5.1160412e-02
   5.8597672e-02
   5.5819805e-02
   7.4640048e-02
   5.8502147e-02
   6.8943478e-02
   7.2990185e-02
   5.4829214e-02
   8.3024133e-02
   9.0880300e-02
   9.1469889e-02
   5.8515953e-02
   8.1979072e-02
   8.3808907e-02
   9.0794595e-02
   3.4158753e-02
   7.6658361e-02
   7.0435086e-02
   5.1031487e-02
   6.4649066e-02
   6.5982331e-02
   7.4462960e-02
   8.5311548e-02
   9.1179646e-02
   8.2887811e-02
   7.7307305e-02
   7.9822146e-02
   4.8405645e-02
   5.7618519e-02
   6.3016787e-02
   7.6667114e-02
   7.5048922e-02
   8.0948814e-02
   9.6004697e-02
   9.5720834e-02
   6.8841296e-02
   4.6156270e-02
   5.8582631e-02
   6.4821397e-02
   5.8008969e-02
   3.6862352e-02
   4.1495303e-02
   5.2238977e-02
   3.7790589e-02
   7.7449853e-02
   5.5951336e-02
  -1.7502131e-02
   5.2058215e-02
   6.6851881e-02
   7.0075779e-02
   6.3911273e-02
   5.7066356e-02
   8.1027240e-02
   9.0916521e-02
   8.9441168e-02
   7.2218279e-02
   1.0490577e-01
   1.0608292e-01
   7.4552136e-02
   1.1276368e-01
   8.5842834e-02
   1.0731995e-01
   1.1669506e-01
   1.2457028e-01
   1.1427147e-01
   9.4524779e-02
   9.0393358e-02
   8.5407159e-02
   8.2870707e-02
   6.9133118e-02
   1.2565205e-01
   7.0046804e-02
   8.5902967e-02
   5.3941120e-02
   4.4842526e-02
   5.7796276e-02
   5.5518960e-02
   4.9252978e-02
   7.2746717e-02
   6.5026164e-02
   5.1214147e-02
   7.4451327e-02
   8.2945218e-02
   8.1635238e-02
   8.0875872e-02
   9.8973776e-02
   7.1576498e-02
   1.1725008e-01
   4.8147110e-02
   6.8426911e-02
   9.5908792e-02
   8.5754575e-02
   9.8317270e-02
   1.1869240e-01
   5.7221988e-02
   1.1906485e-01
   1.1217808e-01
   1.0625825e-01
   8.6490393e-02
   1.1363052e-01
   9.6259817e-02
   1.1872082e-01
   6.4068994e-02
   5.4378201e-02
   7.5803407e-02
   5.7924163e-02
   9.4815119e-02
   4.4691659e-02
   8.2145934e-02
   6.5246034e-02
   5.5831956e-02
   7.2464674e-02
   4.3558319e-02
   8.5737523e-02
   6.8455992e-02
   1.0717955e-01
   8.4351107e-02
   6.4294000e-02
   7.8599167e-02
   8.5749092e-02
   9.1350823e-02
   7.4926035e-02
   8.8230364e-02
   5.9256062e-02
   7.5321895e-02
   5.7798079e-02
   1.0036972e-01
   6.1525974e-02
   8.4920788e-02
   8.7880089e-02
   8.3477119e-02
   7.4642157e-02
   1.1188213e-01
   1.1185198e-01
   5.8386592e-02
   1.1480870e-01
   1.0706453e-01
   1.1460353e-01
   8.9164527e-02
   8.8680857e-02
   9.7286572e-02
   9.1847922e-02
   1.0251964e-01
   8.8585575e-02
   8.5864343e-02
   6.9125031e-02
   8.7442735e-02
   8.3599980e-02
   6.1358567e-02
   8.2203605e-02
   7.4890641e-02
   9.9660944e-02
   5.7915150e-02
   6.1122100e-02
   7.0603102e-02
   5.5738013e-02
   7.0797147e-02
   6.1885968e-02
   9.6992650e-02
   5.1187508e-02
   6.1391005e-02
   3.7020550e-02
   6.3308883e-02
   4.6620001e-02
   5.0603779e-02
   4.7991382e-02
   3.4514794e-02
   6.3749530e-02
   4.2014221e-02
   2.2773705e-02
   7.4413775e-03
   5.3152861e-02
   1.0582529e-02
   2.0605775e-02
   1.9002039e-02
  -4.7726458e-03
   3.5532325e-03
   3.5172778e-02
  -2.0811183e-02
  -1.6493181e-02
   1.5847353e-02
  -1.5788143e-02
   4.2630470e-03
   3.2630053e-02
   1.3039799e-03
  -2.0204119e-02
  -1.3317219e-03
  -6.8667395e-03
   1.1472276e-02
   3.9012834e-02
   3.4810272e-02
   4.7466702e-02
   3.9516469e-02
   6.1927852e-02
   3.3252400e-02
   3.6075957e-02
   1.8978673e-02
   4.7691943e-02
   1.5710710e-02
   3.0784824e-02
  -2.0047833e-02
  -8.0757317e-03
  -4.3279752e-03
  -7.2062727e-03
  -2.7354188e-02
   7.0120888e-03
  -3.0353650e-02
  -1.2237028e-02
  -1.0785545e-02
  -3.3027519e-02
  -1.8227010e-02
  -2.2445232e-02
  -3.7908822e-02
  -4.5816105e-03
  -1.2222290e-03
   7.5789305e-03
  -2.7886942e-02
   4.4308641e-02
   1.0754941e-02
   1.3860595e-02
   4.6171001e-02
   4.5802214e-02
   6.1554877e-02
   5.6269676e-02
   3.0726039e-02
   6.5234691e-02
   8.6872252e-02
   9.3396395e-02
   7.9462078e-02
   8.0355409e-02
   6.6976414e-02
   7.5373251e-02
   9.7943805e-02
   5.4632276e-02
   5.1425700e-02
   9.6234521e-02
   5.3038456e-02
   5.3153624e-02
   5.7202247e-02
   7.0383842e-02
   9.4300774e-02
   9.6109163e-02
   8.7063021e-02
   7.6068793e-02
   6.6323100e-02
   7.2368204e-02
   6.8370514e-02
   6.5364767e-02
   8.4436736e-02
   7.3633501e-02
   1.0612176e-01
   6.7608409e-02
   8.1087684e-02
   1.0495511e-01
   7.3289572e-02
   5.8749579e-02
   5.2506798e-02
   3.5256872e-02
   7.6111337e-02
   4.3823035e-02
   7.1933337e-02
   3.7999542e-02
   3.7172060e-02
   5.9324397e-02
   5.5091388e-02
   5.1077157e-02
   5.5861637e-02
   6.6557770e-02
   8.1622378e-02
   7.2381324e-02
   6.4097935e-02
   6.8522704e-02
   1.0622011e-01
   8.2798228e-02
   1.1147366e-01
   1.2313251e-01
   8.8880344e-02
   6.8023120e-02
   1.1809114e-01
   1.2615850e-01
   1.2223531e-01
   1.0425642e-01
   1.1776924e-01
   1.1329187e-01
   9.0153373e-02
   9.9199688e-02
   1.0123915e-01
   6.2866335e-02
   8.9531778e-02
   9.4353092e-02
   5.8747685e-02
   8.0777280e-02
   5.3246454e-02
   6.8259148e-02
   7.2120387e-02
   9.2228683e-02
   6.5577304e-02
   6.3382672e-02
   5.9024008e-02
   7.6252395e-02
   6.2900031e-02
   6.4235689e-02
   6.4427274e-02
   9.3055777e-02
   6.4930814e-02
   4.5295870e-02
   1.0786509e-01
   7.8105530e-02
   4.3813804e-02
   9.7857115e-02
   9.1117939e-02
   8.0930761e-02
   6.5251391e-02
   1.0273082e-01
   7.7988446e-02
   1.2950819e-01
   9.2496084e-02
   1.0438523e-01
   1.1534000e-01
   1.4735954e-01
   1.0188291e-01
   7.3336850e-02
   9.4227932e-02
   6.1431699e-02
   6.2409545e-02
   6.6940116e-02
   7.6840146e-02
   8.8813496e-02
   6.4068530e-02
   7.0765034e-02
   4.7859685e-02
   7.2671710e-02
   5.9468763e-02
   8.7093283e-02
   7.6549200e-02
   8.7247071e-02
   9.4363353e-02
   8.9619505e-02
   8.0423331e-02
   5.8294284e-02
   5.1251145e-02
   9.3008393e-02
   7.6393267e-02
   7.7203609e-02
   5.7543740e-02
   6.1390638e-02
   7.1701311e-02
   1.0266976e-01
   6.7762852e-02
   9.6791252e-02
   9.6847736e-02
   6.9933606e-02
   1.0065269e-01
   7.0484322e-02
   1.0315608e-01
   9.9947412e-02
   8.9571377e-02
   1.0004993e-01
   1.0081276e-01
   1.0342666e-01
   8.5903859e-02
   9.1215402e-02
   6.3439987e-02
   9.2758755e-02
   9.6662793e-02
   9.5340396e-02
   9.5040488e-02
   8.3241226e-02
   7.7047645e-02
   6.2940337e-02
   8.7467339e-02
   5.2452622e-02
   5.8515787e-02
   5.3420223e-02
   5.0725704e-02
   6.2555865e-02
   6.5356342e-02
   5.3566692e-02
   5.5822605e-02
   6.0498252e-02
   6.2126719e-02
   3.9048788e-02
   3.9624094e-02
   5.9748099e-02
   4.6820148e-02
   4.4801142e-02
   3.6031865e-02
  -2.8376244e-03
   1.3811720e-02
   6.7410016e-02
   2.6134908e-02
   6.7996399e-03
   1.6916701e-02
   2.7302645e-02
   3.4287372e-02
   1.6193026e-02
   2.4397149e-02
   1.3964225e-02
   2.5912345e-02
   1.2287826e-02
   2.5435946e-02
   3.2525617e-02
  -9.3806051e-03
   2.8700378e-02
   1.1473198e-02
   4.4528776e-03
   2.6464735e-02
  -8.8592218e-03
  -9.3858193e-03
   6.9961521e-03
   2.3266538e-02
   2.8956962e-02
  -8.3318705e-04
   3.4265692e-02
   3.0517468e-02
  -1.0296567e-02
   2.7708118e-02
  -5.8667516e-04
   1.1173689e-02
   1.1760317e-02
   1.4321618e-03
  -2.5859841e-02
  -5.5170933e-03
  -9.3268162e-03
  -1.5708200e-02
  -2.6065109e-02
  -1.5046299e-02
  -4.3373979e-02
  -1.5428388e-02
  -3.9115416e-02
  -2.2950398e-03
  -2.9690632e-02
   1.5856745e-03
   2.5334090e-02
  -3.5422292e-03
   9.7643673e-03
   1.6245402e-02
   2.3157383e-02
   5.2132758e-02
   5.0927787e-02
   6.0058931e-02
   5.4719518e-02
   8.1338248e-02
   6.7592912e-02
   5.0478497e-02
   5.3014848e-02
   1.0479533e-01
   7.2205193e-02
   8.5596457e-02
   6.5700500e-02
   7.6621149e-02
   7.7026482e-02
   8.3849839e-02
   5.9654651e-02
   8.3574386e-02
   6.9322588e-02
   5.1038781e-02
   8.9170431e-02
   9.9998197e-02
   5.0513440e-02
   8.3105070e-02
   6.9939721e-02
   5.2135213e-02
   9.3872934e-02
   4.6145646e-02
   4.4918081e-02
   6.8228506e-02
   9.2776435e-02
   6.9720160e-02
   6.4345324e-02
   6.3284542e-02
   8.0931022e-02
   7.6439124e-02
   7.1473796e-02
   8.6968849e-02
   4.9113204e-02
   3.5553535e-02
   5.2623312e-02
   7.2194143e-02
   5.0475182e-02
   3.9118106e-02
   6.3501642e-02
   5.8380196e-02
   3.1589248e-02
   5.8733967e-02
   7.2818218e-02
   7.8985393e-02
   7.5900365e-02
   7.8257222e-02
   7.4775422e-02
   9.1291339e-02
   8.3563745e-02
   1.0395008e-01
   7.5363688e-02
   1.2467861e-01
   7.7737870e-02
   6.9454206e-02
   8.6758786e-02
   1.0027645e-01
   9.5846189e-02
   1.1487384e-01
   8.4735564e-02
   1.2492770e-01
   1.2850814e-01
   9.6331703e-02
   1.2493623e-01
   7.3680224e-02
   1.1749835e-01
   1.0887781e-01
   7.4138207e-02
   6.9707093e-02
   7.9029653e-02
   7.3200994e-02
   6.0361786e-02
   2.5922653e-02
   5.7894685e-02
   7.3217624e-02
   6.1785487e-02
   4.8469411e-02
   5.4127508e-02
   6.3969006e-02
   6.4170385e-02
   5.4060148e-02
   8.1993115e-02
   8.4615751e-02
   7.0039315e-02
   1.0321654e-01
   6.5047171e-02
   1.1045381e-01
   9.6581631e-02
   5.6006497e-02
   8.6348729e-02
   7.2543260e-02
   9.2085609e-02
   1.0013181e-01
   8.7886363e-02
   7.7430066e-02
   9.6080079e-02
   1.2079735e-01
   5.7539743e-02
   9.4387416e-02
   5.5170744e-02
   5.9331635e-02
   7.8329646e-02
   8.7099433e-02
   6.5398066e-02
   5.0028718e-02
   9.2818628e-02
   6.0309935e-02
   9.8705067e-02
   7.2686362e-02
   6.3206173e-02
   9.0636147e-02
   1.0271604e-01
   6.9271435e-02
   7.5343693e-02
   6.1696003e-02
   1.0838999e-01
   6.9277435e-02
   1.2348804e-01
   7.0892249e-02
   7.0861025e-02
   9.4544838e-02
   9.3211968e-02
   8.1072739e-02
   7.8390908e-02
   8.2478692e-02
   8.0981982e-02
   9.9338112e-02
   6.6864031e-02
   7.4743245e-02
   9.2014486e-02
   1.0147991e-01
   1.1484305e-01
   7.6394386e-02
   1.1817653e-01
   1.0370932e-01
   9.0858296e-02
   1.1219053e-01
   1.0765374e-01
   1.1257423e-01
   1.3701601e-01
   9.5445651e-02
   6.3037386e-02
   1.0351584e-01
   9.5319593e-02
   7.5303245e-02
   9.7216673e-02
   7.9480949e-02
   7.9757292e-02
   6.4601929e-02
   5.9128603e-02
   7.6920694e-02
   8.2048998e-02
   8.3837898e-02
   6.7405834e-02
   8.2717458e-02
   8.0090920e-02
   7.4721924e-02
   7.5676222e-02
   7.3356598e-02
   8.0001895e-02
   3.1913585e-02
   8.7322639e-03
   2.5222084e-02
   8.9097889e-02
   3.3614266e-02
   1.6309083e-02
   1.3105912e-02
  -1.1974703e-02
   4.2476699e-02
   4.4630637e-03
   3.2353091e-02
  -1.8518640e-03
   2.9985970e-02
   3.7193788e-02
   3.4883065e-02
   2.1497413e-02
   1.1543399e-02
  -2.8240779e-03
   1.2775095e-03
   1.3562248e-02
  -8.1935436e-03
   5.8400334e-03
  -9.5918755e-03
  -5.5212079e-03
  -4.1807922e-03
   6.0052977e-03
   2.4638729e-02
   2.8187490e-02
   4.1052447e-02
   4.1904428e-02
   6.1114383e-02
   3.6398454e-02
   3.4730623e-02
  -1.1576236e-03
   1.8484436e-02
   6.1823914e-03
  -1.3306326e-02
  -2.0582795e-02
  -7.7979985e-03
  -2.0046564e-02
  -4.5943715e-02
   1.7033242e-02
  -1.2195032e-02
  -2.5204722e-03
  -5.2450290e-03
  -4.3267557e-02
   8.0950446e-03
  -3.0574640e-02
  -3.5277623e-02
  -7.3222777e-03
  -2.3813042e-02
   1.1232280e-02
   2.5159324e-03
   1.5810290e-02
   2.7819648e-02
   1.6128021e-02
   7.2897280e-02
   5.5523411e-02
   1.7256491e-02
   5.8001875e-02
   3.7162407e-02
   4.8941786e-02
   7.3387420e-02
   6.2975135e-02
   6.9996970e-02
   6.4486647e-02
   5.1944722e-02
   7.3881880e-02
   4.3176505e-02
   5.7253388e-02
   4.0198990e-02
   6.0348746e-02
   6.3073962e-02
   9.8812650e-02
   4.5293145e-02
   5.2111306e-02
   7.3120585e-02
   7.8100631e-02
   5.7986221e-02
   7.4463481e-02
   5.2954488e-02
   7.1128253e-02
   6.0638148e-02
   1.0479369e-01
   5.9800826e-02
   7.4692603e-02
   8.6349082e-02
   8.7075766e-02
   1.0896539e-01
   9.5270168e-02
   7.6446392e-02
   6.3988163e-02
   9.0469646e-02
   6.4949071e-02
   6.8578827e-02
   5.2441282e-02
   7.8095461e-02
   6.4033668e-03
   6.0297864e-02
   4.8087871e-02
   4.8187384e-02
   7.0897938e-02
   8.5252253e-02
   9.2441749e-02
   7.5588671e-02
   7.6557666e-02
   6.8348660e-02
   9.3633624e-02
   9.9822174e-02
   1.1063855e-01
   8.0632827e-02
   7.3515796e-02
   1.0926120e-01
   1.2015323e-01
   6.2994896e-02
   9.2141347e-02
   1.3263876e-01
   1.0076204e-01
   1.0345190e-01
   9.5776889e-02
   8.2618882e-02
   9.5132427e-02
   1.0860536e-01
   9.5688285e-02
   9.0051014e-02
   1.1097219e-01
   6.4276285e-02
   6.2250787e-02
   6.5915983e-02
   6.5923701e-02
   4.6502225e-02
   1.1592804e-01
   6.0813486e-02
   5.2181167e-02
   8.8144441e-02
   6.6192370e-02
   7.2740594e-02
   6.0535619e-02
   8.2229758e-02
   4.3294042e-02
   5.0999332e-02
   7.0222794e-02
   5.6856789e-02
   6.9394583e-02
   7.1542830e-02
   7.1218568e-02
   9.3782840e-02
   8.0416745e-02
   1.2271553e-01
   8.8603616e-02
   1.1147271e-01
   9.0785467e-02
   9.8888625e-02
   1.0331985e-01
   9.3891620e-02
   7.0960705e-02
   1.2527069e-01
   1.0575343e-01
   9.7503134e-02
   7.7800597e-02
   8.3578882e-02
   1.0721803e-01
   9.1173435e-02
   9.1700900e-02
   7.3831673e-02
   1.0222626e-01
   9.6546373e-02
   6.9508781e-02
   8.5957548e-02
   8.5967382e-02
   8.9210281e-02
   9.5412684e-02
   1.0623751e-01
   5.9889181e-02
   1.0478431e-01
   8.1505105e-02
   9.2358217e-02
   1.1444974e-01
   1.0096487e-01
   8.6327654e-02
   8.0603583e-02
   6.9462888e-02
   8.9121062e-02
   8.4094805e-02
   6.0983063e-02
   1.0114794e-01
   5.8466246e-02
   1.1794728e-01
   7.1715708e-02
   8.5000022e-02
   1.2559541e-01
   1.0931840e-01
   1.1184389e-01
   1.2538422e-01
   9.0610190e-02
   1.2144817e-01
   1.0931261e-01
   6.8059568e-02
   9.8127651e-02
   8.5791231e-02
   7.3662697e-02
   7.0574482e-02
   9.7280892e-02
   9.4673964e-02
   9.8719975e-02
   8.3708466e-02
   9.8836630e-02
   8.2238526e-02
   5.3217245e-02
   8.1364532e-02
   5.6923823e-02
   7.6368153e-02
   5.5058378e-02
   5.8992155e-02
   4.8871103e-02
   5.2454907e-02
   5.5360502e-02
   8.6450197e-02
   5.5576187e-02
   6.4065954e-02
   4.8007259e-02
   4.6578653e-02
   5.8829520e-02
   2.2772575e-03
   1.0807445e-02
   2.7906134e-02
   2.9458903e-02
   4.4736108e-02
  -1.1524988e-02
   6.0797919e-03
   1.7674047e-02
   1.8772847e-02
   1.7560293e-02
   3.1441662e-02
  -4.3448753e-02
   3.2267196e-02
   1.2976183e-02
  -3.2397818e-02
  -2.6193543e-02
  -2.7128387e-02
   4.9110670e-03
  -4.1809660e-02
   2.0372244e-03
   2.9940074e-03
   1.7541053e-02
   2.3939620e-03
   1.9607899e-02
  -1.0628639e-02
   4.0308477e-02
   3.5408355e-02
   1.8201512e-02
  -2.7483276e-02
   5.9391561e-02
   1.3387697e-02
   1.8421206e-02
   2.1885420e-02
   6.0544956e-03
  -1.5897553e-02
   8.4059268e-03
   2.1207896e-02
  -3.6357060e-02
  -9.9855099e-03
  -3.3247310e-02
  -1.3438516e-02
  -3.6481589e-02
  -3.9185401e-02
  -5.4060470e-02
   7.5305294e-03
   6.2867854e-03
  -1.3507298e-02
  -4.2672165e-02
  -1.3350426e-02
  -7.5275265e-04
  -2.1546461e-02
   4.2130173e-02
   6.9128516e-02
   6.5842341e-02
   5.3291737e-02
   3.7948986e-02
   5.4191997e-02
   3.4302202e-02
   4.5309916e-02
   3.7983702e-02
   7.6274139e-02
   7.5156842e-02
   4.0940500e-02
   6.9359453e-02
   8.0604977e-02
   5.7590839e-02
   5.0236691e-02
   6.9643560e-02
   7.3538902e-02
   9.3113929e-02
   7.2558327e-02
   5.5636762e-02
   5.2163928e-02
   7.4729263e-02
   9.3445248e-02
   8.6351170e-02
   6.7530955e-02
   5.7545206e-02
   7.3388167e-02
   6.4596058e-02
   6.1167412e-02
   8.1665421e-02
   9.0397414e-02
   6.4957550e-02
   1.0019150e-01
   9.7749400e-02
   9.4301494e-02
   9.0290321e-02
   1.0457612e-01
   8.7712742e-02
   9.9449616e-02
   8.3855603e-02
   9.0481420e-02
   9.2897459e-02
   9.4282944e-02
   1.1353766e-01
   5.5989977e-02
   9.0150139e-02
   9.7347365e-02
   8.6550258e-02
   1.1074605e-01
   6.8803298e-02
   7.4332817e-02
   1.0435109e-01
   6.1592251e-02
   6.6581037e-02
   8.6060087e-02
   6.6952154e-02
   1.0038684e-01
   1.0525778e-01
   1.0202323e-01
   1.1980936e-01
   1.1317497e-01
   1.3634969e-01
   1.0890950e-01
   9.3573289e-02
   1.1751565e-01
   1.2310807e-01
   9.7706988e-02
   1.1325047e-01
   1.1171761e-01
   6.8952414e-02
   8.5970917e-02
   7.5554984e-02
   9.2761733e-02
   4.7876351e-02
   7.5515249e-02
   9.2305967e-02
   6.9832627e-02
   5.7729016e-02
   7.1204230e-02
   4.9240865e-02
   9.2389013e-02
   5.1911969e-02
   8.8087082e-02
   7.6021646e-02
   8.8072007e-02
   1.0068418e-01
   6.4625365e-02
   1.0569024e-01
   7.7489901e-02
   7.6214859e-02
   5.1263797e-02
   8.2651678e-02
   9.8552878e-02
   1.0594085e-01
   7.9748565e-02
   1.1451850e-01
   8.3349177e-02
   1.3137837e-01
   1.0911954e-01
   1.2361611e-01
   8.1323428e-02
   9.3011746e-02
   9.7541466e-02
   6.2157514e-02
   9.6559036e-02
   7.7445746e-02
   8.1288701e-02
   1.0446117e-01
   9.5887543e-02
   1.1042696e-01
   8.9046389e-02
   6.6731112e-02
   7.7700473e-02
   1.0276398e-01
   1.0371250e-01
   8.1685274e-02
   1.0955988e-01
   7.2957376e-02
   8.0245240e-02
   1.0198740e-01
   8.5425565e-02
   1.0404889e-01
   8.1547402e-02
   9.6815754e-02
   8.9713089e-02
   1.1633844e-01
   1.0044686e-01
   1.0285298e-01
   8.6940156e-02
   1.0414312e-01
   8.1726060e-02
   9.6452512e-02
   7.7586465e-02
   1.1726718e-01
   9.5947445e-02
   8.3239631e-02
   1.0784458e-01
   9.4027835e-02
   1.1221054e-01
   1.0783233e-01
   1.0148733e-01
   1.0864142e-01
   1.1157525e-01
   1.0115013e-01
   1.1210697e-01
   8.0271660e-02
   8.7892472e-02
   1.0567953e-01
   7.9544510e-02
   8.0554331e-02
   8.3764394e-02
   6.3804683e-02
   7.4706619e-02
   7.2442038e-02
   8.0761661e-02
   7.1064219e-02
   6.9166768e-02
   6.5049831e-02
   6.8115827e-02
   1.0372526e-01
   3.6838416e-02
   6.8328696e-02
   6.1568999e-02
   5.1325923e-02
   7.7379285e-02
   2.6183101e-02
   4.6972053e-02
   3.0910650e-02
   2.9714787e-02
   3.9405919e-03
   2.5560318e-02
   3.4522034e-02
   7.0078278e-03
   1.1632470e-02
   4.8075807e-02
   1.2135695e-02
   2.1988490e-02
   1.8845570e-02
   2.0977705e-03
  -4.3631429e-03
   7.4353677e-03
   1.2512487e-03
   2.2068132e-02
   2.9746229e-03
  -1.3963253e-02
  -1.0402890e-02
   7.1432349e-03
   1.3867906e-02
   2.0360036e-02
  -1.8776826e-02
   2.2823134e-02
   5.2654595e-02
   3.9124587e-02
   3.8760150e-02
   5.4023634e-03
  -1.3692445e-02
   1.0235266e-02
  -6.9319494e-03
   2.5118484e-02
  -3.6187060e-02
  -1.4593229e-02
  -3.9593425e-02
  -8.9984639e-03
  -3.3253183e-02
  -3.1643592e-02
  -5.7366080e-02
  -4.1336626e-02
  -4.6955094e-02
  -1.6789104e-02
  -9.4711431e-03
  -2.2321321e-02
  -1.8921477e-02
  -1.9179664e-02
   6.2766400e-03
   1.9959720e-02
   1.6829278e-02
   1.0013896e-02
   3.5482696e-04
   3.2339238e-02
   3.6765702e-02
   1.8311823e-02
   7.7664334e-02
   3.3828266e-02
   5.8676386e-02
   5.6382995e-02
   4.2004053e-02
   7.1943466e-02
   6.5385995e-02
   5.5200749e-02
   6.6814401e-02
   5.6810984e-02
   4.7912662e-02
   5.5825867e-02
   4.5909556e-02
   8.8430945e-02
   7.7012152e-02
   8.7221726e-02
   8.9756029e-02
   4.1914589e-02
   7.8255094e-02
   3.8128457e-02
   7.8730539e-02
   6.3502626e-02
   2.7398875e-02
   7.2152127e-02
   6.8816515e-02
   9.3860519e-02
   7.6761788e-02
   9.1308974e-02
   8.3428774e-02
   1.0330050e-01
   9.1148601e-02
   1.0515408e-01
   1.2865338e-01
   6.6269095e-02
   7.4951035e-02
   7.1103441e-02
   3.1643913e-02
   7.4305358e-02
   9.3408612e-02
   1.0686244e-01
   9.0558704e-02
   8.7205622e-02
   1.1604116e-01
   7.2458131e-02
   6.3056321e-02
   9.0888394e-02
   8.7325701e-02
   6.9444004e-02
   7.5788025e-02
   8.5264870e-02
   9.2712295e-02
   9.5856962e-02
   6.6464495e-02
   7.5217571e-02
   7.7351644e-02
   1.2350857e-01
   8.6882462e-02
   9.4277362e-02
   1.0900138e-01
   1.1520255e-01
   1.1016217e-01
   1.2741211e-01
   8.5517425e-02
   8.6579395e-02
   9.7712373e-02
   6.8272595e-02
   8.0608261e-02
   8.5296628e-02
   7.6158737e-02
   7.6048289e-02
   3.3406632e-02
   6.6065575e-02
   3.4334841e-02
   4.3604509e-02
   7.6931924e-02
   6.2025859e-02
   8.5061586e-02
   9.4702584e-02
   5.7752086e-02
   4.2823637e-02
   5.4754486e-02
   6.4592511e-02
   6.9476523e-02
   6.1966019e-02
   7.3924769e-02
   9.0565896e-02
   9.5824933e-02
   7.6589943e-02
   7.9277207e-02
   1.0379294e-01
   1.0218799e-01
   1.1542604e-01
   1.1051109e-01
   9.4121116e-02
   7.1102354e-02
   5.8713708e-02
   9.4586475e-02
   1.0026533e-01
   1.0329723e-01
   9.7706762e-02
   8.9473844e-02
   8.4800939e-02
   8.7322216e-02
   9.8779560e-02
   9.6631712e-02
   1.0495990e-01
   7.1312941e-02
   1.2366886e-01
   1.0612559e-01
   9.1780041e-02
   1.1133948e-01
   8.7407298e-02
   8.8232238e-02
   6.1044962e-02
   8.3977561e-02
   8.7387394e-02
   5.4292828e-02
   5.0947553e-02
   5.7575925e-02
   9.5539918e-02
   9.7505950e-02
   9.9608579e-02
   1.0713537e-01
   8.2301549e-02
   8.8304036e-02
   1.2121590e-01
   1.0882753e-01
   1.1540023e-01
   1.0805397e-01
   1.2507645e-01
   1.0844139e-01
   9.6169354e-02
   1.0023554e-01
   9.8331039e-02
   9.1167759e-02
   8.3879204e-02
   7.8297707e-02
   9.7671417e-02
   1.1249375e-01
   9.6977693e-02
   7.0616084e-02
   8.0486565e-02
   6.6928311e-02
   7.4076189e-02
   8.8302989e-02
   5.8497999e-02
   5.7870520e-02
   4.2633030e-02
   6.6940437e-02
   5.6896966e-02
   5.9104793e-02
   8.2502782e-02
   9.0868669e-02
   5.7974613e-02
   7.1293462e-02
   8.3499642e-02
   6.2975889e-02
   5.7214865e-02
   5.0849047e-02
   5.9861243e-02
   3.5797206e-02
   7.6716266e-02
   2.3431289e-02
   3.0262133e-02
   5.2531303e-02
   3.1240792e-02
  -6.4704207e-03
   4.9957765e-02
   2.6297716e-02
   3.2090256e-02
   3.9110691e-02
   2.0622797e-03
  -6.8387052e-03
   2.6251221e-02
  -2.4327479e-03
   1.8665248e-02
  -1.0189234e-02
  -1.0244612e-02
  -2.4318450e-02
  -1.9215742e-02
  -2.6530528e-03
  -3.2647392e-02
  -3.9397160e-02
  -2.4761855e-04
  -9.5808814e-03
   3.9766034e-03
   2.4712132e-02
   4.3574216e-02
   2.5911616e-02
   4.2711305e-02
   3.3639438e-02
  -4.9086810e-03
  -3.6265590e-02
  -1.1754929e-02
  -3.5140121e-03
  -2.0143920e-02
  -5.6589315e-03
  -2.0333391e-02
  -6.8907364e-02
  -6.3298602e-02
  -1.7862423e-02
  -2.7265258e-02
  -4.7642409e-02
  -3.2195462e-02
  -8.3284094e-03
  -3.2015081e-02
  -4.5823659e-02
  -1.9160744e-03
  -3.1179867e-02
  -7.3087266e-03
   1.7694741e-02
   2.4286411e-02
   2.0803410e-02
   8.5981987e-02
   4.1924401e-02
   6.8642689e-02
   7.0965028e-02
   4.2237582e-02
   5.3904854e-02
   8.2673843e-02
   4.6499554e-02
   3.6116319e-02
   7.1238878e-02
   7.0341111e-02
   3.6829459e-02
   7.6637434e-02
   8.0644362e-02
   6.2338682e-02
   6.2956540e-02
   6.7168716e-02
   7.5497935e-02
   9.2183668e-02
   8.8117528e-02
   8.7440103e-02
   6.2874386e-02
   5.6665379e-02
   6.2759800e-02
   8.8917827e-02
   6.2320291e-02
   5.8740504e-02
   2.6266415e-02
   8.3536395e-02
   7.7467539e-02
   7.3676959e-02
   9.8352589e-02
   9.5151331e-02
   7.8377592e-02
   1.0580643e-01
   9.8385937e-02
   9.8484045e-02
   1.0953488e-01
   4.5967568e-02
   7.1626108e-02
   9.2378734e-02
   7.9920486e-02
   9.9615404e-02
   8.1341649e-02
   9.5830914e-02
   1.3162568e-01
   8.5159699e-02
   7.4147001e-02
   7.8714149e-02
   6.3525425e-02
   1.1873583e-01
   1.1849697e-01
   6.6505622e-02
   8.6077280e-02
   1.0786182e-01
   9.9316712e-02
   1.1089558e-01
   1.0202763e-01
   9.9473961e-02
   8.7438825e-02
   1.1574825e-01
   1.2531949e-01
   1.1543773e-01
   8.2284153e-02
   8.7964131e-02
   1.3657524e-01
   1.4626525e-01
   8.3461570e-02
   7.3156774e-02
   8.3414766e-02
   1.0650111e-01
   9.7819550e-02
   7.3005441e-02
   7.7446983e-02
   8.5762150e-02
   7.2471838e-02
   4.6137968e-02
   1.0547757e-01
   8.7460778e-02
   7.4977599e-02
   5.4629449e-02
   5.5265546e-02
   9.5721355e-02
   7.9015665e-02
   5.4562688e-02
   4.4323391e-02
   6.9221084e-02
   7.5077916e-02
   5.4778104e-02
   3.6851162e-02
   1.0288926e-01
   9.3140056e-02
   9.4721166e-02
   9.9945253e-02
   9.1251931e-02
   1.0793449e-01
   8.7319294e-02
   9.0329069e-02
   8.8590843e-02
   9.5307165e-02
   8.2380006e-02
   9.1581222e-02
   9.0760081e-02
   9.9573454e-02
   7.7309408e-02
   7.8446185e-02
   1.1193089e-01
   8.8190057e-02
   9.9714674e-02
   1.1201607e-01
   1.0005697e-01
   7.5719365e-02
   1.0936318e-01
   6.8407290e-02
   9.2031883e-02
   9.0992235e-02
   8.9190939e-02
   8.5444596e-02
   8.8402808e-02
   1.0051436e-01
   6.3186588e-02
   9.0291757e-02
   7.5510262e-02
   9.2046299e-02
   8.0351478e-02
   8.1305023e-02
   9.3099931e-02
   1.0561679e-01
   8.5475999e-02
   1.0763997e-01
   1.0312434e-01
   1.0476772e-01
   1.1660536e-01
   1.3466492e-01
   9.8324168e-02
   9.2459575e-02
   9.6291919e-02
   9.1510203e-02
   9.0977675e-02
   8.3527736e-02
   7.6918291e-02
   9.1635843e-02
   8.5872909e-02
   7.7960640e-02
   8.5416332e-02
   8.9562259e-02
   7.7719467e-02
   5.8392754e-02
   7.3279236e-02
   9.7141701e-02
   6.6166091e-02
   6.8361700e-02
   6.6626229e-02
   4.9002899e-02
   7.4564616e-02
   5.6101164e-02
   6.8869252e-02
   7.8990395e-02
   1.1912772e-02
   4.3656413e-02
   5.1505510e-02
   5.8839265e-02
   3.6654056e-02
   6.9493125e-02
   5.8002749e-02
   7.1462874e-02
   3.2176475e-02
   3.5983432e-02
   3.8439565e-03
   8.2456067e-03
   8.7898586e-03
   8.0148790e-03
   2.4276202e-02
   5.1775712e-03
   7.8140232e-03
   1.4932253e-03
   1.9210263e-02
   3.6960542e-04
   2.0683299e-02
  -2.5160939e-03
   8.9568160e-04
  -1.0947070e-02
  -1.2825951e-02
  -3.9686185e-02
  -1.0481634e-02
   1.8472973e-02
   4.8305814e-02
  -1.2639646e-02
  -1.1924663e-02
   4.7129282e-02
  -2.9956044e-03
  -4.4974121e-02
   1.6999331e-02
  -4.2026031e-02
  -1.4316291e-02
  -1.1740677e-02
   9.3801485e-03
  -8.0305517e-03
  -2.0755701e-02
  -6.9884529e-03
  -4.7050970e-03
  -5.5279053e-02
  -1.4049564e-02
  -3.0564225e-02
   1.3249199e-02
  -2.6811798e-02
  -6.1949342e-02
  -3.2196953e-02
  -5.0219236e-02
  -4.9204584e-03
  -1.3342880e-02
  -1.5719532e-02
   2.9185455e-03
   2.3667089e-02
   3.0580136e-02
   4.2174090e-02
   4.3476856e-02
   4.9257845e-02
   5.6091100e-02
   4.8349765e-02
   6.1373081e-02
   5.7270592e-02
   3.9837994e-02
   7.1437031e-02
   7.6786047e-02
   6.8971288e-02
   5.1653234e-02
   3.7638665e-02
   7.7006670e-02
   3.3599720e-02
   4.9509289e-02
   5.9138627e-02
   5.9843461e-02
   4.9573903e-02
   8.8344315e-02
   1.1067313e-01
   8.5174534e-02
   8.3288403e-02
   7.9187647e-02
   4.8506732e-02
   2.4878535e-02
   7.9865572e-02
   6.9238084e-02
   7.0377425e-02
   8.7530257e-02
   7.4935573e-02
   6.9318940e-02
   7.1868778e-02
   1.0323121e-01
   1.0330419e-01
   8.7905130e-02
   1.0522516e-01
   1.0072279e-01
   1.0449393e-01
   9.0250596e-02
   1.1119543e-01
   1.1092811e-01
   9.2661377e-02
   8.6904623e-02
   9.9691772e-02
   8.9357097e-02
   7.3704160e-02
   7.7244933e-02
   1.0846546e-01
   1.0018307e-01
   8.6816592e-02
   8.8987543e-02
   7.5160905e-02
   7.1791861e-02
   7.5653090e-02
   8.6859890e-02
   3.9427518e-02
   9.9657703e-02
   7.3888124e-02
   6.5633155e-02
   8.8998461e-02
   4.3936383e-02
   1.1443700e-01
   7.9730617e-02
   1.2436032e-01
   1.0470984e-01
   3.4066583e-02
   7.6652882e-02
   1.1301932e-01
   1.1888883e-01
   6.9427669e-02
   4.7348830e-02
   8.5263877e-02
   1.0251925e-01
   6.7092821e-02
   5.7338012e-02
   8.6795412e-02
   4.6748260e-02
   7.5602575e-02
   8.6294642e-02
   7.9546520e-02
   8.3595028e-02
   1.0437500e-01
   7.1154281e-02
   5.7210025e-02
   7.2153443e-02
   6.1274143e-02
   8.5059774e-02
   7.4702240e-02
   7.0793172e-02
   7.2888859e-02
   8.1337194e-02
   8.4708996e-02
   9.6439608e-02
   7.5780656e-02
   8.5154576e-02
   1.0369297e-01
   1.3119338e-01
   1.0575503e-01
   1.0503527e-01
   9.1684840e-02
   1.1009688e-01
   1.1039579e-01
   7.7005752e-02
   1.0393551e-01
   9.7741320e-02
   1.1727489e-01
   1.0956875e-01
   1.0195626e-01
   1.1919495e-01
   1.0414318e-01
   1.1130540e-01
   7.0221680e-02
   7.5299310e-02
   8.7069262e-02
   9.2243546e-02
   7.8176055e-02
   7.7493938e-02
   8.8993314e-02
   9.8760199e-02
   6.6609881e-02
   7.2727113e-02
   8.8104202e-02
   7.6863787e-02
   6.8381799e-02
   8.1888385e-02
   1.1097752e-01
   9.5745502e-02
   1.0396900e-01
   1.0573580e-01
   8.6290072e-02
   1.1795440e-01
   1.0715980e-01
   8.6059012e-02
   1.1368111e-01
   1.1063045e-01
   8.4003529e-02
   9.1866113e-02
   9.2511437e-02
   1.0182680e-01
   7.6777087e-02
   9.0267696e-02
   1.0886981e-01
   7.6694054e-02
   6.5511039e-02
   9.7992038e-02
   7.3788343e-02
   1.0564506e-01
   6.8767534e-02
   7.6625178e-02
   7.8462093e-02
   7.3917428e-02
   3.6695172e-02
   5.7343326e-02
   7.7304112e-02
   8.2963891e-02
   7.7104596e-02
   5.4437520e-02
   6.0426866e-02
   4.8437042e-02
   4.1748957e-02
   1.7718250e-02
   4.2001974e-02
   4.5785042e-03
   4.2776396e-02
   2.7530018e-02
   3.7156949e-02
   3.4750347e-02
   1.2353097e-02
   6.9003116e-03
   5.9111004e-04
   1.0968429e-02
   6.4393436e-04
  -4.6689489e-03
   1.7413523e-02
   3.4637442e-03
   1.5009974e-03
   1.1229965e-02
   7.6560259e-03
   2.6160451e-02
  -8.7892923e-04
   2.0675413e-02
  -1.2557062e-02
  -2.5910803e-02
  -1.2842887e-02
  -5.1699128e-03
  -3.3426510e-03
   9.2388149e-03
   1.2568346e-02
   2.4905368e-02
   1.0797178e-02
   1.0368812e-03
   1.5179457e-02
  -1.0741392e-03
  -6.3764756e-04
  -2.5777129e-03
   3.1624787e-03
  -1.2996093e-02
  -3.0888184e-02
   2.0839301e-03
   2.1337706e-03
  -3.7370381e-02
  -5.3100852e-02
  -1.2355345e-02
  -3.5334443e-02
  -3.5262491e-02
   1.4594493e-03
   7.8361418e-03
   1.5228206e-02
   1.7612779e-02
  -2.1201848e-02
   2.3022543e-02
   4.1152325e-02
   2.1325355e-02
   4.6225097e-02
   4.8989491e-02
   8.1785046e-02
   4.5435199e-02
   1.6963774e-02
   2.2514187e-02
   4.5370086e-02
   6.9267145e-02
   8.4044558e-02
   4.5864743e-02
   3.4825456e-02
   7.3824211e-02
   6.1715789e-02
   8.0481953e-02
   6.5270375e-02
   6.5454172e-02
   5.9647664e-02
   7.1231165e-02
   7.7279328e-02
   7.9777227e-02
   6.5938191e-02
   6.6813569e-02
   8.0498178e-02
   9.1850647e-02
   4.1081451e-02
   7.5520922e-02
   7.6118345e-02
   6.6340066e-02
   5.8176707e-02
   9.2447839e-02
   1.0756188e-01
   9.1026957e-02
   1.1861947e-01
   6.7518148e-02
   1.3288157e-01
   7.3389244e-02
   9.7940294e-02
   1.1689361e-01
   1.0669162e-01
   1.0990362e-01
   1.1296761e-01
   1.0689700e-01
   9.2486407e-02
   1.2027701e-01
   8.5664938e-02
   1.2019970e-01
   1.0750652e-01
   1.1761588e-01
   9.1063672e-02
   1.1996652e-01
   7.8311902e-02
   1.0319044e-01
   1.2082881e-01
   9.3667449e-02
   1.0950684e-01
   1.0782145e-01
   9.3584995e-02
   8.7564476e-02
   1.0568586e-01
   1.2323286e-01
   1.0953342e-01
   8.3675449e-02
   1.3625290e-01
   1.2283390e-01
   1.0663598e-01
   8.5485502e-02
   1.1413204e-01
   1.2172926e-01
   6.4939242e-02
   1.1398836e-01
   1.1348627e-01
   9.3374312e-02
   7.9664941e-02
   9.6991118e-02
   6.6186537e-02
   9.5945602e-02
   9.1184169e-02
   9.9220363e-02
   7.8535750e-02
   6.0598376e-02
   7.0006311e-02
   1.0850784e-01
   7.9254116e-02
   8.1716911e-02
   8.1110585e-02
   6.1607412e-02
   1.0568462e-01
   1.0091215e-01
   7.6592493e-02
   9.1350686e-02
   8.0038561e-02
   9.1225028e-02
   6.8865121e-02
   6.4834009e-02
   1.1143565e-01
   1.1476475e-01
   1.2125526e-01
   1.0811361e-01
   1.2472965e-01
   9.8694242e-02
   9.2619977e-02
   1.2973465e-01
   9.6581240e-02
   1.1627401e-01
   1.0981216e-01
   1.1624536e-01
   1.2318387e-01
   9.6269062e-02
   1.2493095e-01
   9.7044078e-02
   9.0557107e-02
   8.5934361e-02
   9.8410020e-02
   7.9799155e-02
   7.4081658e-02
   7.1180102e-02
   7.4629184e-02
   7.1173691e-02
   9.7190824e-02
   9.5437659e-02
   9.0251397e-02
   7.3351500e-02
   1.2076092e-01
   1.0961904e-01
   1.0390871e-01
   1.2133629e-01
   9.1768733e-02
   9.5399887e-02
   9.5671655e-02
   9.1569444e-02
   7.9967068e-02
   1.0264653e-01
   1.0065398e-01
   1.0028050e-01
   1.0473169e-01
   1.1390247e-01
   8.9848304e-02
   8.9994646e-02
   1.0260963e-01
   9.5895959e-02
   9.5125187e-02
   7.6386096e-02
   1.0743187e-01
   1.0931964e-01
   7.7561773e-02
   9.6806835e-02
   7.2412959e-02
   7.3024869e-02
   7.8581829e-02
   6.3583308e-02
   9.5198489e-02
   6.7420656e-02
   8.6958541e-02
   5.7104643e-02
   6.1184679e-02
   8.2293767e-02
   6.9153007e-02
   4.8893157e-02
   7.6957275e-02
   6.2350901e-02
   5.7207392e-02
   3.2085525e-02
   3.2886248e-02
  -1.6341891e-03
   3.9505370e-02
   1.5447980e-02
   4.6428590e-02
   1.0058376e-02
   2.1335389e-02
   2.2670351e-02
   4.7122273e-03
   6.9068950e-03
   2.6899285e-02
  -2.0916766e-03
   5.9299896e-03
  -3.3457676e-03
   2.3732242e-03
  -3.2310358e-02
  -2.9863080e-02
  -3.3286361e-02
  -1.6845903e-02
   3.3827482e-03
  -3.8950586e-02
  -5.5577873e-02
   2.0850770e-03
  -3.5156909e-03
   1.7653422e-02
   2.5315624e-02
   1.2472123e-02
   1.5140758e-02
  -8.9820160e-03
  -1.7207557e-02
  -2.0424867e-02
   2.8312911e-03
  -1.8842736e-02
   5.2394863e-03
  -1.8615431e-02
  -1.2645895e-02
   3.0025390e-02
  -2.9050137e-02
  -4.3093790e-02
  -3.8003495e-02
  -2.4464222e-02
   1.1299162e-02
  -2.3331507e-02
   4.8754113e-04
   1.3192298e-02
   1.0350637e-02
  -1.6603070e-02
   2.5669088e-02
   1.8341894e-02
   9.0697888e-03
   1.4880339e-02
   1.2008850e-02
   4.7660368e-02
   5.1188875e-02
   3.1048543e-02
   9.7146528e-03
   3.2140734e-02
   6.9937396e-02
   4.0998111e-02
   3.1752014e-02
   5.4970620e-02
   4.9405130e-02
   7.2889320e-02
   5.1454888e-02
   6.2013585e-02
   7.7488646e-02
   8.3328936e-02
   5.4036751e-02
   8.1562263e-02
   8.0184807e-02
   5.8817890e-02
   7.3417915e-02
   9.4012714e-02
   5.9499915e-02
   6.5051085e-02
   7.8118116e-02
   6.7819120e-02
   8.4094538e-02
   8.0835519e-02
   6.9857154e-02
   7.4942493e-02
   5.6826265e-02
   1.2593409e-01
   9.8777437e-02
   1.0795916e-01
   1.0435801e-01
   1.2304972e-01
   1.1321229e-01
   1.2123796e-01
   1.0157735e-01
   1.2265087e-01
   1.2380566e-01
   1.0052158e-01
   1.0967838e-01
   9.9885216e-02
   1.3426114e-01
   1.0197223e-01
   9.4283298e-02
   1.0367085e-01
   9.1391283e-02
   8.5464527e-02
   9.1463118e-02
   1.0081931e-01
   1.1193559e-01
   1.1605649e-01
   1.0806670e-01
   1.2096386e-01
   1.0087746e-01
   1.0011359e-01
   1.2064552e-01
   7.7682968e-02
   1.0901360e-01
   1.1705769e-01
   1.4309266e-01
   9.1860889e-02
   1.1154057e-01
   1.3962800e-01
   8.9709033e-02
   8.1333909e-02
   1.0207720e-01
   1.1142739e-01
   5.5621363e-02
   8.5266533e-02
   7.8925103e-02
   5.7827085e-02
   7.2925078e-02
   8.1746529e-02
   4.3428953e-02
   6.4781476e-02
   8.7450466e-02
   7.9890169e-02
   1.2052625e-01
   7.9532656e-02
   8.4734327e-02
   6.7338937e-02
   9.6196833e-02
   6.3355587e-02
   9.8728785e-02
   9.7891777e-02
   1.0748704e-01
   1.3790796e-01
   1.1423852e-01
   1.0768036e-01
   1.1372513e-01
   9.5990699e-02
   1.2462476e-01
   1.0967222e-01
   1.2751713e-01
   1.0569941e-01
   1.0918188e-01
   8.5491307e-02
   1.2341067e-01
   1.3653805e-01
   9.1356538e-02
   1.0576393e-01
   8.3613054e-02
   7.3211639e-02
   6.5225548e-02
   9.3776370e-02
   8.6050984e-02
   9.2147605e-02
   9.5467809e-02
   7.7224868e-02
   5.7909157e-02
   7.4101731e-02
   6.9445179e-02
   8.8614926e-02
   8.0399079e-02
   7.7110228e-02
   8.9449852e-02
   8.6498745e-02
   8.9051284e-02
   1.2339368e-01
   1.4076387e-01
   1.0677186e-01
   1.3464752e-01
   1.0334640e-01
   1.0458845e-01
   1.2234691e-01
   1.0635930e-01
   1.0110199e-01
   1.2865671e-01
   9.6647806e-02
   1.2565373e-01
   1.0254104e-01
   8.5942142e-02
   8.0818831e-02
   1.2098641e-01
   1.0467665e-01
   1.1073475e-01
   1.0669228e-01
   8.7474901e-02
   8.4184166e-02
   8.8878070e-02
   6.0829792e-02
   1.0791100e-01
   4.6947429e-02
   5.9623036e-02
   6.0074211e-02
   7.0185327e-02
   5.1329271e-02
   3.2174061e-02
   6.9139209e-02
   5.0056387e-02
   4.1841553e-02
   5.7282957e-02
   4.7736992e-02
   4.4016339e-02
   4.4323417e-02
   5.2185134e-02
   3.1860819e-02
   1.9981130e-02
   7.4243495e-02
   1.7882698e-02
  -7.7886523e-03
  -6.6984758e-03
   2.4500894e-02
   2.7270405e-02
   3.0606255e-02
  -7.1015246e-04
   4.8837438e-05
  -2.7983712e-02
   1.4353533e-02
  -2.0070032e-02
  -2.1363675e-02
  -9.7216200e-05
  -4.2209521e-02
   1.3300274e-02
   3.8930747e-03
  -3.4779386e-02
  -7.2876320e-04
  -2.2654243e-02
  -1.0797188e-02
  -2.3085446e-02
  -2.5275761e-02
  -4.8303814e-02
  -1.9531220e-02
  -2.0302675e-02
  -1.9130994e-02
  -1.8947875e-02
   8.2086163e-03
  -1.1530848e-02
  -2.6815678e-02
  -2.6847014e-02
  -1.0819700e-03
  -1.7014233e-02
  -2.0988870e-02
  -1.8761266e-02
  -6.2264213e-02
  -3.9881338e-02
  -1.3128495e-03
  -4.3714216e-02
  -3.3232234e-02
  -8.3041985e-03
  -1.7971365e-02
  -1.2833257e-02
   2.2820447e-02
   1.9405000e-02
   1.3331199e-02
   3.7422112e-02
   6.2478283e-02
   2.7268170e-02
   1.9229130e-02
   5.9145030e-02
   4.6017160e-02
   7.0111225e-02
   4.3896034e-02
   4.0372021e-02
   3.5533360e-02
   4.3557505e-02
   5.0389177e-02
   4.6645568e-02
   5.9078972e-02
   4.7326738e-02
   7.1028157e-02
   8.3378654e-02
   8.5194861e-02
   6.4167379e-02
   7.0135754e-02
   8.6170510e-02
   6.8396574e-02
   9.4813575e-02
   8.6535899e-02
   7.4892640e-02
   7.1282324e-02
   6.7213494e-02
   9.5195262e-02
   7.8148869e-02
   5.4491910e-02
   8.9495085e-02
   7.9673626e-02
   7.6455227e-02
   9.8979434e-02
   1.1238100e-01
   9.2549193e-02
   1.0765809e-01
   1.0277922e-01
   9.6742424e-02
   1.3993045e-01
   1.4592853e-01
   1.0019318e-01
   1.0529078e-01
   1.3961015e-01
   9.3324863e-02
   1.1161159e-01
   1.3305698e-01
   1.3793658e-01
   8.2818611e-02
   1.2714562e-01
   1.0798290e-01
   1.2681436e-01
   1.1835482e-01
   7.9596707e-02
   5.6904552e-02
   1.0397426e-01
   8.6002805e-02
   8.8347662e-02
   1.0798703e-01
   1.4214212e-01
   1.2190090e-01
   8.5004028e-02
   1.2136866e-01
   9.4300671e-02
   1.1877464e-01
   9.5047866e-02
   8.8536455e-02
   1.0899095e-01
   8.6752606e-02
   2.6008786e-02
   8.5000147e-02
   9.8202917e-02
   6.4133665e-02
   4.0507089e-02
   5.3040993e-02
   8.3526327e-02
   6.2638802e-02
   8.7845351e-02
   8.8882170e-02
   7.9802215e-02
   8.2695840e-02
   4.1214323e-02
   7.1751148e-02
   9.6182561e-02
   6.1076688e-02
   7.1436864e-02
   7.3498977e-02
   8.4314475e-02
   1.1730940e-01
   1.3416669e-01
   1.2688895e-01
   1.0224169e-01
   1.0018182e-01
   1.3655668e-01
   9.0951791e-02
   1.0682343e-01
   1.1378754e-01
   1.2766172e-01
   1.3572300e-01
   1.1158708e-01
   1.0306983e-01
   9.8994215e-02
   1.1632594e-01
   9.7713294e-02
   1.0358038e-01
   9.7490152e-02
   9.8215673e-02
   6.2297201e-02
   8.2440383e-02
   9.6177246e-02
   7.1723525e-02
   8.7114524e-02
   6.7266145e-02
   1.1422462e-01
   8.5184816e-02
   9.9473197e-02
   1.0140293e-01
   9.4394716e-02
   1.4026524e-01
   9.3539761e-02
   7.8772738e-02
   9.3873484e-02
   8.5349147e-02
   1.1026499e-01
   1.0980894e-01
   1.0746338e-01
   1.1424863e-01
   1.1254573e-01
   1.1793528e-01
   1.0524287e-01
   1.0110723e-01
   1.0551367e-01
   1.1721362e-01
   1.2370621e-01
   8.1346631e-02
   1.0701875e-01
   9.9501952e-02
   9.0326840e-02
   9.3421053e-02
   7.4771757e-02
   8.3742558e-02
   6.0203163e-02
   6.8212938e-02
   5.9432353e-02
   8.8016265e-02
   6.5274355e-02
   8.4221712e-02
   6.9604841e-02
   4.6269030e-02
   6.6491467e-02
   1.2200095e-01
   6.3816998e-02
   2.4434084e-02
   4.5854731e-02
   7.7706353e-02
   5.2385106e-02
   3.3113342e-02
   5.6718233e-02
   4.9608292e-03
   4.9370047e-02
   2.5262110e-04
   2.0420351e-02
  -5.2125512e-03
   5.1007885e-03
   4.0659759e-02
  -1.6431814e-03
   2.9685759e-02
  -1.6852568e-02
   2.1953842e-02
   1.7560553e-02
   4.9034233e-03
  -3.1582985e-02
  -1.6102222e-02
  -2.3420378e-02
  -3.4808701e-02
  -3.2915149e-02
  -2.5171194e-02
  -9.5883845e-03
  -2.6106623e-02
  -3.2935595e-02
  -1.1005895e-02
  -2.4158079e-02
  -5.3363910e-02
  -5.7943146e-02
  -1.6491074e-02
  -3.4120431e-02
  -4.1535207e-02
  -2.7837496e-02
  -4.7458496e-02
  -1.4289035e-02
  -2.3784705e-03
  -3.0968973e-02
  -1.3900501e-02
  -3.0478569e-02
   9.7922313e-03
  -1.0084409e-02
   2.5308490e-02
   5.5229390e-04
  -3.5590921e-02
   4.5407140e-03
  -9.9963900e-03
  -2.2269455e-02
  -8.7876834e-03
   1.0598366e-02
   1.6213391e-02
   3.7852317e-02
   5.0569343e-02
   4.7008873e-02
   2.8335247e-02
   4.5142611e-02
   6.1682190e-02
   4.0778590e-02
   6.3709456e-02
   3.5536209e-02
   2.6327208e-02
   3.8406768e-02
   2.2989326e-02
   5.1147404e-02
   3.4464976e-02
   5.9070042e-02
   4.6273478e-02
   5.5410247e-02
   3.8516468e-02
   7.0426824e-02
   7.9295485e-02
   8.6511841e-02
   9.8952828e-02
   8.0901399e-02
   9.9195894e-02
   4.3544317e-02
   1.1184386e-01
   5.3991684e-02
   9.7258432e-02
   4.4931123e-02
   1.2018327e-01
   1.0162342e-01
   1.0863384e-01
   1.1089622e-01
   1.2339243e-01
   1.0220359e-01
   9.2062938e-02
   7.2486201e-02
   9.8604165e-02
   1.1790760e-01
   1.3931680e-01
   8.4228965e-02
   1.2520253e-01
   1.1652312e-01
   1.3558995e-01
   1.3265630e-01
   1.2987758e-01
   1.4789776e-01
   1.1586595e-01
   1.5328103e-01
   1.2136396e-01
   1.4119207e-01
   1.1392963e-01
   1.2239188e-01
   1.0583496e-01
   1.3724962e-01
   1.2767938e-01
   1.2566687e-01
   1.1453020e-01
   1.2134043e-01
   9.4476417e-02
   9.6669439e-02
   1.2789000e-01
   1.0473913e-01
   1.0574226e-01
   7.9919855e-02
   1.0342119e-01
   1.0717550e-01
   5.9723038e-02
   1.0222614e-01
   6.2829606e-02
   8.1160197e-02
   8.7915806e-02
   5.3161630e-02
   6.5574307e-02
   6.1221667e-02
   4.8247478e-02
   9.1347215e-02
   8.1939498e-02
   7.6497469e-02
   8.3934998e-02
   8.8446900e-02
   8.0179543e-02
   8.9531521e-02
   7.2205248e-02
   9.1392772e-02
   8.0664524e-02
   1.1909404e-01
   1.1967164e-01
   1.1685224e-01
   1.0152510e-01
   1.1140116e-01
   1.1060244e-01
   1.0659998e-01
   1.2629602e-01
   1.1617984e-01
   1.2652066e-01
   1.3830352e-01
   9.1400690e-02
   1.0592185e-01
   1.0806629e-01
   9.4549617e-02
   8.8471756e-02
   7.1258919e-02
   9.3314264e-02
   7.6289306e-02
   6.8295898e-02
   8.6825036e-02
   6.9341462e-02
   8.5743292e-02
   8.0299804e-02
   6.8098006e-02
   9.3447836e-02
   9.5046942e-02
   6.7745038e-02
   9.0680841e-02
   1.2881974e-01
   9.3172750e-02
   1.0048862e-01
   7.3967589e-02
   1.1438385e-01
   9.5758044e-02
   9.9508118e-02
   1.0713438e-01
   1.0161452e-01
   1.1003057e-01
   1.1619300e-01
   1.0839882e-01
   1.2188636e-01
   1.0837578e-01
   1.3073167e-01
   1.2330684e-01
   1.0618478e-01
   9.3550458e-02
   9.1932733e-02
   9.4972293e-02
   9.4151893e-02
   1.0253771e-01
   8.7397615e-02
   9.4741011e-02
   8.1779196e-02
   6.0843323e-02
   8.0085156e-02
   4.8330592e-02
   5.0838408e-02
   8.3682395e-02
   6.9777942e-02
   7.7269934e-02
   4.3224888e-02
   7.4372752e-02
   6.2610549e-02
   4.8182713e-02
   5.5480452e-02
   8.1886729e-02
   7.3663923e-02
   4.9870314e-02
   4.8502726e-02
   2.9739763e-02
   1.5424262e-02
   3.9421597e-02
   1.0966871e-02
   4.0796969e-02
  -1.4011178e-02
   8.4809041e-03
   1.4341941e-02
  -2.3149234e-02
   1.4660403e-02
  -3.1698353e-03
   1.3816621e-02
   2.3869293e-02
   3.5380792e-03
  -2.1530602e-02
  -1.4242995e-03
   3.8443213e-03
  -1.9968754e-02
  -1.7924558e-02
  -2.4707790e-02
  -5.4082729e-02
  -5.2305505e-02
  -5.6231812e-02
  -5.9895650e-02
  -1.3952571e-02
  -4.7869081e-02
  -1.4314729e-02
  -3.7867095e-02
  -3.3799982e-02
  -1.8144927e-02
  -1.7972444e-02
  -4.7274623e-02
  -4.2521355e-03
  -4.6088339e-03
  -2.4952400e-02
   1.3105568e-02
   1.2189018e-02
  -2.8860378e-02
   1.0120464e-02
  -3.0281498e-02
  -1.2464777e-02
  -1.6671871e-04
   4.5626140e-02
  -1.0898005e-02
   2.1539368e-02
   1.9702031e-02
  -5.7369321e-03
   1.9638030e-02
   2.8722147e-02
   2.8114876e-02
   6.4021708e-02
   3.2196613e-02
  -4.9584960e-04
   6.0648837e-02
   2.1368198e-02
   4.3892831e-02
   1.8347746e-02
   4.5366937e-02
   4.5187415e-02
   3.2937404e-02
   4.2368964e-03
   6.4801279e-02
   3.6013240e-02
   4.7356642e-02
   6.6717692e-02
   5.8527179e-02
   7.7918470e-02
   3.3886281e-02
   8.0197056e-02
   9.3054421e-02
   1.0818149e-01
   1.1865989e-01
   9.1594907e-02
   8.8631101e-02
   6.9415100e-02
   8.6323659e-02
   9.5343599e-02
   9.9358715e-02
   8.8650165e-02
   1.2988499e-01
   6.6743970e-02
   1.1750272e-01
   1.2453159e-01
   1.2322040e-01
   1.2758663e-01
   1.1292213e-01
   1.2628550e-01
   1.1897892e-01
   1.1475930e-01
   1.2264115e-01
   9.6702656e-02
   1.2911303e-01
   1.1381090e-01
   1.0492014e-01
   1.0345783e-01
   1.5681518e-01
   1.2701370e-01
   1.0088067e-01
   1.3737112e-01
   1.1350569e-01
   1.2838640e-01
   1.0263486e-01
   1.5320549e-01
   1.5328010e-01
   1.1141606e-01
   8.6381179e-02
   1.2507979e-01
   1.0714370e-01
   1.1161262e-01
   8.7513282e-02
   1.2877969e-01
   1.0769995e-01
   8.2035127e-02
   8.5896407e-02
   8.6219901e-02
   8.6729983e-02
   1.0617550e-01
   7.5687790e-02
   1.0108658e-01
   1.1092847e-01
   5.0506486e-02
   9.1858998e-02
   8.7908935e-02
   8.2949268e-02
   8.7893504e-02
   7.2610489e-02
   6.4383324e-02
   4.3533344e-02
   8.2102883e-02
   7.8462265e-02
   1.2196150e-01
   1.1185453e-01
   1.2848515e-01
   1.1609286e-01
   1.2891246e-01
   1.0786070e-01
   9.3235191e-02
   8.8003292e-02
   1.0664522e-01
   1.3493395e-01
   9.2547282e-02
   1.3340613e-01
   9.4076276e-02
   1.1567927e-01
   1.1971143e-01
   7.4164683e-02
   8.5812262e-02
   7.4858923e-02
   9.0194493e-02
   1.0964261e-01
   9.0952191e-02
   9.0238795e-02
   7.1561640e-02
   7.8923628e-02
   8.3145431e-02
   9.3524100e-02
   9.5670219e-02
   1.0990215e-01
   7.3675196e-02
   7.7957399e-02
   7.9034790e-02
   1.2938441e-01
   1.1376129e-01
   9.3421513e-02
   1.1482279e-01
   9.7770254e-02
   1.4203694e-01
   1.1575601e-01
   1.0204081e-01
   1.1137227e-01
   1.0145008e-01
   1.0024071e-01
   1.0394677e-01
   1.2294591e-01
   1.1189801e-01
   1.2318853e-01
   1.2218455e-01
   1.3218674e-01
   1.1619533e-01
   1.1252282e-01
   9.8071771e-02
   9.8824337e-02
   1.0058028e-01
   8.1668590e-02
   9.3227396e-02
   8.2131057e-02
   9.7375509e-02
   6.6415425e-02
   7.3249763e-02
   7.9077585e-02
   8.0248777e-02
   5.6021894e-02
   6.6729873e-02
   7.6333829e-02
   8.3632405e-02
   6.3633643e-02
   5.5031252e-02
   6.2006493e-02
   8.1338559e-02
   4.0893531e-02
   1.1644696e-02
   2.1294346e-02
   8.7173314e-03
   2.4183927e-02
   1.0150116e-02
   9.3826071e-03
   1.4712048e-03
  -1.0856230e-02
   3.7630551e-03
   5.3289578e-03
  -1.0540233e-02
  -1.2640734e-02
   1.0464563e-02
  -1.7080620e-02
  -3.9813332e-02
  -1.1380960e-02
  -8.3017929e-03
  -4.8262789e-02
  -4.3361376e-02
  -2.5828687e-02
  -2.8467962e-02
  -5.7491157e-02
  -4.0058046e-02
  -4.4518020e-02
  -3.5975779e-02
  -6.2558590e-02
  -8.0976227e-02
  -1.2768306e-02
  -3.0522877e-02
  -4.3170383e-02
  -2.0542626e-02
  -2.6525643e-02
  -2.0028632e-03
   2.8172640e-02
  -7.5491027e-04
  -3.5368755e-02
   1.9949623e-02
   9.2574675e-03
   3.0683455e-02
  -1.3517602e-02
  -1.9379397e-02
   4.2087178e-02
  -2.6533514e-03
   2.5848516e-02
  -1.8615195e-02
   3.2962977e-02
  -7.9676005e-03
   3.6604468e-02
   3.5469743e-02
   5.8593790e-02
   5.2401623e-02
   2.4783888e-02
   2.2585169e-02
   4.5279046e-02
   1.4381247e-02
   3.8947691e-02
   5.6663770e-02
   4.4726123e-02
   1.3692407e-02
   5.4370589e-02
   3.9135118e-02
   4.1285389e-02
   3.3598489e-02
   5.0325298e-02
   6.1213554e-02
   9.0571156e-02
   1.1038642e-01
   1.1021110e-01
   9.6549363e-02
   8.5875342e-02
   7.6455484e-02
   8.9025170e-02
   8.7034163e-02
   8.4584893e-02
   1.0123212e-01
   1.0250509e-01
   1.1366925e-01
   1.0231930e-01
   9.4159332e-02
   9.6463105e-02
   9.6322505e-02
   1.1093411e-01
   1.0378665e-01
   1.0198955e-01
   1.0340337e-01
   1.5186940e-01
   1.3153444e-01
   1.1753078e-01
   1.2443157e-01
   1.3462514e-01
   1.2983993e-01
   1.4091055e-01
   1.4926243e-01
   1.2269340e-01
   1.1652825e-01
   1.4515009e-01
   1.1673297e-01
   1.2442286e-01
   1.1941009e-01
   1.3672995e-01
   1.4268453e-01
   1.3653588e-01
   1.2369883e-01
   1.1296974e-01
   1.1471840e-01
   1.0267254e-01
   1.2171225e-01
   1.3415543e-01
   8.1889953e-02
   8.2705218e-02
   1.1226418e-01
   7.3257209e-02
   9.1508510e-02
   1.0559645e-01
   8.4403489e-02
   6.8225653e-02
   6.7459902e-02
   5.9053647e-02
   6.5716869e-02
   6.6369963e-02
   5.0052303e-02
   8.5428669e-02
   8.3499013e-02
   8.3808198e-02
   9.1273390e-02
   7.4697539e-02
   1.1987709e-01
   1.2722974e-01
   1.0379347e-01
   1.4587434e-01
   1.1385281e-01
   1.3406268e-01
   1.0869442e-01
   1.1848409e-01
   1.2373129e-01
   1.2295690e-01
   9.4149567e-02
   1.1526396e-01
   1.1734834e-01
   7.5332593e-02
   7.7848800e-02
   1.0226596e-01
   8.1016305e-02
   8.6266977e-02
   8.8398001e-02
   8.2338158e-02
   6.9607722e-02
   6.1377959e-02
   6.8542847e-02
   8.6209146e-02
   4.9497567e-02
   6.6736128e-02
   9.0770113e-02
   7.5850940e-02
   1.1912900e-01
   1.0530861e-01
   8.4072718e-02
   9.8350442e-02
   1.2037273e-01
   1.3582229e-01
   9.5687552e-02
   9.8354202e-02
   1.2214485e-01
   1.1261502e-01
   1.2575084e-01
   9.2001907e-02
   1.2581234e-01
   1.0574564e-01
   1.0158138e-01
   9.2486110e-02
   1.0820260e-01
   1.1970806e-01
   1.2181942e-01
   7.8752020e-02
   1.1622069e-01
   7.4946557e-02
   8.6129234e-02
   1.1336789e-01
   8.8227131e-02
   9.5848676e-02
   6.3658530e-02
   4.6648549e-02
   6.9225376e-02
   5.5765297e-02
   6.1457097e-02
   5.9652649e-02
   6.2245511e-02
   8.5305868e-02
   9.3358975e-02
   7.9090246e-02
   5.7904708e-02
   4.1678889e-02
   8.7562350e-02
   5.0241072e-02
   3.9662196e-02
   4.3108975e-02
   2.1715867e-02
   2.9892849e-02
  -1.7992282e-02
   2.8432288e-03
   1.8445249e-02
   3.1730543e-02
  -8.5163237e-03
  -1.7847795e-02
  -2.4375310e-04
   1.0564650e-02
   6.1225146e-06
  -3.5313951e-02
   3.9211148e-03
  -1.0198957e-02
  -4.5624435e-02
   9.2229192e-03
  -3.9597717e-02
  -3.2952990e-02
  -3.0390955e-02
  -6.8385950e-03
  -3.0065569e-02
  -6.4058186e-02
  -2.2640420e-02
  -2.7452449e-02
  -6.5408867e-03
  -2.1975660e-02
  -6.7343295e-02
  -5.7057183e-02
  -3.5741625e-02
  -3.9796824e-02
  -2.9295683e-02
   2.5926893e-02
  -9.4141596e-03
  -2.9209539e-03
   2.0829094e-02
   3.8748735e-02
  -3.1562491e-02
  -1.2365776e-02
  -8.9502413e-03
   6.4385981e-03
  -1.7806939e-04
   2.3966044e-03
  -4.2484331e-02
   1.7767982e-02
   1.1283821e-02
  -3.4074627e-02
   4.4262340e-02
   1.6592486e-02
   2.5633533e-02
   6.1012249e-02
   3.6087706e-02
   2.4327383e-02
   4.0952037e-02
   1.6885657e-02
   6.1233128e-02
   4.7115566e-02
   3.8522326e-02
   6.2652788e-02
   1.9935286e-02
   4.5291202e-02
   4.0391737e-02
   3.8803422e-02
   4.1351761e-02
   8.2898424e-02
   6.5112283e-02
   5.8843950e-02
   8.0237791e-02
   9.6854983e-02
   9.0219389e-02
   8.4075031e-02
   9.5020475e-02
   1.0661126e-01
   1.0662346e-01
   8.9362776e-02
   5.5193478e-02
   1.0800196e-01
   9.4457608e-02
   8.8588774e-02
   9.8278661e-02
   8.2384905e-02
   8.8877098e-02
   1.0280678e-01
   9.6775760e-02
   9.4539180e-02
   1.3762081e-01
   1.2932430e-01
   1.2619965e-01
   1.3583063e-01
   1.2954071e-01
   1.1416903e-01
   1.1807815e-01
   1.1740949e-01
   1.3508957e-01
   1.3820412e-01
   1.2692955e-01
   1.3436421e-01
   1.3366737e-01
   1.4228569e-01
   1.5038560e-01
   1.4105088e-01
   1.2881221e-01
   1.2017831e-01
   1.3634722e-01
   1.3454495e-01
   1.5244266e-01
   9.8916924e-02
   1.2035393e-01
   1.1230106e-01
   9.0831056e-02
   7.6350241e-02
   9.0631582e-02
   8.0539841e-02
   8.5365326e-02
   8.9289533e-02
   8.9290912e-02
   7.2705006e-02
   4.3079186e-02
   7.1297310e-02
   1.0610009e-01
   9.5045700e-02
   6.3227193e-02
   9.9978766e-02
   7.3144380e-02
   1.1834641e-01
   1.5189184e-01
   1.4751254e-01
   1.2924610e-01
   1.3406033e-01
   1.2159676e-01
   9.4450302e-02
   1.2717543e-01
   1.1155868e-01
   7.7777045e-02
   9.9860491e-02
   1.1768925e-01
   1.1340755e-01
   1.0214238e-01
   9.7449237e-02
   1.0470088e-01
   1.1148579e-01
   1.1096444e-01
   7.8416187e-02
   8.3650804e-02
   8.8840371e-02
   8.3836412e-02
   7.5438955e-02
   5.8752685e-02
   7.2620573e-02
   7.5879559e-02
   6.8207128e-02
   8.3919957e-02
   9.0447843e-02
   1.2967801e-01
   1.1544497e-01
   1.1861303e-01
   1.0236355e-01
   1.2124378e-01
   1.1410380e-01
   1.3238875e-01
   1.2666851e-01
   1.2854780e-01
   1.3990104e-01
   1.1696852e-01
   1.0237069e-01
   8.6635799e-02
   8.8498532e-02
   1.1756724e-01
   1.1374359e-01
   1.0943789e-01
   8.5428318e-02
   6.9994497e-02
   8.2833831e-02
   9.4190684e-02
   1.0438089e-01
   9.6071552e-02
   1.0892482e-01
   1.1239535e-01
   1.0026570e-01
   8.0914355e-02
   6.9258798e-02
   7.9903290e-02
   5.8603118e-02
   7.4867837e-02
   7.6752893e-02
   8.2690947e-02
   8.5046101e-02
   7.7950319e-02
   6.8364288e-02
   7.5070805e-02
   6.8659977e-02
   8.5676804e-02
   3.6099923e-02
   5.2073154e-02
   3.8020780e-02
   1.6047251e-02
   2.1148766e-02
   3.9156536e-02
   3.0653067e-02
  -9.4787483e-03
   2.2863538e-02
  -3.1692387e-02
   1.0235254e-02
  -1.3340799e-02
  -2.4287240e-02
   1.0739830e-02
   1.8548392e-02
   3.6684498e-02
  -4.6567547e-03
  -1.8050458e-02
  -1.8054178e-02
  -2.4325196e-02
  -2.7888259e-03
  -6.9035649e-03
  -3.5968911e-02
  -1.6979758e-02
  -3.5023472e-02
  -3.1618168e-02
  -1.7581776e-02
  -2.1782835e-02
  -3.2402105e-02
  -2.3140441e-02
  -5.9839833e-02
  -1.2096195e-02
  -4.2241539e-02
  -1.5342453e-02
  -3.3652347e-02
  -3.6948366e-03
   2.8732218e-02
   3.3109434e-02
   2.3156119e-02
   3.5330157e-02
   4.7005275e-03
  -1.6951646e-03
  -2.4056097e-02
  -3.5915443e-02
   1.1107989e-02
   5.1050542e-03
   4.1654401e-02
  -6.6268161e-03
   3.1884581e-03
   5.3484872e-03
   2.8794643e-02
   3.0315417e-02
   3.7475169e-02
   1.8332432e-02
   1.9120984e-02
   3.3320231e-02
   4.8696963e-02
   5.2963610e-02
   3.2408814e-02
   7.8215904e-02
   5.5315845e-02
   5.8730612e-02
   2.6378752e-02
   7.1589521e-02
   6.3836829e-02
   6.8446344e-02
   4.7078906e-02
   9.1791216e-02
   3.6927282e-02
   6.5374833e-02
   7.7736085e-02
   1.0157022e-01
   8.3943805e-02
   1.0116795e-01
   6.0484903e-02
   8.5871476e-02
   9.1014283e-02
   9.9640562e-02
   8.2752886e-02
   9.4039010e-02
   1.0996325e-01
   1.2298379e-01
   8.1066151e-02
   1.3441269e-01
   1.3255777e-01
   1.1891461e-01
   1.1617960e-01
   1.2794675e-01
   1.5265970e-01
   1.2020683e-01
   1.4072682e-01
   1.5561312e-01
   1.0829270e-01
   1.3450177e-01
   1.1058771e-01
   1.2110166e-01
   1.5138006e-01
   1.2869392e-01
   1.2901858e-01
   1.1256822e-01
   1.1300698e-01
   1.5074470e-01
   1.2685708e-01
   1.4858179e-01
   1.5724831e-01
   1.3570151e-01
   1.9267905e-01
   1.2652089e-01
   1.2698575e-01
   1.0119686e-01
   1.5071835e-01
   9.1534312e-02
   7.7610237e-02
   5.9702362e-02
   7.3424063e-02
   1.0741180e-01
   8.0252886e-02
   4.3416377e-02
   9.0422511e-02
   7.1988149e-02
   7.9112451e-02
   5.7261360e-02
   8.8694260e-02
   1.4152626e-01
   1.3178097e-01
   1.3082471e-01
   1.3101586e-01
   1.3108827e-01
   8.8332389e-02
   1.0887154e-01
   1.1397895e-01
   1.3183053e-01
   1.2973677e-01
   1.1277423e-01
   8.8255643e-02
   1.2466096e-01
   1.0291969e-01
   7.9174019e-02
   7.7529850e-02
   8.5692845e-02
   9.6179722e-02
   7.1059173e-02
   5.9919973e-02
   7.2861442e-02
   7.6633628e-02
   5.8457862e-02
   6.3360088e-02
   7.4928545e-02
   1.1341811e-01
   1.0200274e-01
   9.0392278e-02
   6.0681420e-02
   1.2138496e-01
   1.0062337e-01
   1.0199299e-01
   1.2149166e-01
   9.1606369e-02
   1.1725301e-01
   1.2848784e-01
   1.1194080e-01
   1.0114894e-01
   1.2337115e-01
   1.0961003e-01
   1.1467886e-01
   1.3223668e-01
   1.1969515e-01
   9.9288159e-02
   6.9286352e-02
   1.1544475e-01
   9.3774462e-02
   1.0422678e-01
   1.0553286e-01
   8.7184836e-02
   1.0063822e-01
   8.5954825e-02
   9.0239418e-02
   8.4698402e-02
   8.9454667e-02
   6.9114197e-02
   5.6442277e-02
   9.0779848e-02
   8.2329940e-02
   6.6466353e-02
   5.4368620e-02
   8.3170868e-02
   8.6140880e-02
   9.0480739e-02
   6.0353092e-02
   9.6602694e-02
   7.3059717e-02
   4.5287559e-02
   6.0495033e-02
   4.4630801e-02
   7.4997523e-02
   4.3263019e-02
   1.5375136e-02
   1.3168913e-02
   2.2368413e-02
   2.8693013e-02
   3.7104431e-02
   1.1143333e-02
   1.0262203e-02
   6.4727100e-03
   1.6031241e-02
  -7.0051563e-03
   1.5011629e-02
  -4.8534965e-03
  -2.3028095e-02
  -2.5625697e-02
  -2.2364272e-02
  -2.6324075e-02
  -2.1009970e-02
  -4.0163049e-02
  -2.0555067e-02
  -1.5788438e-02
  -6.2142017e-04
  -4.9138863e-02
  -3.6307745e-02
  -2.7668017e-02
  -4.1952145e-02
  -4.6331203e-02
  -6.1484653e-02
  -2.5114483e-02
  -3.2303326e-02
   6.8985877e-03
   1.9152477e-02
   4.3420480e-04
   1.5647487e-02
  -1.8554240e-02
   7.3903223e-03
   2.1925487e-02
   3.3997049e-03
   3.0715663e-03
  -1.3558914e-02
   8.4520890e-03
   4.5160925e-02
  -1.2165506e-02
  -5.3386235e-03
   5.1027935e-03
   1.1179378e-02
   4.7342661e-02
  -6.3685247e-03
   1.7940597e-02
   2.7741785e-02
   7.5580526e-03
   5.8605348e-02
   1.6518883e-02
   3.1052506e-02
   6.1948890e-02
   5.6376166e-02
   3.2014182e-02
   5.6946385e-02
   4.3536794e-02
   4.6354106e-02
   7.1899224e-02
   5.9980270e-02
   7.0294069e-02
   8.3604358e-02
   7.3477933e-02
   7.3460296e-02
   7.0619991e-02
   1.0209121e-01
   1.0632673e-01
   1.1170332e-01
   3.7927502e-02
   1.1431271e-01
   9.1340723e-02
   1.1222877e-01
   1.0991763e-01
   1.1151900e-01
   7.8199794e-02
   1.3200666e-01
   1.2481949e-01
   1.1010109e-01
   1.0384781e-01
   1.2831237e-01
   1.2763047e-01
   1.2204022e-01
   1.2577783e-01
   1.1520690e-01
   1.4056267e-01
   1.5447452e-01
   1.1767779e-01
   1.2902384e-01
   1.3291061e-01
   1.3957757e-01
   1.5167530e-01
   1.3601433e-01
   1.3265013e-01
   1.4656969e-01
   1.4895509e-01
   1.6039164e-01
   1.5000734e-01
   1.5771593e-01
   1.3493533e-01
   1.4447815e-01
   1.2860988e-01
   1.6075378e-01
   1.2823325e-01
   1.0823580e-01
   1.4013592e-01
   1.1747260e-01
   1.0574579e-01
   9.7159364e-02
   1.0101831e-01
   8.8243577e-02
   7.1351641e-02
   8.5181474e-02
   1.1195406e-01
   1.0931843e-01
   1.5299316e-01
   1.0900636e-01
   1.2428407e-01
   1.6177881e-01
   1.4477215e-01
   1.2490013e-01
   1.1210067e-01
   6.1573216e-02
   1.4916402e-01
   1.3440719e-01
   1.0841515e-01
   1.1045424e-01
   1.0868403e-01
   8.0848696e-02
   8.4785724e-02
   9.2646364e-02
   7.5605851e-02
   8.6365781e-02
   9.1443704e-02
   1.0001987e-01
   7.7295333e-02
   7.6121416e-02
   7.6623004e-02
   6.7891283e-02
   6.9743888e-02
   5.3440299e-02
   7.8598161e-02
   7.1784566e-02
   8.9680267e-02
   9.9428608e-02
   9.2274414e-02
   8.2842353e-02
   1.2858895e-01
   1.1755360e-01
   9.6459872e-02
   1.1320022e-01
   1.1578096e-01
   1.2798673e-01
   1.2605534e-01
   1.1282424e-01
   1.1238106e-01
   1.1332622e-01
   9.3788051e-02
   9.9051709e-02
   1.1016471e-01
   9.1412174e-02
   1.1528967e-01
   1.1304172e-01
   9.8927130e-02
   7.6609893e-02
   1.1136087e-01
   1.0419539e-01
   1.1403764e-01
   8.4714256e-02
   8.6152473e-02
   8.5848099e-02
   6.9234513e-02
   5.7343649e-02
   7.9959058e-02
   6.6400767e-02
   7.4598542e-02
   8.9232336e-02
   7.2875320e-02
   9.5608266e-02
   6.5350378e-02
   7.4042638e-02
   3.8619064e-02
   8.1546121e-02
   6.4882259e-02
   6.0900379e-02
   2.8803909e-02
   3.7830393e-02
   1.6810041e-02
   1.3345766e-02
  -1.6215458e-02
  -1.5931652e-02
  -1.3711765e-02
   1.5239992e-02
   2.6216550e-02
  -5.1665649e-03
   7.9510609e-03
  -2.2866672e-02
  -3.3483586e-02
  -2.2040884e-02
   2.7069056e-03
   1.2227483e-02
  -1.5439270e-02
  -1.7426617e-02
  -2.8829368e-02
  -1.8333084e-02
  -1.6770498e-02
  -1.0560953e-02
  -4.2235959e-02
  -2.8766661e-02
  -1.0264241e-02
  -2.6072056e-02
  -3.0264484e-02
  -6.6126623e-02
   1.6408147e-02
  -5.1290572e-02
   8.4512681e-04
   1.7363306e-03
   1.3910292e-02
   1.6030026e-02
  -1.2442000e-02
   1.6907118e-02
   2.3706897e-02
   1.2368090e-02
   6.6993018e-03
   2.6601563e-02
   7.0799885e-03
   3.2822277e-03
  -1.7863263e-02
  -7.7881303e-03
  -8.0143940e-03
   1.8438970e-02
   2.3049475e-02
  -1.1172194e-02
   2.1829469e-02
   4.2645091e-02
   1.8771886e-02
   2.4812235e-02
   3.0562493e-02
   3.5666530e-02
   1.0811586e-02
   4.6938744e-02
   1.5014451e-02
   5.2197753e-02
   6.3684151e-03
   5.1213009e-02
   7.8680578e-02
   3.3874391e-02
   4.9661517e-02
   7.4928540e-02
   6.6240673e-02
   6.7627926e-02
   6.5805945e-02
   9.6152285e-02
   1.0040728e-01
   1.1812460e-01
   1.1582565e-01
   1.1949391e-01
   8.1147377e-02
   9.4637495e-02
   1.1357804e-01
   1.3280809e-01
   9.4565076e-02
   1.1642731e-01
   1.0902506e-01
   1.2173545e-01
   1.1231024e-01
   1.2368802e-01
   1.0610895e-01
   1.2038132e-01
   1.2548378e-01
   1.2483661e-01
   1.2490008e-01
   1.2614940e-01
   1.4083213e-01
   1.4463713e-01
   1.1612083e-01
   1.3140413e-01
   1.2048696e-01
   1.4135020e-01
   1.2143566e-01
   1.3525052e-01
   1.2983580e-01
   1.3360290e-01
   1.4794048e-01
   1.4374708e-01
   1.2722975e-01
   1.2530476e-01
   1.2072075e-01
   1.7569562e-01
   1.4253767e-01
   1.1962107e-01
   1.2438177e-01
   1.1284294e-01
   7.4443796e-02
   6.9372392e-02
   1.0211536e-01
   6.8596914e-02
   7.7098312e-02
   1.1065916e-01
   1.3575636e-01
   1.4271349e-01
   1.3902904e-01
   1.2730150e-01
   1.3228292e-01
   1.0793748e-01
   1.2350846e-01
   8.5412581e-02
   1.2197910e-01
   1.1579111e-01
   1.1454692e-01
   7.2415624e-02
   7.6321754e-02
   7.6295762e-02
   1.0816274e-01
   5.0032304e-02
   8.2915479e-02
   8.0639969e-02
   8.0969030e-02
   9.5585399e-02
   9.6388248e-02
   4.3455372e-02
   8.8664248e-02
   1.0727560e-01
   9.2641362e-02
   7.9084097e-02
   1.0686389e-01
   1.1453752e-01
   1.2670950e-01
   1.1565475e-01
   9.7930853e-02
   1.1035335e-01
   1.0476049e-01
   9.0658630e-02
   1.0373294e-01
   1.4609857e-01
   1.3283688e-01
   1.2053003e-01
   1.0943194e-01
   1.0833820e-01
   9.5974950e-02
   1.2141399e-01
   1.1492418e-01
   8.8686095e-02
   1.0698819e-01
   9.7872508e-02
   1.0381438e-01
   6.8230373e-02
   1.1957152e-01
   1.0800370e-01
   9.4808914e-02
   1.0694057e-01
   7.0596364e-02
   7.9108909e-02
   8.5914091e-02
   6.2699915e-02
   9.1158982e-02
   7.7677064e-02
   6.0632385e-02
   4.5388230e-02
   5.7645539e-02
   5.5238331e-02
   9.4507510e-02
   7.9358824e-02
   6.0428784e-02
   7.2371403e-02
   8.1036889e-02
   7.4353868e-02
   9.2508677e-02
   3.8355600e-02
   7.3388061e-02
   2.4647652e-02
   2.0276116e-02
  -9.5924623e-03
   2.8935787e-02
   9.8573278e-03
   1.0484713e-02
   2.3938740e-02
  -2.3953890e-02
  -2.8093896e-02
   4.4439560e-03
  -1.2290075e-02
   1.7617108e-02
   2.7272259e-02
  -1.6903852e-02
  -2.9630380e-02
  -4.4059273e-02
  -4.5721617e-03
  -3.6080424e-02
  -9.4760645e-03
  -4.5998311e-02
  -3.6865157e-02
  -2.2593803e-02
  -1.5432332e-02
  -2.8611429e-02
  -5.6791970e-02
  -3.1087444e-02
  -2.4651987e-02
  -2.4276113e-02
   2.9417817e-03
   2.2723847e-03
  -1.6823462e-02
  -2.5354841e-02
   1.2033086e-03
   9.4673419e-03
  -1.7401356e-02
  -1.4982129e-02
   2.0357108e-02
  -1.0343620e-02
  -2.1241544e-02
   2.1295239e-02
   1.3494769e-03
  -9.8577187e-03
  -1.8879943e-02
   2.6790726e-02
   3.3360578e-02
   3.9458727e-02
   3.8239879e-02
   4.1058736e-02
   5.1029043e-02
   1.5705244e-02
   3.7160780e-02
   4.3415737e-02
   3.3285121e-02
   6.1495019e-02
   5.6001390e-02
   1.5832886e-02
   5.7688257e-02
   8.7610972e-02
   5.6035362e-02
   5.9596243e-02
   7.1296769e-02
   2.3897900e-02
   5.4357150e-02
   8.9817828e-02
   7.4949858e-02
   1.0944884e-01
   1.0035834e-01
   1.1324446e-01
   1.1224599e-01
   1.2235982e-01
   9.6528836e-02
   1.2197651e-01
   1.2583246e-01
   1.1697504e-01
   1.2931850e-01
   1.3288520e-01
   1.3403916e-01
   1.4011444e-01
   1.4006673e-01
   1.3600133e-01
   1.2760438e-01
   1.3859819e-01
   1.4279230e-01
   1.4023054e-01
   1.4227044e-01
   1.6418649e-01
   1.3633656e-01
   1.4444188e-01
   1.6330661e-01
   1.1367638e-01
   1.5125402e-01
   1.1861023e-01
   1.5761093e-01
   1.3766328e-01
   1.3047437e-01
   1.7887456e-01
   1.5385934e-01
   1.4012682e-01
   1.6931699e-01
   1.2890439e-01
   1.3091398e-01
   1.4316951e-01
   1.4404663e-01
   1.3838564e-01
   1.1913872e-01
   1.0558224e-01
   9.3235670e-02
   1.8225879e-01
   1.2538787e-01
   1.3660167e-01
   1.5434247e-01
   1.1110554e-01
   1.3040025e-01
   1.0625430e-01
   1.0829959e-01
   1.0187931e-01
   9.5181122e-02
   8.3114465e-02
   9.8718242e-02
   8.9231363e-02
   8.1142875e-02
   9.2296592e-02
   6.8419233e-02
   7.1387285e-02
   6.4926983e-02
   5.2967555e-02
   8.4019680e-02
   8.7863223e-02
   7.3770643e-02
   6.9344403e-02
   6.8551748e-02
   6.2404304e-02
   6.5845509e-02
   7.7797374e-02
   8.5986678e-02
   1.1786929e-01
   1.0558785e-01
   1.0781850e-01
   1.0326760e-01
   1.1229280e-01
   1.0329574e-01
   1.0529112e-01
   1.2401255e-01
   1.1271975e-01
   1.0205405e-01
   1.3325178e-01
   8.5392755e-02
   1.4146015e-01
   1.2128486e-01
   1.3346837e-01
   1.0129559e-01
   9.3222146e-02
   1.0570003e-01
   9.5234504e-02
   8.7282740e-02
   1.2228249e-01
   8.6277073e-02
   1.0952661e-01
   9.0874327e-02
   1.1738999e-01
   8.1248127e-02
   1.2103660e-01
   8.6639631e-02
   7.9602671e-02
   6.6097190e-02
   8.2771458e-02
   6.4167174e-02
   8.3107979e-02
   8.9355828e-02
   7.5575606e-02
   4.2142320e-02
   8.2981415e-02
   9.8962046e-02
   5.7297255e-02
   9.4863515e-02
   7.7272332e-02
   3.3077699e-02
   2.5065632e-02
   4.0455459e-02
   1.6694707e-02
   2.1586453e-02
   1.2671179e-02
   2.2030756e-02
   5.3266443e-03
   2.8567776e-02
  -4.7148183e-03
   2.1255433e-02
   5.0786840e-03
   1.7945518e-03
   8.6663952e-03
   3.3220436e-02
  -2.5581072e-02
  -6.3089754e-03
   1.6523051e-02
   6.1815555e-03
  -6.4303289e-03
  -1.4330220e-02
  -1.3479732e-02
  -8.0537446e-03
  -2.4516027e-02
  -2.6381687e-02
  -2.5656036e-02
  -5.2798027e-02
  -3.4150801e-02
  -1.6992870e-02
  -7.7573492e-03
  -1.5357501e-02
   1.7416463e-03
   3.8144138e-03
  -1.3649237e-02
   1.0042590e-03
  -2.5609291e-02
  -6.2269978e-04
  -6.4233209e-03
  -2.9196361e-02
   7.3303609e-03
  -2.0592238e-02
   3.9551955e-03
  -4.3437344e-02
  -1.2753184e-03
   1.3916005e-02
   1.7677561e-02
   2.6049595e-02
   1.1575935e-02
   3.9510717e-02
   4.3093179e-02
   2.6666274e-02
   7.6629748e-02
   3.1535962e-02
   5.1533112e-02
   4.0929481e-02
   5.9111884e-02
   5.4264471e-02
   6.3459293e-02
   5.0226030e-02
   9.6945367e-02
   7.4208412e-02
   7.7173226e-02
   6.1598257e-02
   5.7227467e-02
   7.2553216e-02
   1.3877407e-02
   7.8764286e-02
   6.3909434e-02
   1.0082239e-01
   9.7565706e-02
   1.1086435e-01
   9.6620001e-02
   9.0718753e-02
   1.2351806e-01
   1.2869370e-01
   1.3941764e-01
   1.4130561e-01
   1.0845963e-01
   9.9288713e-02
   1.4141893e-01
   1.4484182e-01
   1.3302016e-01
   1.3699721e-01
   1.4816664e-01
   1.4230379e-01
   1.2509608e-01
   1.4873162e-01
   1.4290464e-01
   1.2847616e-01
   1.3946632e-01
   1.5931796e-01
   1.5050499e-01
   1.4250871e-01
   1.3520687e-01
   1.7302989e-01
   1.4048371e-01
   1.7865745e-01
   1.4842262e-01
   1.6267370e-01
   1.3293669e-01
   1.6320505e-01
   1.8093930e-01
   1.6048647e-01
   1.4025326e-01
   1.4736685e-01
   1.2076721e-01
   1.5929770e-01
   1.4006964e-01
   1.2863559e-01
   1.4487494e-01
   1.2941357e-01
   1.0715849e-01
   1.3125366e-01
   1.1386633e-01
   1.3728948e-01
   1.1529548e-01
   1.3649824e-01
   1.1099686e-01
   1.2007165e-01
   7.1451562e-02
   1.0612535e-01
   8.9538440e-02
   8.0846365e-02
   8.8847301e-02
   1.1094160e-01
   7.3046971e-02
   9.5925392e-02
   9.0013740e-02
   8.9534895e-02
   7.4358398e-02
   6.1570087e-02
   7.7647552e-02
   7.5114498e-02
   7.2190863e-02
   4.6382401e-02
   7.7410772e-02
   7.9089929e-02
   6.6114629e-02
   8.7383357e-02
   8.6010059e-02
   9.8243630e-02
   8.3895440e-02
   1.0635524e-01
   1.0246193e-01
   1.0083839e-01
   1.0784316e-01
   1.1192952e-01
   1.3382132e-01
   9.2394251e-02
   1.0797732e-01
   1.2334682e-01
   1.0655475e-01
   1.1332230e-01
   9.9298348e-02
   1.1890382e-01
   9.4441489e-02
   1.1253737e-01
   9.5579082e-02
   7.4357516e-02
   9.3497948e-02
   9.4497375e-02
   8.4638426e-02
   8.2645389e-02
   8.8780999e-02
   8.1142551e-02
   1.1590852e-01
   1.0547445e-01
   1.0337564e-01
   8.2069296e-02
   9.6129447e-02
   8.4601028e-02
   8.8755925e-02
   8.0705885e-02
   8.3894431e-02
   6.3379996e-02
   8.0372421e-02
   7.7664528e-02
   8.3124424e-02
   5.8241128e-02
   6.8806094e-02
   5.2484022e-02
   6.9687231e-02
   5.0329524e-02
   1.6578307e-02
   3.0455081e-02
   3.7251818e-02
   2.1916557e-02
   3.0402699e-02
  -2.6839228e-03
   4.0377120e-02
   2.2158334e-02
   1.9657429e-02
  -1.1152878e-02
   2.3933553e-02
   8.8176234e-04
  -1.4260451e-02
   7.9755108e-03
  -3.4072245e-02
  -6.5223143e-03
  -1.6603077e-02
   6.6745535e-03
   7.4197349e-04
  -3.1729549e-02
  -3.0691070e-02
  -5.1552711e-02
  -1.0868728e-02
  -4.2835513e-02
  -1.8376386e-02
  -4.0683222e-03
  -4.2531515e-03
   5.6893762e-03
   3.2811493e-03
   3.9266379e-03
  -6.4623427e-03
   1.2861459e-02
   3.8848053e-02
  -5.5357218e-04
  -1.0437746e-02
   4.1474835e-03
  -1.6385818e-02
   3.4152815e-03
   2.3902689e-03
  -1.1234459e-02
   3.6870522e-02
   2.1949665e-02
   2.5374993e-02
   3.5445818e-02
   2.5378959e-02
   4.8294855e-02
   1.3595105e-02
   4.8008364e-02
   1.9063080e-03
   2.6624420e-02
   4.7179528e-02
   4.5010333e-02
   5.6821425e-02
   5.0357648e-02
   6.5358602e-02
   3.5922391e-02
   8.1170086e-02
   9.7820755e-02
   8.3876116e-02
   3.0790138e-02
   4.1097308e-02
   6.2331071e-02
   6.6450214e-02
   6.6399985e-02
   9.6709949e-02
   5.3180416e-02
   1.1621645e-01
   1.1396745e-01
   1.2482204e-01
   1.2356215e-01
   1.2231685e-01
   1.3079842e-01
   1.2017534e-01
   1.3966417e-01
   1.3362953e-01
   1.1393847e-01
   1.2687738e-01
   1.1726806e-01
   1.3017640e-01
   1.5417649e-01
   1.6420014e-01
   1.3403630e-01
   1.6213356e-01
   1.3456008e-01
   1.4367661e-01
   1.5279419e-01
   1.0983549e-01
   1.6055661e-01
   1.3396516e-01
   1.4883641e-01
   1.4345768e-01
   1.3703993e-01
   1.3827052e-01
   1.7098144e-01
   1.6708875e-01
   1.2556020e-01
   1.6681727e-01
   1.6941866e-01
   1.7618251e-01
   1.5276624e-01
   1.4770246e-01
   1.7817806e-01
   1.3004366e-01
   1.2771080e-01
   1.5892801e-01
   1.6474099e-01
   1.5807275e-01
   1.5663042e-01
   1.2436335e-01
   1.2983867e-01
   1.5764903e-01
   1.0555136e-01
   1.1754999e-01
   8.0134070e-02
   9.6940123e-02
   1.1292780e-01
   1.2913119e-01
   1.0590496e-01
   8.1741313e-02
   7.4363771e-02
   8.8966264e-02
   1.1005132e-01
   9.2801266e-02
   8.5435130e-02
   5.3946977e-02
   6.4449491e-02
   8.5302306e-02
   8.1484133e-02
   9.5743170e-02
   6.2629502e-02
   7.1554648e-02
   7.9754741e-02
   8.8659325e-02
   8.7130193e-02
   8.0811913e-02
   9.1538043e-02
   1.0910076e-01
   6.8902728e-02
   9.8968814e-02
   1.1562698e-01
   1.0890391e-01
   8.7681181e-02
   9.8485473e-02
   9.1704510e-02
   8.1953977e-02
   1.2139535e-01
   1.1074211e-01
   1.3050613e-01
   1.0747894e-01
   1.2084187e-01
   9.5702566e-02
   9.2661503e-02
   1.2639669e-01
   9.3299670e-02
   1.0210184e-01
   9.5940344e-02
   1.0304577e-01
   8.3838766e-02
   9.9975866e-02
   9.8972934e-02
   1.0385738e-01
   1.0772721e-01
   8.9779076e-02
   9.1375190e-02
   9.5767589e-02
   8.1808103e-02
   7.9099749e-02
   7.2166950e-02
   8.8585271e-02
   8.5027330e-02
   6.9351015e-02
   7.5499974e-02
   3.8983805e-02
   7.1333853e-02
   3.9343016e-02
   6.6382466e-02
   9.6733076e-02
   9.4447738e-02
   3.0311967e-02
   4.8563726e-02
   4.9731485e-02
   3.4658910e-02
   2.6723509e-02
   4.8961638e-03
   3.1725181e-02
   2.4014298e-02
   4.0299444e-02
   1.1281793e-02
   2.1466264e-02
   9.0252982e-03
   1.8054588e-02
   1.6069147e-02
  -4.8426451e-03
   1.1316827e-02
  -1.1586327e-02
  -1.1767168e-02
   2.2601520e-02
   5.2743252e-03
   1.0960265e-02
  -2.9064116e-02
  -4.0620077e-02
   2.6245166e-03
   9.2426762e-04
  -1.5344453e-02
  -5.2601195e-02
   3.0018785e-03
  -2.9270797e-02
   4.3661770e-03
  -1.0387856e-02
  -1.1445953e-02
   2.5801168e-02
  -1.6026084e-02
   2.3333186e-02
   1.6639187e-02
  -1.9666628e-02
  -1.1613903e-02
   1.1662059e-02
  -1.9994453e-02
  -1.0618701e-02
  -2.0264036e-02
   2.0791516e-02
   1.0016289e-02
   1.2886980e-02
   4.5063532e-02
   5.0802962e-02
   1.6540328e-02
   3.5228030e-02
   1.5587399e-02
   2.5105218e-02
   2.4101401e-02
   7.0470698e-02
   4.0403463e-02
   9.1517852e-02
   3.4783969e-02
   3.1843352e-02
   8.6945113e-02
   6.5852625e-02
   4.6253045e-02
   9.0180847e-02
   6.9093545e-02
   9.8972721e-02
   9.4045361e-02
   6.4361118e-02
   6.6891500e-02
   8.3402105e-02
   5.0560234e-02
   7.4254806e-02
   9.3402200e-02
   7.7176792e-02
   1.2025542e-01
   1.2852439e-01
   1.0682048e-01
   1.3562471e-01
   1.3878391e-01
   1.3633314e-01
   1.2949425e-01
   1.4936020e-01
   1.2376293e-01
   1.6840047e-01
   1.4892292e-01
   1.3940944e-01
   1.5261883e-01
   1.5083641e-01
   1.4706388e-01
   1.4034983e-01
   1.3647436e-01
   1.4410196e-01
   1.6554093e-01
   1.6382166e-01
   1.6664956e-01
   1.4645071e-01
   1.4140800e-01
   1.6601380e-01
   1.5025457e-01
   1.6781258e-01
   1.6200984e-01
   1.7866553e-01
   1.6792545e-01
   1.4507813e-01
   1.4652961e-01
   1.6522567e-01
   1.6757706e-01
   1.7482928e-01
   1.5508660e-01
   1.6774981e-01
   1.7874094e-01
   1.7016016e-01
   1.4963513e-01
   1.7986692e-01
   1.2365498e-01
   1.4428322e-01
   1.2568255e-01
   1.3341794e-01
   1.3342578e-01
   1.1986729e-01
   1.0490293e-01
   8.3281699e-02
   1.0530756e-01
   1.0998485e-01
   9.8800209e-02
   8.1619729e-02
   1.0088285e-01
   6.2448749e-02
   8.7641260e-02
   8.4590771e-02
   7.4393755e-02
   7.1973172e-02
   8.4324356e-02
   4.9283389e-02
   8.3019943e-02
   8.8848952e-02
   8.1352126e-02
   8.1243989e-02
   4.5365081e-02
   5.0980229e-02
   6.3931444e-02
   9.8644346e-02
   8.5546534e-02
   1.0097789e-01
   7.2878068e-02
   1.0899812e-01
   1.0445371e-01
   9.4036452e-02
   9.5502391e-02
   1.0652096e-01
   1.0300609e-01
   1.1544679e-01
   8.3271709e-02
   1.1181525e-01
   1.2998146e-01
   8.4504090e-02
   1.2486701e-01
   1.0824544e-01
   1.1128934e-01
   1.0463285e-01
   6.0128522e-02
   9.1891946e-02
   8.2156034e-02
   8.7162686e-02
   1.0635000e-01
   9.7104757e-02
   9.1283386e-02
   1.1178511e-01
   9.3520877e-02
   7.4690321e-02
   8.5790637e-02
   7.0737148e-02
   7.4743646e-02
   8.8982760e-02
   8.4076549e-02
   6.0579841e-02
   6.2883979e-02
   6.9731152e-02
   7.9092509e-02
   7.0697511e-02
   7.3556176e-02
   7.5912626e-02
   5.3336074e-02
   5.7475231e-02
   4.4562168e-02
   4.7501566e-02
   6.2180982e-02
   4.4788089e-02
   3.7960257e-02
   3.3440889e-02
   1.4760864e-02
  -4.6304625e-03
   8.7750388e-03
   1.8548715e-02
   4.0820886e-03
   4.8703369e-03
   3.1513794e-03
   3.0400225e-02
   1.3837450e-02
   7.8566846e-03
   1.5256461e-02
   1.4939226e-03
   2.0149762e-02
  -1.7596597e-02
   6.7189157e-03
  -9.6428794e-03
  -1.1848995e-02
  -1.2363298e-02
  -1.9741716e-02
   5.1336672e-03
   3.2325812e-03
  -1.2902637e-02
  -3.7622849e-02
   1.3952545e-02
   1.0726431e-02
   6.2761048e-03
   6.2284265e-04
   1.8689179e-02
  -5.1201887e-04
   6.8726487e-03
   3.1509240e-02
  -1.3142645e-02
   1.8785268e-02
   1.8003504e-02
   2.4169778e-02
   3.2134751e-02
   2.7288712e-02
   4.5184569e-02
   1.6195957e-02
   4.6439655e-02
   3.3223788e-02
   7.4390731e-02
   1.1408884e-02
   1.3770478e-02
   3.7396995e-02
   6.2023669e-02
  -1.3394934e-02
   4.5521867e-02
   4.9044597e-02
   5.3535506e-02
   5.0633296e-02
   5.0141842e-02
   7.9951943e-02
   6.0539405e-02
   4.2112756e-02
   8.3305418e-02
   7.3727307e-02
   6.5873289e-02
   4.0482490e-02
   1.0137355e-01
   8.5567181e-02
   9.1450743e-02
   8.3809042e-02
   1.0299512e-01
   1.0854382e-01
   1.1414528e-01
   1.3114442e-01
   1.4617494e-01
   1.1298972e-01
   1.6665332e-01
   1.5430178e-01
   1.2210102e-01
   1.4860828e-01
   1.3679332e-01
   1.4794130e-01
   1.5012250e-01
   1.3948910e-01
   1.2792518e-01
   1.2531610e-01
   1.5539328e-01
   1.8218155e-01
   1.6529046e-01
   1.5738296e-01
   1.4680902e-01
   1.6839809e-01
   1.4676129e-01
   1.6987879e-01
   1.6138368e-01
   1.5937123e-01
   1.6227055e-01
   1.6881552e-01
   1.7628332e-01
   1.7342298e-01
   1.7270789e-01
   1.7860860e-01
   1.8985160e-01
   1.4218527e-01
   1.8017534e-01
   1.9955463e-01
   1.8116096e-01
   1.5834416e-01
   1.5418913e-01
   1.7295391e-01
   1.4413082e-01
   1.6741930e-01
   1.4213680e-01
   1.2746461e-01
   1.0225989e-01
   1.5291027e-01
   1.3690533e-01
   1.1695312e-01
   1.0460332e-01
   1.2949499e-01
   9.2398913e-02
   8.6783337e-02
   8.1229462e-02
   1.1653020e-01
   6.8524820e-02
   6.7604896e-02
   9.5464530e-02
   1.0809223e-01
   8.2875694e-02
   7.4621719e-02
   9.1265142e-02
   1.0161755e-01
   8.5950018e-02
   7.2091573e-02
   5.6129926e-02
   7.9872329e-02
   9.1805470e-02
   9.7202974e-02
   7.0270549e-02
   7.7016580e-02
   8.0485388e-02
   9.1151683e-02
   6.8149660e-02
   9.4347435e-02
   9.5329624e-02
   8.8368552e-02
   1.0518599e-01
   1.0941929e-01
   1.2259619e-01
   8.7593896e-02
   1.0016866e-01
   8.8546827e-02
   1.1887036e-01
   1.1678105e-01
   1.1043774e-01
   8.5836521e-02
   1.2860351e-01
   7.8663816e-02
   1.0045415e-01
   8.6036286e-02
   4.7499865e-02
   8.5324461e-02
   9.7114528e-02
   1.1026402e-01
   4.7697509e-02
   9.1961542e-02
   9.4760938e-02
   7.8048381e-02
   1.1402207e-01
   7.5629323e-02
   7.9413243e-02
   7.0937547e-02
   6.8630257e-02
   8.5533800e-02
   1.1750204e-01
   5.5650375e-02
   4.2961716e-02
   8.8077761e-02
   5.9675130e-02
   7.7092835e-02
   8.0042058e-02
   6.0200583e-02
   6.1635154e-02
   4.4545885e-02
   3.5769164e-02
   4.6169503e-02
   5.4364323e-02
   2.9679648e-02
   4.4530967e-02
   1.9752108e-02
   2.5440758e-02
   8.1628794e-03
   2.0746516e-02
   7.8805001e-03
   2.0064837e-02
   1.9572267e-02
   5.8560910e-03
   1.8592507e-02
   4.4963466e-03
  -1.2488251e-02
   1.1719889e-02
   3.1293378e-02
   2.2894879e-03
   2.0819354e-02
   1.0152605e-02
  -1.7104234e-02
   1.8265329e-03
  -3.3774089e-02
  -6.2185591e-03
  -8.2494598e-04
   2.9146816e-02
  -1.1606500e-02
  -1.2896355e-02
  -9.8143484e-03
   2.5036899e-02
   4.9983041e-03
  -3.2675257e-03
   3.2321716e-03
   1.5457652e-02
   1.5723520e-02
   4.0933446e-02
   5.3344738e-02
   1.7584095e-02
   3.3936663e-02
   4.4390501e-02
   2.6649013e-03
   2.9454018e-02
   9.2905650e-03
   4.9674132e-02
   5.6189985e-02
   4.1167057e-02
   4.6446807e-02
   5.4070636e-02
   4.3146998e-02
   5.1376585e-02
   6.2538715e-02
   5.4832844e-02
   4.7097476e-02
   6.2874791e-02
   8.1027581e-02
   7.7421111e-02
   4.6517047e-02
   5.6186054e-02
   9.8792978e-02
   7.1713808e-02
   7.3572319e-02
   9.7278902e-02
   7.1563236e-02
   5.6565777e-02
   8.9978028e-02
   1.0126454e-01
   8.6714860e-02
   1.4077162e-01
   1.0923449e-01
   1.4766126e-01
   1.3550385e-01
   1.5005179e-01
   1.5105121e-01
   1.3176473e-01
   1.7578451e-01
   1.3605100e-01
   1.6688443e-01
   1.5816162e-01
   1.5449898e-01
   1.4443391e-01
   1.4342342e-01
   1.4013842e-01
   1.5688098e-01
   1.4611235e-01
   1.5996485e-01
   1.6331158e-01
   1.6553674e-01
   1.5646853e-01
   1.6964729e-01
   1.5964770e-01
   1.5589062e-01
   1.7292279e-01
   1.5388894e-01
   1.6978865e-01
   1.6274800e-01
   1.6487052e-01
   1.8441455e-01
   1.8190493e-01
   1.8012026e-01
   1.7392826e-01
   1.8532459e-01
   1.5809668e-01
   1.8517789e-01
   1.5724302e-01
   1.7373596e-01
   1.4029633e-01
   1.5822747e-01
   1.7070765e-01
   1.5488820e-01
   9.5056811e-02
   1.4178451e-01
   9.4385660e-02
   1.0910600e-01
   1.1752877e-01
   1.2655240e-01
   1.3468970e-01
   1.2581267e-01
   9.8736187e-02
   1.1051725e-01
   1.1808716e-01
   1.0454187e-01
   9.8447938e-02
   1.0719382e-01
   8.2328589e-02
   7.1051265e-02
   8.0144988e-02
   7.4115661e-02
   9.9042961e-02
   1.0243044e-01
   6.8953612e-02
   7.7065395e-02
   6.2257155e-02
   9.1102015e-02
   9.8378393e-02
   6.8168208e-02
   7.9276094e-02
   9.6299749e-02
   1.0826734e-01
   7.8719720e-02
   1.0347924e-01
   9.3579625e-02
   7.8773752e-02
   1.1213395e-01
   9.1608057e-02
   8.9225098e-02
   1.3778479e-01
   9.6987940e-02
   1.2060628e-01
   9.4663909e-02
   1.1471140e-01
   1.0163277e-01
   9.5905506e-02
   1.0378931e-01
   1.1969960e-01
   1.1009220e-01
   9.8366719e-02
   1.0040093e-01
   1.0618939e-01
   9.5319846e-02
   7.7705561e-02
   8.7469663e-02
   8.5487838e-02
   6.4849083e-02
   6.5979870e-02
   9.2430256e-02
   7.2542528e-02
   8.1935467e-02
   8.7679421e-02
   6.1083482e-02
   9.6293931e-02
   5.3324453e-02
   7.0115966e-02
   6.8416413e-02
   6.7716181e-02
   7.1930761e-02
   8.7375995e-02
   4.7863750e-02
   7.7258931e-02
   1.0679711e-01
   5.7035591e-02
   6.0678544e-02
   6.0617725e-02
   4.2001773e-02
   2.9415036e-02
   4.7585398e-02
   5.1311176e-02
   4.4136763e-02
   3.1912288e-02
   2.6502426e-02
   4.6732431e-03
   2.1908525e-02
   1.2871885e-02
   1.9401699e-02
   1.5279444e-02
   2.3099245e-02
  -1.1524771e-02
   2.0850312e-03
   2.6303594e-02
   3.1368606e-02
  -2.4999090e-02
  -2.5658609e-02
   4.5828821e-03
   3.3056988e-02
  -1.6509304e-02
   1.1150538e-02
   5.1453458e-03
  -2.9539309e-02
   1.1131531e-02
   1.2893789e-02
  -5.5810237e-03
  -2.7468700e-02
   1.7268042e-02
  -8.7358603e-03
   4.3461872e-02
   3.0347901e-02
   3.5862739e-02
   2.3719221e-02
   2.5874700e-02
   3.5191805e-02
   1.5990671e-02
   4.5122078e-02
   1.8236063e-02
   4.0599189e-02
   2.5399979e-02
   1.6666279e-02
   3.4019627e-02
   4.4257962e-03
   4.0638671e-02
   3.6020090e-02
   5.0801509e-02
   4.5533722e-02
   2.9364686e-02
   4.2498927e-02
   6.4820306e-02
   5.7454567e-02
   5.3315283e-02
   5.0614271e-02
   5.4534307e-02
   5.9308289e-02
   5.6759291e-02
   6.3902419e-02
   5.7301544e-02
   6.2561059e-02
   8.0783556e-02
   7.1733919e-02
   9.1421386e-02
   1.0220232e-01
   9.1893734e-02
   1.0640808e-01
   1.5271956e-01
   1.2603296e-01
   1.2300854e-01
   1.2902012e-01
   1.3360787e-01
   1.3788485e-01
   1.2984227e-01
   1.4693826e-01
   1.6496614e-01
   1.5723101e-01
   1.3491006e-01
   1.6041888e-01
   1.7558592e-01
   1.6448364e-01
   1.6084675e-01
   1.5130848e-01
   1.5899066e-01
   1.4197373e-01
   1.7621500e-01
   1.6527918e-01
   1.6034236e-01
   1.6707894e-01
   1.5471951e-01
   1.7273075e-01
   1.8009376e-01
   1.7523167e-01
   1.4108367e-01
   1.5907110e-01
   1.9403428e-01
   1.8136833e-01
   1.8436881e-01
   1.6420027e-01
   1.7857334e-01
   1.9422825e-01
   1.8336928e-01
   2.0573239e-01
   1.9549755e-01
   2.1858264e-01
   1.6059327e-01
   1.6746954e-01
   1.5665282e-01
   1.7606661e-01
   1.3064984e-01
   1.4236232e-01
   1.0730195e-01
   1.2399501e-01
   1.1409392e-01
   1.1651035e-01
   1.0531801e-01
   1.3692593e-01
   7.8004628e-02
   8.3955345e-02
   1.2646183e-01
   1.3004452e-01
   1.1077641e-01
   1.2051164e-01
   9.6815791e-02
   9.2328599e-02
   8.0169314e-02
   6.8300028e-02
   7.3461096e-02
   8.4065408e-02
   8.6087601e-02
   7.8354272e-02
   8.3358287e-02
   9.5821058e-02
   7.2045930e-02
   6.6855476e-02
   5.2723469e-02
   6.3319769e-02
   7.2394491e-02
   7.0265539e-02
   8.0946877e-02
   8.7368084e-02
   8.4288364e-02
   8.0507089e-02
   1.1039785e-01
   9.2409961e-02
   1.1565844e-01
   1.1696813e-01
   7.2008157e-02
   8.0417501e-02
   1.0325957e-01
   1.0442092e-01
   9.7300073e-02
   9.8479483e-02
   1.0142803e-01
   1.0530812e-01
   9.4834323e-02
   7.8565103e-02
   9.2142351e-02
   8.3250240e-02
   1.0105654e-01
   8.8717673e-02
   8.0895004e-02
   9.1520452e-02
   8.8651010e-02
   8.4356053e-02
   7.2597963e-02
   7.2075320e-02
   6.4799843e-02
   9.3119678e-02
   8.4068101e-02
   7.4450450e-02
   7.3251166e-02
   9.9945648e-02
   9.6226939e-02
   1.0083305e-01
   6.9858891e-02
   8.0899086e-02
   8.2049537e-02
   4.6714546e-02
   3.5780957e-02
   5.3358326e-02
   6.3927278e-02
   4.2058273e-02
   3.6828382e-02
   2.5879434e-02
   3.6046719e-02
   2.6477133e-02
   1.0339461e-02
   1.8715332e-02
   1.8500510e-02
  -4.5901485e-03
   3.6759525e-02
   1.6320699e-02
   1.4135568e-02
   1.4654550e-02
   2.3292953e-02
   2.8849567e-02
  -1.5868045e-02
   1.7784590e-02
   1.0617659e-02
   2.1070443e-02
   1.2572150e-03
  -4.2857756e-02
  -8.2319551e-03
  -1.1363841e-02
   5.8640277e-03
   4.5525726e-03
  -2.5350912e-02
   1.3565659e-02
   1.0908054e-02
   2.8489945e-02
   1.9885362e-02
   2.5146749e-02
   4.0631616e-02
  -1.0726808e-02
   1.0918049e-02
   2.5906048e-02
   4.9676245e-02
   4.2783647e-02
   3.8267274e-02
   3.5129920e-02
   1.5562158e-02
   5.2685940e-02
   6.3804620e-02
   1.7929690e-02
   3.5552423e-02
   7.4624327e-02
   2.5632633e-02
   4.4974187e-02
   6.5995506e-02
   5.4624067e-02
   2.7992773e-02
   3.3897911e-02
   1.0483418e-02
   4.8445488e-02
   4.8192532e-02
   5.9343951e-02
   5.0888281e-02
   9.7396135e-02
   9.0186148e-02
   8.9392621e-02
   6.6130024e-02
   6.2868733e-02
   8.5153376e-02
   9.9060943e-02
   1.0552988e-01
   1.0559225e-01
   9.7346659e-02
   1.1915743e-01
   1.4966342e-01
   1.3161087e-01
   1.4052343e-01
   1.3779112e-01
   1.4004052e-01
   1.4081347e-01
   1.4464505e-01
   1.2366722e-01
   1.7019338e-01
   1.5275808e-01
   1.7804326e-01
   1.4002261e-01
   1.6946477e-01
   1.5805237e-01
   1.5774387e-01
   1.7393689e-01
   1.5624174e-01
   1.8102178e-01
   1.8173741e-01
   1.8270674e-01
   1.7226750e-01
   1.9636686e-01
   1.8393178e-01
   2.0572768e-01
   1.7378683e-01
   1.5076254e-01
   2.0430310e-01
   1.7398524e-01
   1.7224949e-01
   2.2059150e-01
   1.8118878e-01
   2.0316335e-01
   2.0611169e-01
   1.9338746e-01
   1.8969389e-01
   1.7141579e-01
   1.7654592e-01
   2.0947170e-01
   1.6978403e-01
   1.7745290e-01
   1.6062810e-01
   2.0231136e-01
   1.1887979e-01
   1.2350739e-01
   1.2736307e-01
   1.1971266e-01
   1.0917738e-01
   1.3318129e-01
   1.1376243e-01
   1.2367134e-01
   1.1500056e-01
   1.1973705e-01
   1.1086371e-01
   1.1190001e-01
   9.0161582e-02
   1.0624361e-01
   1.2569286e-01
   1.0261278e-01
   8.7380840e-02
   8.2209500e-02
   6.1667806e-02
   6.7810106e-02
   8.1530022e-02
   6.8930455e-02
   7.7740735e-02
   6.3738532e-02
   5.7531245e-02
   6.9931789e-02
   7.0313295e-02
   8.0074192e-02
   8.2646316e-02
   8.5166678e-02
   9.3006481e-02
   8.3650664e-02
   7.3409443e-02
   9.5334571e-02
   1.1257831e-01
   8.7902917e-02
   9.2284994e-02
   8.1897857e-02
   1.1270061e-01
   1.1641639e-01
   1.0951588e-01
   1.0422326e-01
   8.7209605e-02
   7.1933787e-02
   1.1135678e-01
   5.6830758e-02
   1.0992049e-01
   1.0712341e-01
   8.5269562e-02
   6.6975585e-02
   6.8134588e-02
   1.0465723e-01
   6.4027282e-02
   8.1445103e-02
   6.7385275e-02
   6.8070733e-02
   5.8535067e-02
   1.1279929e-01
   7.5375298e-02
   8.6162764e-02
   7.1144233e-02
   8.0364423e-02
   9.1130670e-02
   7.2222798e-02
   1.0039522e-01
   7.0440708e-02
   9.4853081e-02
   8.0483651e-02
   1.1203307e-01
   5.5678704e-02
   5.6081396e-02
   7.8618268e-02
   3.5045910e-02
   2.4019752e-02
   3.6058220e-02
   5.5350322e-02
   2.5115963e-02
   1.8572828e-02
   2.6957870e-02
   4.4031964e-02
   1.8645719e-02
   1.6560997e-02
   7.9585223e-03
   1.4025456e-02
   3.9378608e-02
   4.5065388e-02
   2.5417641e-02
   1.3589307e-02
  -1.0041161e-02
   1.1403837e-02
   1.0110330e-03
   1.8062361e-02
   1.7181130e-02
   1.4504614e-02
   2.3754252e-02
  -1.0152485e-02
  -6.3019562e-03
   1.3047944e-02
   1.8623428e-02
   1.6170382e-02
   7.5935408e-03
   4.4241781e-02
  -8.5245129e-04
   1.8235983e-02
   1.9052979e-02
   2.4398481e-02
   5.5062610e-02
   1.6817365e-02
   4.3838429e-02
   3.5143199e-02
   2.1852934e-02
   5.7914998e-02
   5.0853119e-02
   4.8646512e-02
   7.4207340e-02
   2.9626915e-02
   4.3631313e-02
   5.6682654e-02
   2.0616824e-02
   5.9105216e-02
   7.4086133e-02
   5.0238783e-02
   5.1428939e-02
   6.5107681e-02
   6.5803660e-02
   8.4905670e-02
   7.6003902e-02
   5.7343604e-02
   6.6693516e-02
   7.3400601e-02
   7.8758489e-02
   8.4391021e-02
   7.7729313e-02
   7.4173663e-02
   8.3515083e-02
   9.0436442e-02
   1.2003612e-01
   8.9659804e-02
   1.3326635e-01
   1.1451904e-01
   1.1466960e-01
   1.2385138e-01
   1.2341541e-01
   1.3550444e-01
   1.3662236e-01
   1.4073884e-01
   1.5743683e-01
   1.3523987e-01
   1.6151227e-01
   1.6419193e-01
   1.6319813e-01
   1.5952909e-01
   1.4547714e-01
   1.6119828e-01
   1.7812352e-01
   1.6965185e-01
   1.5045179e-01
   1.8111356e-01
   1.8299747e-01
   1.4680873e-01
   1.7654221e-01
[truncated: 40,763,077 more chars]
